# Supplementary material for: Growth rate and locomotor performance tradeoff is not universal in birds
Source: PeerJ. 2020 Jan 23;8:e8423. doi: 10.7717/peerj.8423 (PMC6983296; doi:10.7717/peerj.8423)
Supplement: Supplemental Information 1 [file peerj-08-8423-s001.xlsx]

## Sheet: Table S1
Table S1. Raw data for the relationship between growth rate and flight muscle ratio in birds
Order	Family	species	growth.rate (day-1)	body.mass (kg)	pectoral.muscles (kg)	dev.mode	clutch.size	nest.type	latitude	migration
Accipitriformes	Accipitridae	Accipiter_cooperii	0.212	0.37946	0.06468	altricial	4.35	open	37.8567	yes
Accipitriformes	Accipitridae	Buteo_jamaicensis	0.188	1.12336	0.11878	altricial	2.75	open	44.9262	yes
Accipitriformes	Accipitridae	Buteo_platypterus	0.271	0.34581	0.0397	altricial	2.5	open	22.6423	yes
Accipitriformes	Accipitridae	Buteo_swainsoni	0.158	0.67023	0.06022	altricial	2.5	open	25.6718	yes
Accipitriformes	Accipitridae	Haliaeetus_leucocephalus	0.098	3.2955	0.51675	altricial	2	open	49.2528	yes
Accipitriformes	Accipitridae	Ictinia_mississippiensis	0.169	0.24425	0.03408	altricial	2	open	5.49938	yes
Accipitriformes	Accipitridae	Pandion_haliaetus	0.172	1.42255	0.21822	altricial	3	open	29.4204	yes
Accipitriformes	Cathartidae	Cathartes_aura	0.126	1.82475	0.30205	altricial	2	enclosed	6.75614	yes
Anseriformes	Anatidae	Anas_platyrhynchos	0.12	1.10293	0.2375	precocial	10.515	open	47.0565	yes
Anseriformes	Anatidae	Anas_strepera	0.115	0.86889	0.15401	precocial	10	open	41.4578	yes
Anseriformes	Anatidae	Aythya_affinis	0.091	0.63068	0.09653	precocial	9.955	open	44.4391	yes
Anseriformes	Anatidae	Aythya_americana	0.089	0.64698	0.07545	precocial	9.29556	open	41.5611	yes
Anseriformes	Anatidae	Chen_caerulescens	0.078	1.92454	0.35684	precocial	4.2	open	54.3611	yes
Anseriformes	Anatidae	Mergus_serrator	0.063	0.7268	0.10294	precocial	9.1	open	55.7457	yes
Anseriformes	Anatidae	Somateria_mollissima	0.061	1.515	0.2222	precocial	4.15	open	61.7422	yes
Apodiformes	Apodidae	Chaetura_pelagica	0.345	0.01713	0.00343	altricial	4.5	enclosed	24.2131	yes
Charadriiformes	Alcidae	Alca_torda	0.285	0.48775	0.08345	precocial	1	open	57.7324	yes
Charadriiformes	Alcidae	Uria_lomvia	0.212	0.898	0.1811	precocial	1	open	53.6756	yes
Charadriiformes	Laridae	Anous_stolidus	0.145	0.13282	0.0215	precocial	1	open	-7.07819	no
Charadriiformes	Laridae	Larus_argentatus	0.155	0.92737	0.12682	precocial	2.8	open	59.2254	yes
Charadriiformes	Laridae	Larus_marinus	0.13	1.23167	0.18667	precocial	3	open	56.961	yes
Charadriiformes	Laridae	Rynchops_niger	0.228	0.23608	0.03636	precocial	3.75	open	-10.0151	yes
Charadriiformes	Laridae	Sterna_antillarum	0.307	0.03689	0.00484	precocial	2	open	21.4235	yes
Charadriiformes	Laridae	Sterna_forsteri	0.201	0.10974	0.01691	precocial	3	open	36.9621	yes
Charadriiformes	Laridae	Sterna_fuscata	0.11	0.1198	0.01557	precocial	1	open	-2.53412	yes
Charadriiformes	Laridae	Sterna_hirundo	0.252	0.09651	0.01255	precocial	2.5	open	36.4831	yes
Charadriiformes	Scolopacidae	Arenaria_interpres	0.114	0.09145	0.01877	precocial	4	open	33.3245	yes
Ciconiiformes	Ciconiidae	Mycteria_americana	0.125	2.33545	0.50111	altricial	3.02	open	-7.36409	yes
Columbiformes	Columbidae	Columba_livia	0.28	0.30663	0.0716	altricial	2	open	35.8288	no
Columbiformes	Columbidae	Streptopelia_decaocto	0.333	0.16061	0.03882	altricial	2	open	40.3909	no
Cuculiformes	Cuculidae	Geococcyx_californianus	0.109	0.23495	0.0164	altricial	4	open	30.7729	no
Falconiformes	Falconidae	Falco_columbarius	0.241	0.14996	0.02402	altricial	4.5	open	50.6255	yes
Falconiformes	Falconidae	Falco_peregrinus	0.199	0.56261	0.08961	altricial	3.5	open	34.486	yes
Falconiformes	Falconidae	Falco_sparverius	0.285	0.10104	0.01241	altricial	4.6	enclosed	21.7101	yes
Galliformes	Phasianidae	Dendragapus_canadensis	0.08	0.53567	0.15918	precocial	6	open	57.3633	no
Galliformes	Phasianidae	Tympanuchus_phasianellus	0.064	0.83083	0.23297	precocial	12	open	55.7232	no
Gruiformes	Gruidae	Grus_canadensis	0.047	3.67625	0.5823	precocial	2	open	54.6708	yes
Gruiformes	Rallidae	Fulica_americana	0.06	0.36838	0.04636	precocial	9.5	open	40.659	yes
Passeriformes	Bombycillidae	Bombycilla_cedrorum	0.52	0.03506	0.00759	altricial	4	open	40.634	yes
Passeriformes	Cardinalidae	Cardinalis_cardinalis	0.516	0.03809	0.0071	altricial	3.12	open	34.8198	no
Passeriformes	Corvidae	Aphelocoma_coerulescens	0.335	0.07258	0.00895	altricial	3.75	open	28.0683	no
Passeriformes	Corvidae	Corvus_brachyrhynchos	0.172	0.42238	0.05735	altricial	4.59	open	45.7992	yes
Passeriformes	Emberizidae	Pipilo_erythrophthalmus	0.488	0.03803	0.00514	altricial	3.625	open	38.5131	yes
Passeriformes	Emberizidae	Spizella_passerina	0.544	0.0106	0.00204	altricial	4	open	45.3987	yes
Passeriformes	Hirundinidae	Hirundo_rustica	0.485	0.01627	0.00232	altricial	4.495	enclosed	28.2129	yes
Passeriformes	Hirundinidae	Progne_subis	0.384	0.0335	0.00427	altricial	4.79	enclosed	9.97638	yes
Passeriformes	Hirundinidae	Stelgidopteryx_ruficollis	0.46	0.01565	0.00234	altricial	5.2	enclosed	-8.89924	yes
Passeriformes	Icteridae	Agelaius_phoeniceus	0.556	0.04993	0.0095	altricial	3.3	open	44.3635	no
Passeriformes	Icteridae	Molothrus_ater	0.576	0.03801	0.00698	altricial	4.3	open	41.9687	yes
Passeriformes	Laniidae	Lanius_ludovicianus	0.45	0.04429	0.00677	altricial	5	open	37.5212	yes
Passeriformes	Mimidae	Mimus_polyglottos	0.452	0.04205	0.00665	altricial	3.91	open	37.6059	no
Passeriformes	Parulidae	Dendroica_petechia	0.408	0.00911	0.00136	altricial	4.405	open	44.7889	yes
Passeriformes	Parulidae	Geothlypis_trichas	0.6	0.00961	0.00137	altricial	3.995	open	42.266	yes
Passeriformes	Parulidae	Seiurus_aurocapilla	0.528	0.01685	0.00294	altricial	4.5	enclosed	40.2337	yes
Passeriformes	Parulidae	Setophaga_ruticilla	0.68	0.0076	0.00104	altricial	4	open	36.1962	yes
Passeriformes	Sturnidae	Sturnus_vulgaris	0.409	0.06093	0.01155	altricial	5	enclosed	43.0662	yes
Passeriformes	Thraupidae	Thraupis_episcopus	0.37	0.03438	0.00597	altricial	2	open	-0.179093	no
Passeriformes	Troglodytidae	Troglodytes_aedon	0.464	0.01131	0.0013	altricial	6.3	enclosed	7.8056	yes
Passeriformes	Turdidae	Catharus_guttatus	0.558	0.02587	0.00429	altricial	3.66	open	45.5385	yes
Passeriformes	Turdidae	Catharus_ustulatus	0.624	0.03285	0.00463	altricial	3.65	open	37.0913	yes
Passeriformes	Turdidae	Hylocichla_mustelina	0.492	0.04705	0.00778	altricial	3.5	open	35.2891	yes
Passeriformes	Turdidae	Sialia_sialis	0.484	0.0302	0.00477	altricial	4.41	enclosed	37.5638	yes
Passeriformes	Turdidae	Turdus_grayi	0.44	0.07125	0.01511	altricial	3	open	15.799	no
Passeriformes	Turdidae	Turdus_migratorius	0.498	0.07803	0.0155	altricial	3.43	open	49.3677	yes
Passeriformes	Tyrannidae	Tyrannus_tyrannus	0.451	0.04155	0.0068	altricial	3.5	open	27.4235	yes
Passeriformes	Vireonidae	Vireo_olivaceus	0.536	0.01503	0.00226	altricial	3.7	open	15.8807	yes
Pelecaniformes	Ardeidae	Ardea_herodias	0.156	1.97867	0.24592	altricial	4	open	39.5463	yes
Pelecaniformes	Ardeidae	Bubulcus_ibis	0.22	0.25288	0.04029	altricial	4.25	open	5.60265	yes
Pelecaniformes	Ardeidae	Butorides_virescens	0.208	0.16238	0.02038	altricial	3.75	open	7.32738	yes
Pelecaniformes	Ardeidae	Egretta_caerulea	0.258	0.29319	0.04026	altricial	4	open	14.8054	yes
Pelecaniformes	Threskiornithidae	Eudocimus_albus	0.13	0.80814	0.13983	altricial	2.7	open	21.5975	no
Piciformes	Picidae	Dryocopus_pileatus	0.276	0.22707	0.03418	altricial	3.815	enclosed	45.4412	no
Procellariiformes	Hydrobatidae	Oceanodroma_leucorhoa	0.092	0.03198	0.00363	precocial	1	enclosed	23.7839	yes
Psittaciformes	Psittacidae	Myiopsitta_monachus	0.244	0.10145	0.01995	altricial	6	enclosed	-22.8345	no
Strigiformes	Strigidae	Asio_flammeus	0.098	0.29813	0.02947	altricial	6	open	45.0862	yes
Strigiformes	Strigidae	Bubo_virginianus	0.138	1.18601	0.16217	altricial	2.5	open	33.3865	yes
Strigiformes	Strigidae	Megascops_asio	0.264	0.10938	0.01132	altricial	4.25	enclosed	38.2504	no
Strigiformes	Tytonidae	Tyto_alba	0.17	0.42703	0.04447	altricial	5.15	enclosed	3.19372	no
Suliformes	Sulidae	Morus_bassanus	0.102	1.59078	0.15812	altricial	1	open	49.3386	yes
Suliformes	Sulidae	Sula_dactylatra	0.081	1.02425	0.1087	altricial	2	open	-1.77187	no
Tinamiformes	Tinamidae	Rhynchotus_rufescens	0.0366	0.8217	0.19598	precocial	8	open	-20.6455	no

## Sheet: Table S2
Table S2. Raw data for the relaitonship between growth rate and wing aspect ratio and wing loading in birds
Order	Family	species	growth.rate (day-1)	body.mass (kg)	wing.span (m)	wing.area (m2)	dev.mode	clutch.size	nest.type	latitude	migration
Accipitriformes	Accipitridae	Accipiter_cooperii	0.212	0.521833	0.841833	0.120817	altricial	4.35	open	37.8567	yes
Accipitriformes	Accipitridae	Accipiter_gentilis	0.225	0.843642	1.07066	0.18511	altricial	3.5	open	53.8798	yes
Accipitriformes	Accipitridae	Accipiter_nisus	0.258	0.255	0.682	0.0767	altricial	4.75	open	47.4245	yes
Accipitriformes	Accipitridae	Aquila_chrysaetos	0.126	4.22375	1.995	0.59625	altricial	2	open	51.8301	yes
Accipitriformes	Accipitridae	Aquila_rapax	0.093	2	1.78	0.447	altricial	2	open	3.90395	no
Accipitriformes	Accipitridae	Buteo_buteo	0.189	1.031	1.2225	0.23275	altricial	3	open	32.423	yes
Accipitriformes	Accipitridae	Buteo_jamaicensis	0.188	1.13595	1.19497	0.243203	altricial	2.75	open	44.9262	yes
Accipitriformes	Accipitridae	Buteo_platypterus	0.271	0.2915	0.896667	0.113717	altricial	2.5	open	22.6423	yes
Accipitriformes	Accipitridae	Buteo_swainsoni	0.158	0.928234	1.29191	0.226468	altricial	2.5	open	25.6718	yes
Accipitriformes	Accipitridae	Gyps_africanus	0.045	5.5	2.22	0.716	altricial	1	open	-1.05416	no
Accipitriformes	Accipitridae	Haliaeetus_albicilla	0.14	4	2.19	0.713	altricial	2	open	56.3269	yes
Accipitriformes	Accipitridae	Pandion_haliaetus	0.172	1.58893	1.65478	0.311158	altricial	3	open	29.4204	yes
Accipitriformes	Cathartidae	Cathartes_aura	0.126	1.73844	1.7392	0.445594	altricial	2	enclosed	6.75614	yes
Accipitriformes	Cathartidae	Coragyps_atratus	0.1	2.085	1.505	0.354	altricial	2	enclosed	-4.9235	yes
Accipitriformes	Cathartidae	Vultur_gryphus	0.078	11.746	2.863	1.086	altricial	1	enclosed	-30.7703	yes
Anseriformes	Anatidae	Anas_platyrhynchos	0.12	1.06457	0.908221	0.106664	precocial	10.515	open	47.0565	yes
Anseriformes	Anatidae	Anser_anser	0.104	3.425	1.57	0.320167	precocial	5	open	45.4202	yes
Anseriformes	Anatidae	Branta_bernicla	0.08	1.38125	1.1	0.143125	precocial	4	open	69.5158	yes
Anseriformes	Anatidae	Branta_canadensis	0.113	5.335	1.69	0.37175	precocial	5.15	open	49.7594	yes
Anseriformes	Anatidae	Cygnus_olor	0.08	8.74714	2.23998	0.637454	precocial	5.95	open	47.8776	yes
Anseriformes	Anatidae	Mergus_serrator	0.063	0.46	0.86	0.0767	precocial	9.1	open	55.7457	yes
Anseriformes	Anatidae	Somateria_mollissima	0.061	1.385	0.978	0.131	precocial	4.15	open	61.7422	yes
Anseriformes	Anatidae	Tadorna_tadorna	0.074	0.952579	1.03003	0.126412	precocial	8.95	enclosed	46.3831	yes
Charadriiformes	Alcidae	Alca_torda	0.285	0.662333	0.660667	0.0462333	precocial	1	open	57.7324	yes
Charadriiformes	Alcidae	Fratercula_arctica	0.145	0.4043	0.5493	0.036875	precocial	1	enclosed	59.5289	yes
Charadriiformes	Alcidae	Uria_aalge	0.201	0.877649	0.715085	0.0574781	precocial	1	open	54.2531	yes
Charadriiformes	Alcidae	Uria_lomvia	0.212	0.918333	0.794328	0.0717794	precocial	1	open	53.6756	yes
Charadriiformes	Charadriidae	Charadrius_dubius	0.138	0.0352447	0.358923	0.0152446	precocial	4	open	37.5767	yes
Charadriiformes	Charadriidae	Charadrius_hiaticula	0.177	0.06175	0.3835	0.016875	precocial	3.5	open	27.0245	yes
Charadriiformes	Charadriidae	Vanellus_vanellus	0.114	0.202531	0.736418	0.0888115	precocial	4	open	49.0966	yes
Charadriiformes	Haematopodidae	Haematopus_ostralegus	0.119	0.4025	0.845	0.08905	precocial	2.9	open	47.1915	yes
Charadriiformes	Laridae	Anous_stolidus	0.145	0.17075	0.8155	0.075275	precocial	1	open	-7.07819	no
Charadriiformes	Laridae	Chlidonias_niger	0.374	0.0648541	0.619448	0.0396074	precocial	3	open	42.4784	yes
Charadriiformes	Laridae	Larus_argentatus	0.155	0.933676	1.44084	0.223373	precocial	2.8	open	59.2254	yes
Charadriiformes	Laridae	Larus_canus	0.191	0.364	1.11	0.138	precocial	3	open	55.761	yes
Charadriiformes	Laridae	Larus_fuscus	0.128	0.796615	1.33615	0.189538	precocial	2.7	open	39.056	yes
Charadriiformes	Laridae	Larus_marinus	0.13	1.44489	1.65889	0.2899	precocial	3	open	56.961	yes
Charadriiformes	Laridae	Larus_ridibundus	0.248	0.2752	0.96264	0.098332	precocial	2.7	open	47.8131	yes
Charadriiformes	Laridae	Rissa_tridactyla	0.184	0.35025	0.945	0.095275	precocial	2	open	51.7887	yes
Charadriiformes	Laridae	Sterna_albifrons	0.182	0.0510875	0.498625	0.0193625	precocial	2.2	open	20.3271	yes
Charadriiformes	Laridae	Sterna_fuscata	0.11	0.196	0.869429	0.0724857	precocial	1	open	-2.53412	yes
Charadriiformes	Laridae	Sterna_hirundo	0.252	0.13131	0.781276	0.0506862	precocial	2.5	open	36.4831	yes
Charadriiformes	Laridae	Sterna_paradisaea	0.27	0.113617	0.773333	0.0502333	precocial	2	open	-35.5602	yes
Charadriiformes	Recurvirostridae	Himantopus_himantopus	0.175	0.177683	0.705689	0.0566095	precocial	3.955	open	14.8297	yes
Charadriiformes	Scolopacidae	Arenaria_interpres	0.114	0.0992	0.4705	0.0267667	precocial	4	open	33.3245	yes
Charadriiformes	Scolopacidae	Philomachus_pugnax	0.134	0.0895	0.472	0.02805	precocial	4	open	31.1644	yes
Charadriiformes	Stercorariidae	Catharacta_skua	0.156	1.4266	1.404	0.22639	precocial	2	open	52.8469	yes
Ciconiiformes	Ciconiidae	Leptoptilos_crumeniferus	0.073	7.08167	2.625	0.9345	altricial	2.2	open	-3.18987	no
Columbiformes	Columbidae	Columba_livia	0.28	0.244906	0.638263	0.0717794	altricial	2	open	35.8288	no
Falconiformes	Falconidae	Falco_columbarius	0.241	0.174	0.584667	0.0500667	altricial	4.5	open	50.6255	yes
Falconiformes	Falconidae	Falco_peregrinus	0.199	0.814026	1.07416	0.136764	altricial	3.5	open	34.486	yes
Falconiformes	Falconidae	Falco_sparverius	0.285	0.0906667	0.558667	0.0417333	altricial	4.6	enclosed	21.7101	yes
Falconiformes	Falconidae	Falco_subbuteo	0.264	0.184	0.75	0.0653	altricial	3	open	36.4416	yes
Falconiformes	Falconidae	Falco_tinnunculus	0.294	0.229	0.7705	0.0791	altricial	4.5	enclosed	34.7418	yes
Galliformes	Phasianidae	Coturnix_coturnix	0.102	0.0982123	0.354907	0.0191649	precocial	10.3049	open	34.9548	yes
Galliformes	Phasianidae	Lagopus_lagopus	0.101	0.593649	0.662214	0.0700933	precocial	8.95	open	61.9194	no
Galliformes	Phasianidae	Perdix_perdix	0.092	0.384706	0.516927	0.0481983	precocial	16	open	51.0036	no
Galliformes	Phasianidae	Phasianus_colchicus	0.043	1.2	0.81	0.1259	precocial	11	open	42.7594	no
Gruiformes	Gruidae	Grus_canadensis	0.047	3.8927	1.76967	0.449655	precocial	2	open	54.6708	yes
Gruiformes	Rallidae	Fulica_americana	0.06	0.22	0.62	0.0564	precocial	9.5	open	40.659	yes
Gruiformes	Rallidae	Fulica_atra	0.174	0.693888	0.690931	0.0681282	precocial	7.6	open	34.6084	yes
Passeriformes	Alaudidae	Alauda_arvensis	0.605	0.0344116	0.343815	0.0212179	altricial	3.43	open	47.8564	yes
Passeriformes	Cardinalidae	Cardinalis_cardinalis	0.516	0.033	0.29	0.0176	altricial	3.12	open	34.8198	no
Passeriformes	Corvidae	Corvus_corone	0.282	0.550109	0.954013	0.155166	altricial	4.5	open	52.7802	yes
Passeriformes	Corvidae	Corvus_monedula	0.269	0.181	0.6	0.0618	altricial	4.5	enclosed	47.616	yes
Passeriformes	Corvidae	Pica_pica	0.293	0.233245	0.634772	0.0855722	altricial	6	enclosed	48.9364	no
Passeriformes	Emberizidae	Calcarius_lapponicus	0.604	0.022	0.286	0.0139	altricial	5	open	57.9077	yes
Passeriformes	Emberizidae	Plectrophenax_nivalis	0.576	0.0276	0.33	0.0184	altricial	5.23	enclosed	58.545	yes
Passeriformes	Hirundinidae	Hirundo_rustica	0.485	0.0167333	0.323667	0.0139667	altricial	4.495	enclosed	28.2129	yes
Passeriformes	Hirundinidae	Tachycineta_bicolor	0.46	0.012	0.3185	0.0135	altricial	5	enclosed	46.738	yes
Passeriformes	Icteridae	Agelaius_phoeniceus	0.556	0.02	0.3	0.0172	altricial	3.3	open	44.3635	no
Passeriformes	Mimidae	Mimus_polyglottos	0.452	0.041	0.3555	0.0269	altricial	3.91	open	37.6059	no
Passeriformes	Motacillidae	Anthus_spinoletta	0.518	0.0255	0.2755	0.0151	altricial	4.6	enclosed	38.7592	yes
Passeriformes	Muscicapidae	Erithacus_rubecula	0.429	0.0159025	0.22175	0.00992825	altricial	5.17	open	50.4226	yes
Passeriformes	Muscicapidae	Oenanthe_oenanthe	0.48	0.02475	0.307	0.01575	altricial	5.5	enclosed	50.4425	yes
Passeriformes	Paridae	Parus_caeruleus	0.402	0.0102316	0.197842	0.00831211	altricial	8	enclosed	50.9171	no
Passeriformes	Paridae	Parus_major	0.392	0.0161	0.232125	0.0113	altricial	8.6	enclosed	45.2705	no
Passeriformes	Parulidae	Geothlypis_trichas	0.6	0.01	0.1775	0.00663167	altricial	3.995	open	42.266	yes
Passeriformes	Parulidae	Seiurus_aurocapilla	0.528	0.0189375	0.242187	0.0111437	altricial	4.5	enclosed	40.2337	yes
Passeriformes	Parulidae	Seiurus_motacilla	0.528	0.023	0.265	0.0126	altricial	5	open	28.8308	yes
Passeriformes	Parulidae	Setophaga_ruticilla	0.68	0.0077	0.195	0.00782	altricial	4	open	36.1962	yes
Passeriformes	Passeridae	Passer_domesticus	0.414	0.0294	0.24	0.012	altricial	4.35	enclosed	31.8783	no
Passeriformes	Reguliidae	Regulus_regulus	0.379	0.00541875	0.155562	0.00525063	altricial	8.5	enclosed	50.3851	yes
Passeriformes	Sturnidae	Sturnus_vulgaris	0.409	0.0787634	0.375002	0.0244285	altricial	5	enclosed	43.0662	yes
Passeriformes	Sylviidae	Phylloscopus_collybita	0.498	0.00752931	0.176931	0.00650345	altricial	5.5	enclosed	35.9424	yes
Passeriformes	Sylviidae	Phylloscopus_sibilatrix	0.532	0.00933913	0.218522	0.00876478	altricial	5.9	enclosed	30.4641	yes
Passeriformes	Sylviidae	Phylloscopus_trochilus	0.574	0.00890969	0.193656	0.00730625	altricial	6.23	enclosed	36.0496	yes
Passeriformes	Sylviidae	Sylvia_atricapilla	0.353	0.0190545	0.224242	0.00959849	altricial	4.5	open	35.8871	yes
Passeriformes	Sylviidae	Sylvia_borin	0.208	0.01832	0.2399	0.010323	altricial	4.5	open	28.7466	yes
Passeriformes	Troglodytidae	Troglodytes_troglodytes	0.472	0.00878333	0.1535	0.005285	altricial	5.555	enclosed	46.1733	yes
Passeriformes	Turdidae	Turdus_merula	0.476	0.0947	0.397	0.03064	altricial	4	open	40.8506	yes
Passeriformes	Turdidae	Turdus_migratorius	0.498	0.068	0.39	0.028	altricial	3.43	open	49.3677	yes
Passeriformes	Turdidae	Turdus_pilaris	0.666	0.0931667	0.432667	0.0335333	altricial	5.315	open	55.9461	yes
Passeriformes	Turdidae	Turdus_torquatus	0.624	0.105	0.439	0.033	altricial	4.5	open	43.9097	yes
Passeriformes	Vireonidae	Vireo_olivaceus	0.536	0.018	0.2425	0.01025	altricial	3.7	open	15.8807	yes
Pelecaniformes	Ardeidae	Ardea_cinerea	0.149	1.21	1.6	0.358	altricial	4.305	open	28.6357	yes
Pelecaniformes	Ardeidae	Ardea_herodias	0.156	1.65357	1.77714	0.428086	altricial	4	open	39.5463	yes
Pelecaniformes	Ardeidae	Bubulcus_ibis	0.22	0.2734	0.8884	0.11436	altricial	4.25	open	5.60265	yes
Pelecaniformes	Ardeidae	Egretta_caerulea	0.258	0.395	0.98	0.1336	altricial	4	open	14.8054	yes
Pelecaniformes	Pelecanidae	Pelecanus_occidentalis	0.112	2.69286	2.23571	0.466914	altricial	2.6	open	18.5347	yes
Pelecaniformes	Threskiornithidae	Eudocimus_albus	0.13	0.71	0.9775	0.14865	altricial	2.7	open	21.5975	no
Piciformes	Picidae	Dryocopus_martius	0.308	0.338534	0.730625	0.108184	altricial	4.8	enclosed	56.3044	no
Piciformes	Picidae	Jynx_torquilla	0.373	0.0297	0.292	0.015	altricial	8.5	enclosed	41.8651	yes
Procellariiformes	Diomedeidae	Diomedea_exulans	0.031	7.96125	3.01	0.592	precocial	1	open	-46.847	yes
Procellariiformes	Diomedeidae	Thalassarche_chrysostoma	0.068	3.675	2.18	0.334	precocial	1	open	-51.0075	yes
Procellariiformes	Diomedeidae	Thalassarche_melanophrys	0.068	3.075	2.185	0.353833	precocial	1	open	-46.456	yes
Procellariiformes	Hydrobatidae	Oceanodroma_leucorhoa	0.092	0.034	0.47	0.0289	precocial	1	enclosed	23.7839	yes
Procellariiformes	Procellariidae	Daption_capense	0.17	0.418	0.875	0.0773	precocial	1	open	-48.8199	yes
Procellariiformes	Procellariidae	Fulmarus_glacialis	0.121	0.82425	1.125	0.12	precocial	1	open	62.7097	yes
Procellariiformes	Procellariidae	Puffinus_pacificus	0.069	0.333378	0.986619	0.0932874	precocial	1	enclosed	-0.784933	yes
Psittaciformes	Psittacidae	Cacatua_alba	0.13	0.639735	1.00925	0.207491	altricial	2	enclosed	14.48	no
Psittaciformes	Psittacidae	Cacatua_roseicapilla	0.173	0.375837	0.790679	0.0957194	altricial	3.5	enclosed	-25.6498	no
Strigiformes	Strigidae	Asio_otus	0.225	0.29408	0.950496	0.135742	altricial	4.5	open	47.6721	yes
Strigiformes	Strigidae	Bubo_scandiaca	0.148	1.51008	1.58125	0.371535	altricial	4.405	open	63.4623	yes
Strigiformes	Strigidae	Bubo_virginianus	0.138	1.09088	1.30388	0.273401	altricial	2.5	open	33.3865	yes
Strigiformes	Strigidae	Megascops_asio	0.264	0.0975	0.5225	0.0474833	altricial	4.25	enclosed	38.2504	no
Strigiformes	Strigidae	Strix_uralensis	0.106	0.745	1.12	0.24	altricial	2.9	enclosed	57.0556	no
Strigiformes	Tytonidae	Tyto_alba	0.17	0.375063	1.02803	0.148589	altricial	5.15	enclosed	3.19372	no
Suliformes	Fregatidae	Fregata_magnificens	0.042	1.38697	2.14581	0.398365	altricial	1	open	11.0253	no
Suliformes	Phalacrocoracidae	Phalacrocorax_aristotelis	0.171	1.642	1.044	0.158	altricial	3.07	open	51.1676	yes
Suliformes	Phalacrocoracidae	Phalacrocorax_auritus	0.171	1.29917	1.19583	0.18225	altricial	3.5	open	41.7731	yes
Suliformes	Phalacrocoracidae	Phalacrocorax_carbo	0.115	2.55571	1.35429	0.224286	altricial	3.75	open	16.0939	yes
Suliformes	Sulidae	Morus_bassanus	0.102	1.7629	1.85604	0.254886	altricial	1	open	49.3386	yes
Suliformes	Sulidae	Sula_leucogaster	0.113	0.938	1.51	0.191	altricial	2	open	-1.18623	no
Suliformes	Sulidae	Sula_sula	0.064	1.05	1.47	0.206	altricial	1	open	-2.02552	yes
