# Supplementary material for: Growth rate and locomotor performance tradeoff is not universal in birds
Source: PeerJ. 2020 Jan 23;8:e8423. doi: 10.7717/peerj.8423 (PMC6983296; doi:10.7717/peerj.8423)
Supplement: Supplemental Information 2 [file peerj-08-8423-s002.zip]

Archive with 3 entries (3 files):
- 125 species.nex
- 81 species.nex
- R code.R
