# Supplementary material for: Growth rate and locomotor performance tradeoff is not universal in birds
Source: PeerJ. 2020 Jan 23;8:e8423. doi: 10.7717/peerj.8423 (PMC6983296; doi:10.7717/peerj.8423)
Supplement: Supplemental Information 2 [file peerj-08-8423-s002.zip › 125 species.nex]

#NEXUS

[Tree distribution from: "The global diversity of birds in space and time; W. Jetz, G. H. Thomas, J. B. Joy, K. Hartmann, A. O. Mooers, doi:10.1038/nature11631]
[Subsampled and pruned from birdtree.org on 2019-03-20T11:03:26Z ]
[Data: "Hackett All Species" (see Jetz et al. 2012 supplement for details)]

BEGIN TREES;
	TREE tree_2198 = ((((Lagopus_lagopus:13.359839864999998,(Phasianus_colchicus:11.902763932000001,Perdix_perdix:11.902763933):1.4570759325):3.7061016037999996,Coturnix_coturnix:17.0659414691):63.683706206699995,((((Branta_bernicla:6.383724154,Branta_canadensis:6.3837241527):3.25224262,Anser_anser:9.63596677301):6.040807825,Cygnus_olor:15.676774598000002):9.629352372,((Tadorna_tadorna:9.3890782932,(Mergus_serrator:8.66166601172,Somateria_mollissima:8.6616660106):0.7274122831000001):1.5131116267,Anas_platyrhynchos:10.90218992057):14.403937049):55.443520701000004):16.00478327,(((((((((Larus_ridibundus:5.4171001482,(Larus_canus:1.9177146444,((Larus_marinus:0.8561574403559999,Larus_argentatus:0.85615744025):0.3215919054,Larus_fuscus:1.1777493457200001):0.7399652988000001):3.4993855041):2.4005940232,Rissa_tridactyla:7.8176941725):12.226512933,((((Sterna_paradisaea:4.258433548,Sterna_hirundo:4.2584335491):4.574487408,Chlidonias_niger:8.8329209577):3.8851774894,Sterna_albifrons:12.718098446):0.7445376825,Sterna_fuscata:13.462636129):6.5815709753):0.5522425162,Anous_stolidus:20.596449621):1.458942029,(((Alca_torda:12.86035083,(Uria_aalge:5.841876417,Uria_lomvia:5.841876417):7.0184744154):5.8072993884,Fratercula_arctica:18.667650221):1.668370964,Catharacta_skua:20.3360211866):1.719370465):39.121010631999994,(Philomachus_pugnax:30.019525642999994,Arenaria_interpres:30.019525637):31.156876646):4.074104357,(((Charadrius_dubius:23.0930259379,Charadrius_hiaticula:23.093025942):13.121129392,Vanellus_vanellus:36.2141553287):3.081533778,(Himantopus_himantopus:23.957546867654,Haematopus_ostralegus:23.957546864199998):15.338142235):25.954817532999996):16.26249989,(((((Vultur_gryphus:37.49115793,(Coragyps_atratus:20.087959558,Cathartes_aura:20.087959558999998):17.40319837):38.656831874,(Pandion_haliaetus:49.64169975,((((Accipiter_nisus:18.8264759657,(Accipiter_gentilis:11.23893237,Accipiter_cooperii:11.238932372999999):7.587543591999999):4.628254714600001,(Haliaeetus_albicilla:18.1977267021,(Buteo_platypterus:4.408195465,((Buteo_buteo:3.4224007907000003,Buteo_swainsoni:3.4224007904000002):0.2531322745,Buteo_jamaicensis:3.675533065):0.7326623999):13.7895312373):5.257003978):2.469714716,(Aquila_rapax:7.748420305,Aquila_chrysaetos:7.7484203043):18.1760250914):1.406185661,Gyps_africanus:27.330631058):22.311068693):26.5062900519617):1.59285103,(Tyto_alba:71.954665392,((Megascops_asio:31.190241529299996,(Strix_uralensis:25.118056220999996,(Bubo_scandiaca:12.89988821,Bubo_virginianus:12.899888209):12.218168012000001):6.0721853061):4.214186976,Asio_otus:35.404428506):36.550236889000004):5.786175434):0.8371619951,(Dryocopus_martius:31.0070065466,Jynx_torquilla:31.007006547):47.570996269700004):1.631644211,(((Cacatua_roseicapilla:17.867018021,Cacatua_alba:17.867018018499998):58.576342946,(((Pica_pica:10.167059991,(Corvus_monedula:6.46293197387,Corvus_corone:6.462931973700001):3.704128017):12.8947895859,Vireo_olivaceus:23.061849580159997):24.275340608,((((((Hirundo_rustica:20.645857153999998,Tachycineta_bicolor:20.6458571563):12.728909616,((Phylloscopus_trochilus:5.916490224,Phylloscopus_collybita:5.916490224):10.820570998,Phylloscopus_sibilatrix:16.737061223):16.6377055476):2.886757088,(Sylvia_atricapilla:12.97639915,Sylvia_borin:12.976399147999999):23.2851247064):2.8013971150000003,Alauda_arvensis:39.06292097216):3.293641441,(Parus_caeruleus:18.923815366,Parus_major:18.923815362):23.432747048):0.9210214474,(((((Sturnus_vulgaris:26.478115982699997,Mimus_polyglottos:26.478115981800002):6.8732368685,((Turdus_merula:12.217354314,(Turdus_migratorius:11.6499792025,(Turdus_pilaris:6.17594515,Turdus_torquatus:6.175945149):5.4740340525):0.5673751169):18.47076704191,(Erithacus_rubecula:19.20325837283,Oenanthe_oenanthe:19.203258375179995):11.484862984100001):2.663231495):6.548083214,Troglodytes_troglodytes:39.89943607115001):2.8142289051000002,Regulus_regulus:42.713664974000004):0.1198420453,((Anthus_spinoletta:28.152136177648,((Calcarius_lapponicus:19.762126723,Plectrophenax_nivalis:19.762126721):0.01531200693,(((Seiurus_aurocapilla:7.937699548,((Seiurus_motacilla:6.4291243264,Geothlypis_trichas:6.42912432708):0.09441935491,Setophaga_ruticilla:6.523543681199999):1.4141558671999999):5.6566893811800005,Agelaius_phoeniceus:13.594388933600001):3.123196723,Cardinalis_cardinalis:16.7175856565):3.059853074):8.374697452):2.499510312,Passer_domesticus:30.6516464892):12.1818605219):0.4440768439):4.059606328):29.106170769):0.5385146856,(Falco_tinnunculus:11.8490352838,(((Falco_sparverius:9.215246977,Falco_subbuteo:9.215246977300001):0.8195480137,Falco_columbarius:10.03479499):0.3835908843,Falco_peregrinus:10.4183858758):1.4306494087):65.13284035999999):3.2277713892):1.303359494):1.178565453,((((Fulica_atra:4.5735096489,Fulica_americana:4.573509648):40.6686284754,Grus_canadensis:45.242138118999996):25.621809684200002,(((((Eudocimus_albus:62.1045368952,(Egretta_caerulea:33.919173322,(Bubulcus_ibis:17.56987163,(Ardea_herodias:2.4394145525,Ardea_cinerea:2.4394145519999997):15.13045708):16.34930169175):28.185363576):1.806929229,Pelecanus_occidentalis:63.9114661293562):0.623932565,((((Sula_sula:13.93443207,Sula_leucogaster:13.934432072):10.0960604,Morus_bassanus:24.030492469):3.577523341,((Phalacrocorax_auritus:7.66739674297,Phalacrocorax_carbo:7.667396743199999):0.6265328742,Phalacrocorax_aristotelis:8.293929618):19.3140861972762):29.309705,Fregata_magnificens:56.917720799):7.617677886):1.093085365,Leptoptilos_crumeniferus:65.628484062):0.3072033446,(((Puffinus_pacificus:41.54873136699999,(Daption_capense:15.85458219,Fulmarus_glacialis:15.854582195):25.694149172):14.9667513857,(Diomedea_exulans:6.5490762267000004,(Thalassarche_chrysostoma:2.182672973,Thalassarche_melanophrys:2.1826729728):4.366403253):49.96640653):4.705590397,Oceanodroma_leucorhoa:61.221073156):4.714614246):4.9282604082):11.191628442490002,Columba_livia:82.0555762492):0.6359957299):14.062858954);
	TREE tree_8932 = ((((Lagopus_lagopus:15.8685111154,(Phasianus_colchicus:13.567816055,Perdix_perdix:13.567816056999998):2.30069506):2.49060245522,Coturnix_coturnix:18.3591135705):61.4909237948,((((Branta_bernicla:8.518871886,Branta_canadensis:8.518871886):4.82235279,Anser_anser:13.341224677300001):6.734553304,Cygnus_olor:20.075777984):16.355242658999998,(Anas_platyrhynchos:17.596680289570003,((Somateria_mollissima:14.13378531838,Mergus_serrator:14.1337853187):1.387761345,Tadorna_tadorna:15.5215466618):2.07513362633):18.8343403507):43.41901672):15.97263088,(((((((Anous_stolidus:22.460858058,((Larus_ridibundus:5.924775925880001,(Larus_canus:1.575284254,((Larus_fuscus:0.6720788667600001,Larus_argentatus:0.67207886675):0.07286928071,Larus_marinus:0.7449481473999999):0.8303361062):4.349491673289999):2.51456476208,Rissa_tridactyla:8.439340689):14.0215173746):0.4220059213,(((Chlidonias_niger:9.6842895633,(Sterna_hirundo:5.002947372,Sterna_paradisaea:5.0029473719999995):4.6813421904800006):5.6478174517,Sterna_albifrons:15.332107014):0.3435091341,Sterna_fuscata:15.675616148000001):7.207247832):3.025608981,((Fratercula_arctica:19.703629949,((Uria_lomvia:4.888246736,Uria_aalge:4.888246736):6.86037973,Alca_torda:11.748626462):7.955003482):3.871835974,Catharacta_skua:23.5754659216):2.333007039):41.162759041,(Arenaria_interpres:29.651939821,Philomachus_pugnax:29.65193982522):37.419292178000006):2.369688731,((Vanellus_vanellus:43.338212551228,(Charadrius_dubius:27.27155062612,Charadrius_hiaticula:27.271550631):16.066661926):5.07058334949072,(Himantopus_himantopus:31.5748516279,Haematopus_ostralegus:31.574851617):16.833944284):21.032124824999997):17.27004128,(((((Coragyps_atratus:39.45938795,Cathartes_aura:39.45938796):9.779136646,Vultur_gryphus:49.2385246):32.98749416,(Pandion_haliaetus:52.32391008,((((Haliaeetus_albicilla:21.052229688,(Buteo_platypterus:5.586066942,((Buteo_jamaicensis:3.63820927,Buteo_buteo:3.63820927017):0.5762386716,Buteo_swainsoni:4.2144479423):1.371619):15.466162746600002):4.6308840003,(Accipiter_nisus:19.082823305999998,(Accipiter_gentilis:12.464153790500001,Accipiter_cooperii:12.4641537961):6.6186695107):6.60029038129):2.97421773,(Aquila_chrysaetos:7.769069609800001,Aquila_rapax:7.7690696096):20.8882618076):2.094699813,Gyps_africanus:30.752031227):21.571878844):29.9021086843332):1.143469433,((Tyto_alba:72.4960038,((Megascops_asio:32.3368158131,(Strix_uralensis:29.262259844,(Bubo_scandiaca:10.473238000999999,Bubo_virginianus:10.473238001):18.789021843):3.0745559691):3.496473009,Asio_otus:35.833288826):36.662714972):8.939375101,(Dryocopus_martius:29.1264672624,Jynx_torquilla:29.126467260000002):52.308911627899995):1.934109301):0.9834759552,(((Cacatua_roseicapilla:17.788416069,Cacatua_alba:17.7884160711):62.8973471883,((((Corvus_corone:9.6786681858,Corvus_monedula:9.6786681857):5.381321068521,Pica_pica:15.059989252000001):14.383973307600002,Vireo_olivaceus:29.443962569230003):21.185458179,(((((Sylvia_atricapilla:15.76212951,Sylvia_borin:15.762129513):15.192950408,((Hirundo_rustica:15.014774744159999,Tachycineta_bicolor:15.0147747442):10.987254045,((Phylloscopus_trochilus:5.33403478,Phylloscopus_collybita:5.33403478):8.427666269,Phylloscopus_sibilatrix:13.76170105):12.2403277387):4.95305114):2.9932239603,Alauda_arvensis:33.9483038958):7.12207847,(Parus_caeruleus:18.1805480874,Parus_major:18.1805480911):22.889834269999998):5.250728864,((Regulus_regulus:43.7108241792,(((Sturnus_vulgaris:22.5033408655,Mimus_polyglottos:22.5033408667):5.296442123599999,(((Turdus_migratorius:7.8355536165,(Turdus_pilaris:5.5481040328,Turdus_torquatus:5.5481040329999995):2.2874495834):0.85897307262,Turdus_merula:8.694526689):15.852574790430001,(Oenanthe_oenanthe:15.6289587898,Erithacus_rubecula:15.628958789):8.9181426901):3.252681516):10.38313007,Troglodytes_troglodytes:38.182913068909):5.52791111):1.803856345,((((Calcarius_lapponicus:13.7926178333,Plectrophenax_nivalis:13.7926178318):8.730553089,(((Seiurus_aurocapilla:9.288962551,((Seiurus_motacilla:8.088550686000001,Geothlypis_trichas:8.08855068587):0.05665253203,Setophaga_ruticilla:8.14520321801):1.1437593334):6.4394061891,Agelaius_phoeniceus:15.7283687348878):5.067659735,Cardinalis_cardinalis:20.796028468800003):1.727142447):8.852738904,Anthus_spinoletta:31.375909819399997):1.098038759,Passer_domesticus:32.4739485809):13.040731942699999):0.8064306998):4.3083095253):30.056342514999997):1.626753532,(((Falco_sparverius:9.963335435,Falco_columbarius:9.963335435):0.820034037,(Falco_subbuteo:10.113806374000001,Falco_peregrinus:10.113806373900001):0.6695630979):1.668863237,Falco_tinnunculus:12.4522327085):69.860284084):2.0404473549):2.357997861):0.281556362,(((((((Eudocimus_albus:67.0630094258943,(Egretta_caerulea:37.0895963611,(Bubulcus_ibis:12.95407233,(Ardea_herodias:1.7796099282900002,Ardea_cinerea:1.7796099284):11.1744624011):24.1355240207):29.973413076999996):1.424665207,Pelecanus_occidentalis:68.4876746389):1.643426095,((((Sula_sula:24.19190653,Sula_leucogaster:24.191906517999996):4.487614035,Morus_bassanus:28.679520562):18.38968933,((Phalacrocorax_carbo:12.8358324804,Phalacrocorax_auritus:12.83583248):2.47318768,Phalacrocorax_aristotelis:15.309020161):31.760189738999998):14.56090505,Fregata_magnificens:61.63011494):8.500985791):0.8982287363,Leptoptilos_crumeniferus:71.029329482):0.7246799708,((((Daption_capense:12.13784194,Fulmarus_glacialis:12.137841941):31.216252958000002,Puffinus_pacificus:43.354094896):15.10557712,((Thalassarche_chrysostoma:1.844998751,Thalassarche_melanophrys:1.8449987501):6.917667569,Diomedea_exulans:8.762666319000001):49.697005693):4.949471205,Oceanodroma_leucorhoa:63.409143228000005):8.344866222773199):5.6252235771,((Fulica_americana:4.8958355220000005,Fulica_atra:4.8958355217000005):41.9703660549,Grus_canadensis:46.866201584799995):30.513031439):3.3856595702999996,Columba_livia:80.7648925883):6.2276257812):8.830149878);
	TREE tree_4313 = ((((Lagopus_lagopus:16.6113986226,(Phasianus_colchicus:14.60038384,Perdix_perdix:14.600383840000001):2.0110147802):5.715077108700001,Coturnix_coturnix:22.3264757304):50.3817733393,((((Branta_bernicla:5.369071856,Branta_canadensis:5.3690718556):0.6460812354,Anser_anser:6.01515309051):2.87142029,Cygnus_olor:8.8865733812):6.465843009,((Tadorna_tadorna:7.382980171420001,(Somateria_mollissima:6.4491421004,Mergus_serrator:6.4491421010000005):0.9338380700200001):0.7657725807,Anas_platyrhynchos:8.14875275251):7.2036636373):57.35583268):26.68731193,(((((((Anous_stolidus:17.905305971,((Larus_ridibundus:3.70925702089,(Larus_canus:1.179696171,((Larus_marinus:0.6160741865,Larus_argentatus:0.6160741864):0.05055855886,Larus_fuscus:0.6666327452999999):0.51306342605):2.5295608492):2.6788038401,Rissa_tridactyla:6.3880608603999995):11.5172451098):0.406646938,((((Sterna_hirundo:3.146160018,Sterna_paradisaea:3.1461600179):4.0682823407,Chlidonias_niger:7.2144423585999995):4.0503475931,Sterna_albifrons:11.2647899508):0.8808220242,Sterna_fuscata:12.145611974):6.166340933):2.501904825,((((Uria_aalge:3.680197552,Uria_lomvia:3.680197552):5.283378061,Alca_torda:8.9635756135):6.8759342891,Fratercula_arctica:15.839509902):3.052238891,Catharacta_skua:18.8917487948):1.92210894):47.964056631999995,(Philomachus_pugnax:30.7100730978,Arenaria_interpres:30.710073088999998):38.067841277999996):7.12265662,(((Charadrius_dubius:27.44867548,Charadrius_hiaticula:27.44867548154):10.882086051,Vanellus_vanellus:38.330761529899995):7.969820307,(Haematopus_ostralegus:33.330219980399995,Himantopus_himantopus:33.330219987999996):12.970361853):29.599989153000003):7.357227432,(((((Coragyps_atratus:49.729141049999996,Cathartes_aura:49.729141049999996):3.49719523,Vultur_gryphus:53.22633628):26.76890652,(Pandion_haliaetus:66.58945923,(((((Buteo_platypterus:5.180621427,((Buteo_jamaicensis:3.854063366,Buteo_buteo:3.8540633664):0.3574905979,Buteo_swainsoni:4.2115539653):0.9690674624):19.457885123599997,Haliaeetus_albicilla:24.6385065501):6.3855761,((Accipiter_cooperii:16.196193000510004,Accipiter_gentilis:16.196192998):10.111249415,Accipiter_nisus:26.3074424144):4.7166402346):3.285735267,(Aquila_rapax:8.420234389,Aquila_chrysaetos:8.420234388999999):25.8895835304):0.5656775338,Gyps_africanus:34.875495451):31.713963782999997):13.405783575500001):0.7377132121,((Tyto_alba:66.9342061713,(((Strix_uralensis:26.021484354000002,(Bubo_scandiaca:9.7391435,Bubo_virginianus:9.7391435):16.282340852):7.676528545,Megascops_asio:33.698012897999995):1.223808385,Asio_otus:34.921821289):32.012384890999996):13.74358682,(Dryocopus_martius:22.34827226231,Jynx_torquilla:22.348272264000002):58.3295207306):0.05516302462):1.266198495,(((Cacatua_roseicapilla:19.9009668,Cacatua_alba:19.900966797000002):58.181749669,((((Corvus_corone:9.9107764956,Corvus_monedula:9.91077649512):4.164706383,Pica_pica:14.075482881):15.7390561076,Vireo_olivaceus:29.814538991):19.5221701111,(((Alauda_arvensis:39.4506935715,(((Sylvia_atricapilla:13.22883867,Sylvia_borin:13.228838665):20.158423015199997,((Phylloscopus_trochilus:6.830626189,Phylloscopus_collybita:6.830626189):10.56832444348,Phylloscopus_sibilatrix:17.398950636):15.988311057):1.173440412,(Hirundo_rustica:23.1269258319,Tachycineta_bicolor:23.126925833):11.433776266999999):4.8899914732):2.58467067,(Parus_caeruleus:24.167087684000002,Parus_major:24.167087683):17.8682765563):2.153460665,(((((Sturnus_vulgaris:24.88319185,Mimus_polyglottos:24.883191849600003):9.469419859999999,((((Turdus_pilaris:5.547873239,Turdus_torquatus:5.547873239):3.9044068441000004,Turdus_migratorius:9.4522800832):0.07101720397,Turdus_merula:9.523297286599998):17.624019534,(Oenanthe_oenanthe:16.2585315194,Erithacus_rubecula:16.2585315241):10.8887852996):7.2052948820000005):6.299816396,Troglodytes_troglodytes:40.652428095219996):2.875035515,Regulus_regulus:43.527463620000006):0.1609628311,((((Calcarius_lapponicus:24.792560736,Plectrophenax_nivalis:24.792560732):2.764074264,((Agelaius_phoeniceus:24.493249077186505,(Seiurus_aurocapilla:14.14719581,((Geothlypis_trichas:11.6192770872,Seiurus_motacilla:11.619277086899999):0.129918951,Setophaga_ruticilla:11.749196038):2.397999768):10.3460532645):1.774343685,Cardinalis_cardinalis:26.26759276):1.289042239):4.200158932,Anthus_spinoletta:31.7567939325):0.7655438138,Passer_domesticus:32.5223377408):11.166088702):0.5003984592):5.1478841962):28.746007372199998):2.379839449,(Falco_tinnunculus:10.434907557433,((Falco_peregrinus:9.040748343899999,Falco_sparverius:9.040748343):0.9868141695,(Falco_columbarius:7.854678850899999,Falco_subbuteo:7.854678851499999):2.1728836623):0.4073450441):70.02764836099999):1.5365985879):1.258643909):0.2934345016,((((Fulica_atra:5.566759031,Fulica_americana:5.5667590323):51.5077161752,Grus_canadensis:57.0744752104):13.522670314099999,(((((Eudocimus_albus:56.1392772811,((Bubulcus_ibis:18.29846313,(Ardea_herodias:1.585850887,Ardea_cinerea:1.585850887):16.712612239):16.7592398229,Egretta_caerulea:35.057702946999996):21.081574327000002):3.16685063,Pelecanus_occidentalis:59.30612791200001):4.27910533,((((Sula_sula:7.357614921,Sula_leucogaster:7.3576149208):13.97780555,Morus_bassanus:21.335420464):21.68615319,((Phalacrocorax_carbo:11.3402467889,Phalacrocorax_auritus:11.3402467883):1.519404736,Phalacrocorax_aristotelis:12.8596515241):30.161922134627602):14.11730472,Fregata_magnificens:57.138878385000005):6.446354862):0.2846416768,Leptoptilos_crumeniferus:63.869874925999994):1.09214832,(((Diomedea_exulans:7.267318685800001,(Thalassarche_chrysostoma:1.608528696,Thalassarche_melanophrys:1.6085286961999998):5.658789989):45.978976296,((Daption_capense:12.94592094,Fulmarus_glacialis:12.945920942999999):21.36883384,Puffinus_pacificus:34.314754778):18.931540199999997):5.0269876008,Oceanodroma_leucorhoa:58.27328258199999):6.688740653):5.6351222846):1.617143557,Columba_livia:72.21428907555):11.33694384):15.844328081999999);
	TREE tree_8739 = ((((Lagopus_lagopus:21.00052058639,(Phasianus_colchicus:18.349533705,Perdix_perdix:18.3495337068):2.6509868816999997):5.860265629700001,Coturnix_coturnix:26.8607862172):66.8974039788,((((Branta_bernicla:5.677431927,Branta_canadensis:5.6774319273):3.804042503,Anser_anser:9.48147442997):3.825971574,Cygnus_olor:13.307446003999999):11.976228016,(((Somateria_mollissima:9.9386491973,Mergus_serrator:9.9386491968):1.6038469378800002,Tadorna_tadorna:11.542496135):1.0530996518,Anas_platyrhynchos:12.595595787549001):12.688078234):68.474516173):13.73815666,((Columba_livia:79.6472992374,((((((Eudocimus_albus:55.71030923439239,((Bubulcus_ibis:18.47692289,(Ardea_herodias:4.55698501,Ardea_cinerea:4.5569850104):13.919937875699999):14.936103757,Egretta_caerulea:33.413026640649996):22.2972825980924):3.562794231,Pelecanus_occidentalis:59.273103475999996):5.551313045,((((Sula_sula:16.06115496,Sula_leucogaster:16.061154969):10.89575129,Morus_bassanus:26.956906254000003):14.3670927,((Phalacrocorax_auritus:19.054669609899996,Phalacrocorax_carbo:19.0546696113):2.090592179,Phalacrocorax_aristotelis:21.14526179):20.178737157100002):16.89060366,Fregata_magnificens:58.214602602):6.60981391):1.871961907,Leptoptilos_crumeniferus:66.696378425):0.5867568464,((((Daption_capense:19.78816003,Fulmarus_glacialis:19.788160031):20.93297281,Puffinus_pacificus:40.72113284300001):16.4894752744,((Thalassarche_chrysostoma:1.189896836,Thalassarche_melanophrys:1.1898968359):5.57351258,Diomedea_exulans:6.76340941708):50.447198701000005):3.672690895,Oceanodroma_leucorhoa:60.883299019000006):6.399836261400001):10.129804915100001,((Fulica_atra:3.524033114,Fulica_americana:3.5240331133000002):57.090600933326996,Grus_canadensis:60.614634061299995):16.798306137):2.2343590574):12.52250891,((((((Anous_stolidus:16.716428054,((Larus_ridibundus:4.213203398509999,(Larus_canus:1.646090158,((Larus_marinus:0.7692194254,Larus_argentatus:0.7692194254):0.08013013096,Larus_fuscus:0.8493495563):0.79674060128):2.5671132405000003):1.6563098355,Rissa_tridactyla:5.869513234):10.8469148198):0.9875385737,((Sterna_albifrons:11.597376893,(Chlidonias_niger:7.2000293634000005,(Sterna_hirundo:2.810718384,Sterna_paradisaea:2.8107183836000003):4.38931097944):4.3973475299):0.579041975,Sterna_fuscata:12.176418867999999):5.527547759):2.412832422,((((Uria_aalge:4.508535864,Uria_lomvia:4.508535864):5.169443182,Alca_torda:9.6779790459):5.6902868933,Fratercula_arctica:15.36826594):2.811286335,Catharacta_skua:18.179552271):1.937246775):39.474752658999996,(Arenaria_interpres:28.300964630000003,Philomachus_pugnax:28.300964624000002):31.290587080999998):12.00344534,((Vanellus_vanellus:43.7040592891,(Charadrius_hiaticula:30.283496493380007,Charadrius_dubius:30.283496495):13.4205627977):7.782155496,(Himantopus_himantopus:30.059538212,Haematopus_ostralegus:30.0595382192):21.426676569):20.108782257730002):20.13877623,((((Cacatua_roseicapilla:20.66350991,Cacatua_alba:20.663509906999998):66.018666216,((Vireo_olivaceus:32.7915728322,(Pica_pica:15.905564248000001,(Corvus_monedula:10.442886759,Corvus_corone:10.4428867578):5.462677488200001):16.8860085877):28.5741857653,(((Alauda_arvensis:46.254635677500005,(((Phylloscopus_sibilatrix:20.663610681,(Phylloscopus_trochilus:7.939695041,Phylloscopus_collybita:7.939695041):12.7239156427):20.7308443765,(Tachycineta_bicolor:26.109080988000002,Hirundo_rustica:26.1090809874):15.285374062999999):1.751339219,(Sylvia_atricapilla:14.55595759,Sylvia_borin:14.555957593999999):28.5898366801):3.108841406):5.596963164,(Parus_major:23.2596717848,Parus_caeruleus:23.259671787):28.591927056000003):2.148955324,((Regulus_regulus:52.05749758500001,(((Mimus_polyglottos:24.344546846199997,Sturnus_vulgaris:24.34454684759):8.202953252,((Turdus_merula:12.6542053739,(Turdus_migratorius:11.3774176827,(Turdus_pilaris:7.3001649156,Turdus_torquatus:7.300164916):4.077252766299999):1.2767876916):17.243948666100003,(Oenanthe_oenanthe:19.622360983600004,Erithacus_rubecula:19.6223609853):10.2757930571):2.6493460652):9.204626468,Troglodytes_troglodytes:41.7521265697):10.305371003):1.013229615,((((Calcarius_lapponicus:19.791828271,Plectrophenax_nivalis:19.791828275):7.829155159,(((Seiurus_aurocapilla:13.78442621,((Seiurus_motacilla:10.855984423070002,Geothlypis_trichas:10.85598442301):0.0737058964,Setophaga_ruticilla:10.929690319639999):2.854735887):7.2515696636,Agelaius_phoeniceus:21.0359958713196):2.790691103,Cardinalis_cardinalis:23.8266869722):3.79429646):8.601379879,Anthus_spinoletta:36.2223633088):0.4825045223,Passer_domesticus:36.70486782715):16.365859358):0.9298269767):7.3652044305999995):25.316417518799994):1.393130572,((Falco_sparverius:14.31634814,((Falco_peregrinus:11.0817186207,Falco_subbuteo:11.0817186207):2.574356293,Falco_tinnunculus:13.656074916000001):0.6602732294):0.1172800002,Falco_columbarius:14.43362814):73.641678551):1.9975917176,(((((Coragyps_atratus:36.979001381,Cathartes_aura:36.97900138):4.83443923,Vultur_gryphus:41.81344061):44.38087105,(Pandion_haliaetus:69.10461106,(((((((Buteo_buteo:4.28663929383,Buteo_swainsoni:4.2866392942000004):0.4738240244,Buteo_jamaicensis:4.760463318):1.414368911,Buteo_platypterus:6.174832229):21.796029666000003,Haliaeetus_albicilla:27.9708618921):3.93889616,((Accipiter_gentilis:15.36434142,Accipiter_cooperii:15.364341417999999):11.284689738,Accipiter_nisus:26.649031156700005):5.260726898):5.394225543,(Aquila_chrysaetos:11.827585698710001,Aquila_rapax:11.827585699):25.4763978975):2.022888954,Gyps_africanus:39.326872545):29.777738509):17.0897006030211):1.713434196,(Tyto_alba:78.44195795600001,((((Bubo_scandiaca:9.232654386,Bubo_virginianus:9.232654386):16.654957535,Strix_uralensis:25.8876119198):2.8254934179999998,Megascops_asio:28.71310534):4.851078757,Asio_otus:33.564184096700004):44.877773865):9.465787894):0.3287461343,(Dryocopus_martius:30.45602729309,Jynx_torquilla:30.45602729):57.780464693999996):1.8364064191):1.66087487):0.436034879):15.326538701);
	TREE tree_8698 = (((Coturnix_coturnix:21.680697818200002,(Lagopus_lagopus:16.072140034,(Phasianus_colchicus:14.404236438999998,Perdix_perdix:14.404236434):1.6679035951999999):5.6085577837):54.8868345573,((((Branta_bernicla:3.507551219,Branta_canadensis:3.5075512186):1.587718057,Anser_anser:5.0952692759):2.102769978,Cygnus_olor:7.198039253700001):7.318621157,((Tadorna_tadorna:7.4249437367,(Mergus_serrator:6.5080020769899996,Somateria_mollissima:6.5080020766999995):0.9169416595300001):0.89326832868,Anas_platyrhynchos:8.318212065257):6.1984483453):62.050871961):11.40379857,(((((((Anous_stolidus:18.02031684,((Larus_ridibundus:4.4905465161,(Larus_canus:1.1033504445,((Larus_marinus:0.6601398359999999,Larus_argentatus:0.660139836):0.02219499799,Larus_fuscus:0.6823348338999999):0.4210156105):3.3871960722):1.7429587864,Rissa_tridactyla:6.2335053027):11.786811537):1.41310244,(((Chlidonias_niger:7.537837872880001,(Sterna_hirundo:3.585188997,Sterna_paradisaea:3.585188997):3.9526488761):3.6988424418,Sterna_albifrons:11.236680314000001):0.5183126725,Sterna_fuscata:11.7549929877):7.678426291999999):2.52040639,((((Uria_aalge:4.490336892,Uria_lomvia:4.490336892):5.163624835,Alca_torda:9.653961727399999):6.739893095619999,Fratercula_arctica:16.393854824):3.955121686,Catharacta_skua:20.3489765096):1.60484916):38.99361106400001,(Arenaria_interpres:32.032744689,Philomachus_pugnax:32.0327446889):28.914692044):4.532974067,(((Charadrius_dubius:28.316374733,Charadrius_hiaticula:28.316374733):11.245545087,Vanellus_vanellus:39.561919828):16.197204282999998,(Haematopus_ostralegus:33.860211324,Himantopus_himantopus:33.860211333):21.898912778):9.721286682):14.9057684,((((((Coragyps_atratus:46.18612169,Cathartes_aura:46.18612169):11.06099948,Vultur_gryphus:57.24712117):16.7701757,(Pandion_haliaetus:56.50414913,((((Haliaeetus_albicilla:20.784602569,(Buteo_platypterus:5.104007377,((Buteo_buteo:3.8262062926,Buteo_swainsoni:3.8262062936):0.1594749773,Buteo_jamaicensis:3.98568127):1.118326107):15.6805951921):6.062027264,(Accipiter_nisus:20.356341170599997,(Accipiter_gentilis:15.711828479175999,Accipiter_cooperii:15.711828480100001):4.6445126947999995):6.490288663):3.760161439,(Aquila_chrysaetos:8.4035408294,Aquila_rapax:8.403540829):22.2032504435):1.269732969,Gyps_africanus:31.8765242436):24.627624884):17.513147745):2.115822848,(Tyto_alba:71.71748213000001,((Megascops_asio:30.016619599400002,(Strix_uralensis:24.991191958269997,(Bubo_scandiaca:7.36795629,Bubo_virginianus:7.3679562907000005):17.623235668):5.025427636400001):5.866511495,Asio_otus:35.883131089):35.834351036):4.415637587):1.196505859,(Dryocopus_martius:26.734536156310003,Jynx_torquilla:26.734536154):50.5950894252):1.6597063076,(((Cacatua_roseicapilla:16.68402224,Cacatua_alba:16.684022238):60.137148066,((Vireo_olivaceus:31.872540359200002,((Corvus_monedula:10.3124479051,Corvus_corone:10.3124479056):4.9618180764,Pica_pica:15.274265984):16.59827438035):20.702754649,(((Alauda_arvensis:40.132480097800006,((((Phylloscopus_trochilus:5.153193181,Phylloscopus_collybita:5.153193181000001):10.557131544999999,Phylloscopus_sibilatrix:15.710324725):16.941460691899998,(Tachycineta_bicolor:20.1209162902,Hirundo_rustica:20.1209162914):12.530869129):2.476748552,(Sylvia_atricapilla:13.41098148,Sylvia_borin:13.410981482399999):21.71755248517):5.00394613):4.699889275,(Parus_caeruleus:19.113141742,Parus_major:19.1131417407):25.719227628):1.78178986,(((((Mimus_polyglottos:23.5511525665,Sturnus_vulgaris:23.55115256659):6.829882184000001,((((Turdus_pilaris:5.194816205,Turdus_torquatus:5.1948162050999995):3.2944189662999994,Turdus_migratorius:8.4892351721):0.7011008453,Turdus_merula:9.190336017199998):13.64646826365,(Erithacus_rubecula:15.175638835500001,Oenanthe_oenanthe:15.175638833299999):7.66116544685):7.544230467):9.730002292,Troglodytes_troglodytes:40.11103704):5.545193473,Regulus_regulus:45.656230512):0.4051498183,((Anthus_spinoletta:30.414922460999996,((Calcarius_lapponicus:10.517010627800001,Plectrophenax_nivalis:10.51701062764):17.18194995,((Agelaius_phoeniceus:22.657892311753297,(Seiurus_aurocapilla:12.30129245,((Seiurus_motacilla:10.267083345,Setophaga_ruticilla:10.267083344650002):0.1426457417,Geothlypis_trichas:10.409729085999999):1.8915633681):10.356599855899999):1.29624599,Cardinalis_cardinalis:23.9541382991):3.744822287):2.715961871):0.5723290135,Passer_domesticus:30.98725147084):15.074128862999999):0.5527788999):5.9611357669):24.245875298999998):0.6016114184,(((Falco_subbuteo:10.332054786099999,Falco_peregrinus:10.3320547862):1.276580437,Falco_sparverius:11.608635223):1.021488409,(Falco_columbarius:11.40944895,Falco_tinnunculus:11.4094489481):1.220674684):64.792658086):1.5665501702):1.396847311):0.03566696735,((((Fulica_atra:5.935996804,Fulica_americana:5.9359968044):29.806199908,Grus_canadensis:35.74219670622):35.3316712174,(((((Eudocimus_albus:56.7612105385054,(Egretta_caerulea:30.4516549341,(Bubulcus_ibis:13.92073847,(Ardea_herodias:1.324217888,Ardea_cinerea:1.324217888):12.5965205794):16.5309164663):26.309555606):4.837055858,Pelecanus_occidentalis:61.598266412):0.3383608652,((((Sula_sula:14.30778177,Sula_leucogaster:14.307781770999998):3.346275453,Morus_bassanus:17.654057224):28.48387404,((Phalacrocorax_aristotelis:12.40293399,Phalacrocorax_carbo:12.402933988):0.2212491617,Phalacrocorax_auritus:12.624183152299999):33.513748108):12.08995827,Fregata_magnificens:58.227889526999995):3.708737735):0.3743384261,Leptoptilos_crumeniferus:62.310965689):0.1146626924,((((Thalassarche_chrysostoma:1.09343214,Thalassarche_melanophrys:1.0934321399):6.703269181,Diomedea_exulans:7.7967013207):46.350603665,(Puffinus_pacificus:36.48875034799,(Daption_capense:13.75298189,Fulmarus_glacialis:13.752981894000001):22.735768459):17.658554643):3.480272249,Oceanodroma_leucorhoa:57.627577235800004):4.7980511505352):8.6482395359):1.295313096,Columba_livia:72.36918101270001):8.052665146):7.549484778);
	TREE tree_5112 = ((((Lagopus_lagopus:14.328997287300002,(Phasianus_colchicus:12.9463203209,Perdix_perdix:12.946320323799998):1.3826769671):3.8410566679,Coturnix_coturnix:18.1700539547):59.66653146109999,((((Branta_bernicla:9.021851904,Branta_canadensis:9.0218519044):4.496400301,Anser_anser:13.5182522052):5.054754771,Cygnus_olor:18.573006975):12.319302793999999,(((Mergus_serrator:11.7916981642,Somateria_mollissima:11.791698164700001):1.430645276,Tadorna_tadorna:13.2223434393):1.4188908049400002,Anas_platyrhynchos:14.64123424449):16.251075525):46.944275636):27.72892098,(((((((((Larus_ridibundus:4.8538815643,(Larus_canus:1.730519654,((Larus_argentatus:0.8071311714,Larus_marinus:0.80713117129):0.06086740047,Larus_fuscus:0.8679985718000001):0.8625210825):3.1233619094):2.6952691997000002,Rissa_tridactyla:7.549150764):13.624876222700001,Anous_stolidus:21.174026984999998):0.7645955691,((Sterna_albifrons:14.064908183,((Sterna_paradisaea:4.300152727,Sterna_hirundo:4.3001527270999995):4.721893818,Chlidonias_niger:9.02204654512):5.0428616383):1.463140027,Sterna_fuscata:15.528048210000001):6.410574343):3.127812302,(((Alca_torda:11.78964006,(Uria_aalge:3.448487365,Uria_lomvia:3.448487365):8.3411526966):6.866536658899999,Fratercula_arctica:18.656176721):4.065797413,Catharacta_skua:22.7219741314):2.344460721):36.45775661399999,(Philomachus_pugnax:29.26797332207,Arenaria_interpres:29.26797332):32.256218143):7.776462497,((Himantopus_himantopus:27.122469980800002,Haematopus_ostralegus:27.12246997):21.279545561,(Vanellus_vanellus:35.6435618495,(Charadrius_dubius:24.319277475,Charadrius_hiaticula:24.319277479):11.3242843703):12.758453687):20.898638438):15.25750735,(((((Vultur_gryphus:32.9013432,(Coragyps_atratus:25.118342482,Cathartes_aura:25.118342482):7.783000721):46.998715559999994,(Pandion_haliaetus:66.03534866,((((Accipiter_nisus:26.995330373999998,(Accipiter_gentilis:14.062006017999998,Accipiter_cooperii:14.062006019):12.933324356):4.8720384326,((Buteo_platypterus:6.058987855,(Buteo_jamaicensis:4.378264781,(Buteo_buteo:4.1851117502,Buteo_swainsoni:4.1851117503):0.1931530302):1.680723074):18.7859952321,Haliaeetus_albicilla:24.844983087099997):7.02238572):3.360328489,(Aquila_chrysaetos:10.227205404,Aquila_rapax:10.227205403):25.000491890999996):2.286446342,Gyps_africanus:37.51414364):28.521205013):13.864710104):1.561673266,(Tyto_alba:69.157589981,((Megascops_asio:31.2693768316,(Strix_uralensis:25.16512470913,(Bubo_virginianus:8.4679105168,Bubo_scandiaca:8.467910517):16.6972141918):6.104252117):5.379998658,Asio_otus:36.649375487):32.508214492):12.30414205):0.7167705603,(Dryocopus_martius:22.93872908253,Jynx_torquilla:22.93872908):59.2397735094):0.8805084586,(((Cacatua_roseicapilla:23.51559149,Cacatua_alba:23.5155914865):55.07054332599999,((Vireo_olivaceus:34.53605324688,(Pica_pica:17.0089432994,(Corvus_monedula:10.357705816,Corvus_corone:10.35770581648):6.6512374831):17.52710995018):16.577938629400002,(((((Sylvia_atricapilla:12.44001171,Sylvia_borin:12.440011715):25.1275985988,(((Phylloscopus_trochilus:6.344657209,Phylloscopus_collybita:6.344657209):8.711196248599999,Phylloscopus_sibilatrix:15.055853457000001):15.357744583399999,(Hirundo_rustica:17.6874978648,Tachycineta_bicolor:17.687497864):12.726100177):7.1540122757):2.6894965101999997,Alauda_arvensis:40.257106820000004):3.705337068,(Parus_major:19.865869449199998,Parus_caeruleus:19.865869451000002):24.096574442399998):3.373482767,(((((Sturnus_vulgaris:27.49096002874,Mimus_polyglottos:27.4909600269):7.179710864,((Turdus_merula:10.3513289517,((Turdus_pilaris:5.629852378,Turdus_torquatus:5.629852378):2.3692935451,Turdus_migratorius:7.9991459231):2.3521830279):17.9006912388,(Erithacus_rubecula:17.7039947107,Oenanthe_oenanthe:17.703994711):10.54802547927):6.418650699):7.298041265,Troglodytes_troglodytes:41.9687121596):2.4457536475,Regulus_regulus:44.414465807):1.187865381,((Anthus_spinoletta:30.0024000799,((Calcarius_lapponicus:15.336040174999999,Plectrophenax_nivalis:15.336040174):7.551315359,((Agelaius_phoeniceus:17.077780314046297,(Seiurus_aurocapilla:10.41195418,(Setophaga_ruticilla:8.40564836318,(Geothlypis_trichas:8.19222894114,Seiurus_motacilla:8.192228942):0.21341942252999999):2.0063058175000004):6.66582613909):2.890893983,Cardinalis_cardinalis:19.9686742988):2.918681234):7.115044551):2.625753321,Passer_domesticus:32.62815341365):12.974177778):1.733595477):3.7780652176):27.4721429248):1.223141901,(Falco_tinnunculus:13.845032359400001,(((Falco_columbarius:9.59252973,Falco_sparverius:9.59252973):1.999866633,Falco_subbuteo:11.592396365099999):0.6272971355,Falco_peregrinus:12.21969349995):1.625338862):65.964244343):3.2497343439):1.499150272):0.7178176535,(Columba_livia:82.6459382505,((((((Eudocimus_albus:63.0513484496,(Egretta_caerulea:43.72847518294999,(Bubulcus_ibis:19.24870808,(Ardea_herodias:1.398789644,Ardea_cinerea:1.398789644):17.8499184407):24.479767106300002):19.322873262484496):1.424037516,Pelecanus_occidentalis:64.4753859611302):1.042752587,((((Sula_sula:9.953015794,Sula_leucogaster:9.953015793):7.44598379,Morus_bassanus:17.398999584000002):23.02651307,((Phalacrocorax_aristotelis:10.587480268199998,Phalacrocorax_auritus:10.587480268):0.3215506722,Phalacrocorax_carbo:10.90903094039):29.516481714):15.6872835,Fregata_magnificens:56.112796155000005):9.4053424):1.91240696,Leptoptilos_crumeniferus:67.4305455036):3.134690506,((((Thalassarche_chrysostoma:2.089288446,Thalassarche_melanophrys:2.0892884465):7.078313977,Diomedea_exulans:9.1676024245):51.031510010999995,((Daption_capense:21.333272,Fulmarus_glacialis:21.333271998):22.04076809,Puffinus_pacificus:43.3740400859):16.825072348):4.15301499,Oceanodroma_leucorhoa:64.35212743):6.2131085901):3.8814534849899998,((Fulica_atra:4.119046941000001,Fulica_americana:4.1190469408):46.6374057525,Grus_canadensis:50.75645270154):23.690236808999998):8.199248749999999):2.630040723):20.2895274201);
	TREE tree_8499 = ((((Lagopus_lagopus:14.880467973000002,(Phasianus_colchicus:12.9427947786,Perdix_perdix:12.942794779):1.937673193):4.4973470577,Coturnix_coturnix:19.377815030100003):58.5659867351,((((Branta_bernicla:2.751334422,Branta_canadensis:2.75133442273):2.241360068,Anser_anser:4.99269448999):1.595565729,Cygnus_olor:6.588260218):5.972207752,((Tadorna_tadorna:5.85822749753,(Mergus_serrator:5.4097123653,Somateria_mollissima:5.4097123657):0.4485151324):0.3430820966,Anas_platyrhynchos:6.20130959378):6.3591583764):65.383333788):13.8024917,(((((((Anous_stolidus:15.185562225,((Sterna_albifrons:10.040293845899999,((Sterna_hirundo:2.941957486,Sterna_paradisaea:2.9419574859999997):3.8191859602699996,Chlidonias_niger:6.761143446):3.2791503999):1.6192582222,Sterna_fuscata:11.659552068):3.526010157):0.5946739504,((Larus_ridibundus:3.7191083781,(Larus_canus:1.8671245989,((Larus_argentatus:0.7981453845,Larus_fuscus:0.7981453843999999):0.007490341044,Larus_marinus:0.8056357255):1.0614888731):1.8519837798899998):1.5732576521,Rissa_tridactyla:5.2923660304):10.487870144299999):2.33220949,(((Alca_torda:9.420217428,(Uria_aalge:2.851548378,Uria_lomvia:2.851548378):6.56866905):4.6732275036,Fratercula_arctica:14.093444931):2.537889116,Catharacta_skua:16.63133404829):1.481111618):34.638146623,(Arenaria_interpres:22.827504497,Philomachus_pugnax:22.8275044936):29.923087791999997):7.279645306,((Vanellus_vanellus:37.98008276229999,(Charadrius_dubius:24.596007919999998,Charadrius_hiaticula:24.596007915):13.384074849000001):3.3826884176000003,(Himantopus_himantopus:27.1619332851,Haematopus_ostralegus:27.161933286):14.200837897):18.667466406000003):11.73273293,((((Tyto_alba:63.6850384758,(((Strix_uralensis:21.8829739109,(Bubo_scandiaca:9.368052557,Bubo_virginianus:9.368052557):12.514921354199998):3.874159798,Megascops_asio:25.7571337091):2.188639755,Asio_otus:27.94577346):35.739265015):5.799861356,(Dryocopus_martius:38.066714933700005,Jynx_torquilla:38.066714933):31.4181849044):0.05996524214,((Vultur_gryphus:30.48634748,(Coragyps_atratus:28.993000495,Cathartes_aura:28.99300049):1.49334699):37.5143898884,(Pandion_haliaetus:49.25794478,(((Aquila_chrysaetos:7.504203985,Aquila_rapax:7.5042039852):18.7871617922,((((Buteo_jamaicensis:3.324865153,(Buteo_swainsoni:3.2722904502,Buteo_buteo:3.2722904502000003):0.05257470239):1.0476529541000001,Buteo_platypterus:4.3725181065):14.9237672235,Haliaeetus_albicilla:19.296285330499998):4.298978673,((Accipiter_gentilis:10.61232,Accipiter_cooperii:10.612319996):8.37318427,Accipiter_nisus:18.9855042662):4.60975973627):2.6961017747000002):1.247863459,Gyps_africanus:27.539229235999997):21.718715539999998):18.7427925943736):1.544127708):1.229435827,(((Cacatua_roseicapilla:20.631156997999998,Cacatua_alba:20.631157000330003):48.247581936,((Vireo_olivaceus:23.4340862076,(Pica_pica:10.791764979000002,(Corvus_monedula:7.628853992710001,Corvus_corone:7.62885399242):3.1629109874999997):12.6423212307):17.961439609000003,(((Alauda_arvensis:34.2134341613,((((Phylloscopus_collybita:5.392081768,Phylloscopus_trochilus:5.392081768):7.5003536634,Phylloscopus_sibilatrix:12.892435432):13.9435842978,(Hirundo_rustica:17.1170581489,Tachycineta_bicolor:17.117058148):9.718961582):3.033228222,(Sylvia_atricapilla:10.42916422,Sylvia_borin:10.429164222999999):19.4400837262):4.344186211):2.43055287,(Parus_major:16.0475661181,Parus_caeruleus:16.047566119):20.5964209116):0.8868820887,((Regulus_regulus:36.781694478,(((Sturnus_vulgaris:14.810967649281,Mimus_polyglottos:14.810967650277):4.212097201,((Turdus_merula:6.546108181699999,((Turdus_pilaris:3.283933678,Turdus_torquatus:3.2839336778):2.47189912682,Turdus_migratorius:5.755832804399999):0.7902753774):11.544791537950001,(Erithacus_rubecula:11.3659318937,Oenanthe_oenanthe:11.365931895000001):6.7249678257):0.9321651280000001):10.52188073,Troglodytes_troglodytes:29.544945581900002):7.236748899):0.3919777881,((Anthus_spinoletta:25.030736472,((Calcarius_lapponicus:13.461885537,Plectrophenax_nivalis:13.461885532):5.325187203,(((Seiurus_aurocapilla:10.45835992,((Geothlypis_trichas:8.30533959371,Setophaga_ruticilla:8.30533959376):0.1094105905,Seiurus_motacilla:8.414750185):2.0436097402):6.4448509852299996,Agelaius_phoeniceus:16.903210910040297):0.3456596368,Cardinalis_cardinalis:17.248870542800002):1.538202191):6.243663732):0.4705488946,Passer_domesticus:25.501285361559997):11.6723869031):0.3571968547):3.8646566989):27.483213115999998):0.5847888783,(Falco_columbarius:11.42435679,((Falco_sparverius:9.90823261,(Falco_peregrinus:9.4092375846,Falco_subbuteo:9.409237585):0.4989950243):0.5043169667,Falco_tinnunculus:10.412549576699998):1.01180721):58.039171033):1.3107730899):0.9886696188):0.2183688629,((((Fulica_americana:2.8821366063,Fulica_atra:2.882136607):38.5262181018,Grus_canadensis:41.40835471339):25.832366848,(((((Eudocimus_albus:59.1683921479,(Egretta_caerulea:28.1127060271,(Bubulcus_ibis:13.92063924,(Ardea_cinerea:0.7566668125,Ardea_herodias:0.7566668125):13.1639724315):14.1920667824):31.055686123):1.504877892,Pelecanus_occidentalis:60.67327004):0.3048500109,((((Sula_sula:10.07999808,Sula_leucogaster:10.079998075):8.184235687,Morus_bassanus:18.264233763):13.9648475,((Phalacrocorax_aristotelis:7.316261656,Phalacrocorax_auritus:7.3162616565):0.2063898421,Phalacrocorax_carbo:7.5226514991):24.706429763000003):24.33121259,Fregata_magnificens:56.560293849000004):4.417826207):1.164235473,Leptoptilos_crumeniferus:62.1423555292):0.2756707647,((((Daption_capense:15.4806348,Fulmarus_glacialis:15.480634797):20.91709054,Puffinus_pacificus:36.3977253362):20.20545141,(Diomedea_exulans:7.36381059642,(Thalassarche_chrysostoma:1.885222855,Thalassarche_melanophrys:1.8852228554):5.478587742):49.2393661431):3.075187044,Oceanodroma_leucorhoa:59.67836378):2.7396625081):4.8226952615):0.7577638778,Columba_livia:67.99848542960001):3.9828539560000005):19.76495408);
	TREE tree_3447 = ((((Lagopus_lagopus:13.180029424,(Phasianus_colchicus:11.8378492304,Perdix_perdix:11.837849232):1.3421801918999998):1.6890477598999998,Coturnix_coturnix:14.869077182360003):57.822203262,((((Branta_bernicla:4.072298282,Branta_canadensis:4.0722982825):2.854630323,Anser_anser:6.92692860442):2.135904534,Cygnus_olor:9.06283314):10.744903481000001,(((Somateria_mollissima:8.442223121200001,Mergus_serrator:8.4422231221):1.472940572,Tadorna_tadorna:9.915163693199998):0.9227202599000001,Anas_platyrhynchos:10.837883953690001):8.969852667000001):52.883543825):19.65487478,((((((((Eudocimus_albus:62.571815249,(Egretta_caerulea:30.165734443,(Bubulcus_ibis:13.12218922,(Ardea_herodias:2.640584661,Ardea_cinerea:2.6405846603):10.4816045572):17.0435452162):32.406080812999996):1.641177869,Pelecanus_occidentalis:64.212993111):0.4782128668,((((Sula_sula:12.55506413,Sula_leucogaster:12.555064129000002):8.078099223,Morus_bassanus:20.633163353):17.58791664,((Phalacrocorax_aristotelis:10.87234249,Phalacrocorax_auritus:10.872342487800001):1.292060807,Phalacrocorax_carbo:12.1644032946):26.056676692):20.53593335,Fregata_magnificens:58.75701335):5.934192645):1.880169615,Leptoptilos_crumeniferus:66.571375602):0.8677892528,((((Daption_capense:10.48562063,Fulmarus_glacialis:10.485620634):25.168452252,Puffinus_pacificus:35.65407289):24.734759857999997,(Diomedea_exulans:8.3943481315,(Thalassarche_chrysostoma:1.24584076,Thalassarche_melanophrys:1.2458407601):7.148507371):51.994484615000005):6.443423759,Oceanodroma_leucorhoa:66.832256504):0.60690834604):1.5342956714,((Fulica_americana:4.932301168,Fulica_atra:4.9323011685800004):40.080951763099996,Grus_canadensis:45.013252933800004):23.96020759):5.104008634,Columba_livia:74.07746915764):8.456215855,((((((Anous_stolidus:18.272698627,((Larus_ridibundus:4.3931281453999995,(Larus_canus:1.754078619,((Larus_marinus:0.389411225,Larus_argentatus:0.3894112249):0.3173476479,Larus_fuscus:0.70675887293):1.0473197464):2.6390495264):2.31645507422,Rissa_tridactyla:6.7095832201):11.563115407):0.6378066438,((Sterna_albifrons:12.026844603,((Sterna_hirundo:3.47514447,Sterna_paradisaea:3.4751444701):4.5269426031,Chlidonias_niger:8.002087072270001):4.0247575315):0.3498638102,Sterna_fuscata:12.376708414):6.5337968570000005):2.681632803,((((Uria_aalge:4.616438737,Uria_lomvia:4.616438737):5.163723486,Alca_torda:9.7801622226):7.248378431699999,Fratercula_arctica:17.028540655):3.234357638,Catharacta_skua:20.2628982942):1.329239782):41.344920206999994,(Arenaria_interpres:30.736571795,Philomachus_pugnax:30.7365717859):32.20048649):7.340411397,((Vanellus_vanellus:41.25845176744,(Charadrius_hiaticula:28.035964826,Charadrius_dubius:28.035964821):13.222486941900002):7.041456617,(Himantopus_himantopus:30.492537112,Haematopus_ostralegus:30.492537111999997):17.807371269):21.977561300100003):10.81738888,((((Tyto_alba:70.780710537,((((Bubo_scandiaca:8.319535663,Bubo_virginianus:8.319535664):16.5757743076,Strix_uralensis:24.895309972499998):1.72585603651,Megascops_asio:26.6211660094):4.910049156,Asio_otus:31.531215165):39.249495376):6.309146882,(Dryocopus_martius:19.9500055909,Jynx_torquilla:19.950005585):57.13985183090001):2.555223712,((Vultur_gryphus:46.86839687,(Coragyps_atratus:33.75431938,Cathartes_aura:33.75431938):13.1140775):30.8032491606,(Pandion_haliaetus:62.45499914,((((Accipiter_nisus:23.138940429999998,(Accipiter_cooperii:15.8984783945,Accipiter_gentilis:15.898478393000001):7.240462035):7.0300458708,((((Buteo_jamaicensis:4.053674899,Buteo_buteo:4.05367489897):0.4267427417,Buteo_swainsoni:4.48041764):1.123148857,Buteo_platypterus:5.603566497):18.8178626357,Haliaeetus_albicilla:24.42142913251):5.7475571653):2.63437113,(Aquila_chrysaetos:10.6445790014,Aquila_rapax:10.644579001):22.158778430399998):2.977597961,Gyps_africanus:35.780955385000006):26.674043751):15.216646898):1.9734350993):0.5570329289,(((Cacatua_alba:26.4295024472,Cacatua_roseicapilla:26.429502448):49.7921328731,(((Pica_pica:12.904802189,(Corvus_corone:9.649207158960001,Corvus_monedula:9.649207159):3.2555950310000004):15.1897394311,Vireo_olivaceus:28.0945416191841):22.2981935211,((((((Phylloscopus_sibilatrix:17.332884427,(Phylloscopus_trochilus:7.967731879,Phylloscopus_collybita:7.9677318779999995):9.3651525527):15.7443255887,(Hirundo_rustica:20.5827041603,Tachycineta_bicolor:20.5827041594):12.494505860999999):2.974697742,(Sylvia_atricapilla:9.991545092,Sylvia_borin:9.991545092):26.060362671199996):3.7983929649999997,Alauda_arvensis:39.850300728899995):4.334451623,(Parus_major:20.4900810565,Parus_caeruleus:20.490081052999997):23.694671294299997):0.6602901541,((Regulus_regulus:43.527258783,(((Sturnus_vulgaris:22.15165572271,Mimus_polyglottos:22.151655720700003):6.8630530479,(((Turdus_migratorius:9.50150947,(Turdus_pilaris:5.701495839,Turdus_torquatus:5.701495839000001):3.8000136307999997):0.2787676989,Turdus_merula:9.780277168984):15.85729386143,(Erithacus_rubecula:16.19854190408,Oenanthe_oenanthe:16.19854190683):9.43902912281):3.3771377379):11.42947678,Troglodytes_troglodytes:40.4441855507):3.083073236):0.09834182459,((Anthus_spinoletta:30.0207593896,((((Seiurus_aurocapilla:9.317253187,((Geothlypis_trichas:8.13136501642,Seiurus_motacilla:8.1313650156):0.0007128228345,Setophaga_ruticilla:8.132077838881):1.1851753485):7.015228503116,Agelaius_phoeniceus:16.332481689759998):7.2228923940000005,Cardinalis_cardinalis:23.5553740771):2.433122219,(Calcarius_lapponicus:23.671765657999998,Plectrophenax_nivalis:23.6717656551):2.316730643):4.0322630880000006):2.751307465,Passer_domesticus:32.7720668512):10.8535337551):1.219441899):5.547692629):25.828900184000002):1.095141144,((((Falco_sparverius:10.1074322,Falco_subbuteo:10.107432199999998):0.3323622244,Falco_peregrinus:10.4397944223):0.6327314344,Falco_columbarius:11.07252586):1.570690383,Falco_tinnunculus:12.643216242500001):64.673560225):2.8853375965):0.8927444922):1.4388264582):9.812470211);
	TREE tree_1854 = (((Coturnix_coturnix:25.137217590599995,(Lagopus_lagopus:19.755376296999998,(Phasianus_colchicus:17.590984119,Perdix_perdix:17.590984117):2.1643921786):5.3818412938):58.0748556482,((((Branta_bernicla:4.217434898,Branta_canadensis:4.2174348975):1.387602637,Anser_anser:5.6050375352):1.845203337,Cygnus_olor:7.4502408718):7.990859399,(((Somateria_mollissima:5.4488661467999995,Mergus_serrator:5.4488661465):0.3824065933,Tadorna_tadorna:5.8312727391):0.9760475889390001,Anas_platyrhynchos:6.80732032859):8.633779941899999):67.770972967):10.81109504,((((((((Eudocimus_albus:64.09892187591879,(Egretta_caerulea:37.252610411,(Bubulcus_ibis:16.38725889,(Ardea_herodias:3.66461348,Ardea_cinerea:3.6646134809):12.7226454118):20.8653515141):26.846311479218805):2.960203604,Pelecanus_occidentalis:67.059125486):0.0369679159,((((Sula_sula:11.44768541,Sula_leucogaster:11.447685411999998):9.780245071,Morus_bassanus:21.227930486):26.3106499,((Phalacrocorax_carbo:12.650399839599999,Phalacrocorax_auritus:12.650399839):0.8052102138,Phalacrocorax_aristotelis:13.455610053000001):34.082970333999995):12.5097543,Fregata_magnificens:60.048334675999996):7.04775872):0.5178505016,Leptoptilos_crumeniferus:67.61394391099999):0.1770672163,((((Daption_capense:16.03906333,Fulmarus_glacialis:16.039063333999998):21.42040016,Puffinus_pacificus:37.4594634939):14.72153442,((Thalassarche_chrysostoma:1.810748323,Thalassarche_melanophrys:1.8107483233):4.4512412537,Diomedea_exulans:6.2619895771100005):45.919008334):4.8649014907,Oceanodroma_leucorhoa:57.04589940000001):10.745111714):9.0425867204,((Fulica_atra:2.6141695453000002,Fulica_americana:2.6141695446):53.51134250998,Grus_canadensis:56.1255120557):20.708085783999998):3.017180924,Columba_livia:79.8507787608):1.528236521,(((((((Sterna_albifrons:10.683499828,((Sterna_paradisaea:3.362264787,Sterna_hirundo:3.3622647866):2.840951506,Chlidonias_niger:6.20321629373):4.4802835338):0.5420069571,Sterna_fuscata:11.225506785):6.003701964999999,(Anous_stolidus:16.47732709,((Larus_ridibundus:4.4720822763,(Larus_canus:1.522054992,((Larus_argentatus:0.5425705791,Larus_marinus:0.54257057917):0.2786028173,Larus_fuscus:0.8211733964300001):0.7008815954000001):2.95002728439):1.8422994409000002,Rissa_tridactyla:6.3143817167):10.162945373000001):0.75188166085):1.948512743,((((Uria_aalge:3.895337112,Uria_lomvia:3.895337112):5.626960326,Alca_torda:9.522297438199999):6.5107050047,Fratercula_arctica:16.033002443):1.346449289,Catharacta_skua:17.3794517311):1.798269761):44.588675941,(Arenaria_interpres:36.878523159,Philomachus_pugnax:36.878523165000004):26.887874271999998):5.054491493,(((Charadrius_dubius:26.021652343,Charadrius_hiaticula:26.0216523406):16.0743568851,Vanellus_vanellus:42.09600922835):7.7356152241,(Haematopus_ostralegus:32.460145342000004,Himantopus_himantopus:32.460145343):17.37147911):18.989264475):12.11680878,((((Vultur_gryphus:44.1413329,(Coragyps_atratus:30.09311332,Cathartes_aura:30.09311332):14.04821958):30.26997025,(Pandion_haliaetus:53.90094134,(((((Accipiter_gentilis:12.59818558,Accipiter_cooperii:12.5981855842):8.745218507,Accipiter_nisus:21.343404092000004):5.4426643633000005,(Haliaeetus_albicilla:21.4093081279,(Buteo_platypterus:5.537694393,((Buteo_jamaicensis:4.314059134,Buteo_swainsoni:4.3140591343):0.001391625105,Buteo_buteo:4.3154507599):1.222243634):15.871613736319999):5.3767603246):3.4682895802,(Aquila_rapax:9.585351146,Aquila_chrysaetos:9.5853511457):20.6690068866):1.372213577,Gyps_africanus:31.626571611):22.274369722):20.5103618148035):2.254598271,((Tyto_alba:60.44735659,((Megascops_asio:25.599409467,(Strix_uralensis:21.748396317799997,(Bubo_scandiaca:8.9860567833,Bubo_virginianus:8.986056783799999):12.762339533199999):3.8510131501):4.696030779,Asio_otus:30.295440247000002):30.151916341):15.00119772,(Dryocopus_martius:27.988518952400003,Jynx_torquilla:27.98851896):47.4600353613):1.217347106):1.702519291,(((Cacatua_roseicapilla:19.5116503,Cacatua_alba:19.5116503014):56.7676303406,((((Corvus_corone:7.4260429784,Corvus_monedula:7.426042977):5.471771589299999,Pica_pica:12.897814567):16.6840897691,Vireo_olivaceus:29.58190434034):20.3188908072,((((((Sylvia_atricapilla:11.23206845,Sylvia_borin:11.2320684519):18.7794615562,((Phylloscopus_trochilus:6.323353856,Phylloscopus_collybita:6.323353855000001):9.190879054,Phylloscopus_sibilatrix:15.514232915):14.4972971069):1.323211156,(Hirundo_rustica:18.7259922897,Tachycineta_bicolor:18.725992290129998):12.60874888):2.767830474,Alauda_arvensis:34.1025716424):6.584212196,(Parus_major:19.1159567381,Parus_caeruleus:19.11595674):21.5708271016):2.999354646,(((((Mimus_polyglottos:24.498156939199998,Sturnus_vulgaris:24.498156939700003):6.0330013014,((((Turdus_pilaris:4.885112249,Turdus_torquatus:4.8851122490000005):5.82472347581,Turdus_migratorius:10.709835725100001):0.2624115099,Turdus_merula:10.9722472347):17.9093415452,(Oenanthe_oenanthe:17.851799568289998,Erithacus_rubecula:17.851799565700002):11.029789211629998):1.6495694584):7.931946833,Troglodytes_troglodytes:38.463105075230004):3.2876189076999998,Regulus_regulus:41.75072397699999):0.07911478687,((Anthus_spinoletta:28.803059408899998,((Cardinalis_cardinalis:22.769276195500005,((Seiurus_aurocapilla:9.945381729,((Geothlypis_trichas:7.756867097720001,Seiurus_motacilla:7.756867098400001):0.6758242273,Setophaga_ruticilla:8.43269132518):1.5126904030000001):8.2133685413,Agelaius_phoeniceus:18.15875027):4.610525924999999):1.490970361,(Calcarius_lapponicus:17.988236457,Plectrophenax_nivalis:17.98823646):6.272010102):4.542812854):1.026868872,Passer_domesticus:29.82992828007):11.999910482999999):1.856299716):6.21465666317):26.3784854889):0.3108168833,(Falco_columbarius:15.13294564,(((Falco_subbuteo:10.826017239390001,Falco_peregrinus:10.826017239999999):0.3878420108,Falco_sparverius:11.21385925):1.538398968,Falco_tinnunculus:12.7522582193):2.380687425):61.457151872):1.7783231913000002):2.569277002):0.4413175751):12.644153);
	TREE tree_0727 = ((((Lagopus_lagopus:13.5019578577,(Phasianus_colchicus:12.4316793565,Perdix_perdix:12.431679357):1.0702785015):3.6765552512,Coturnix_coturnix:17.1785131093):59.626891332499994,((((Branta_bernicla:3.912120851,Branta_canadensis:3.9121208516):1.185802854,Anser_anser:5.097923704399999):3.406629743,Cygnus_olor:8.504553448):5.139948910999999,(Anas_platyrhynchos:6.52252436545,((Mergus_serrator:5.3741442143,Somateria_mollissima:5.374144214200001):0.5274771828,Tadorna_tadorna:5.90162139773):0.62090296807):7.121977994600001):63.160902081):29.95911504,(((((((Anous_stolidus:19.3867623824,((Larus_ridibundus:5.2850103396,(((Larus_marinus:0.9787322871999999,Larus_argentatus:0.9787322870999999):0.1044299144,Larus_fuscus:1.08316220152):0.5235349074,Larus_canus:1.606697109):3.6783132301999997):1.6188295225,Rissa_tridactyla:6.903839862):12.482922524):0.7747219195,((Sterna_albifrons:12.706335159,(Chlidonias_niger:7.434556887199999,(Sterna_paradisaea:3.303122019,Sterna_hirundo:3.30312201946):4.13143486772):5.271778271700001):0.5508091801,Sterna_fuscata:13.257144339):6.904339962):2.003609885,((((Uria_aalge:3.798969927,Uria_lomvia:3.798969927):6.526457581,Alca_torda:10.325427508):6.72551342228,Fratercula_arctica:17.05094093):2.544637341,Catharacta_skua:19.595578269700002):2.569515916):44.30192614400001,(Philomachus_pugnax:36.9748605495,Arenaria_interpres:36.974860551):29.492159775):4.578518744,(((Charadrius_hiaticula:28.129790450999998,Charadrius_dubius:28.129790451999998):8.3542261561,Vanellus_vanellus:36.4840166065):8.344841668,(Haematopus_ostralegus:25.947719150999998,Himantopus_himantopus:25.947719153):18.881139123):26.216680805000003):5.009968677,((((Cacatua_roseicapilla:18.17571682,Cacatua_alba:18.175716817999998):54.500202653,((Vireo_olivaceus:35.3233534488,((Corvus_corone:10.18713354829,Corvus_monedula:10.187133548799999):6.2427309727999996,Pica_pica:16.42986452):18.8934889363):11.148537058,(((Alauda_arvensis:33.36299422284,((((Phylloscopus_trochilus:5.727690783,Phylloscopus_collybita:5.727690783):7.7185251061999995,Phylloscopus_sibilatrix:13.4462158895):12.846448281099999,(Hirundo_rustica:16.8194387894,Tachycineta_bicolor:16.819438788924):9.473225380999999):2.375601928,(Sylvia_atricapilla:10.39748775,Sylvia_borin:10.3974877461):18.270778355399997):4.694728126):4.982749372,(Parus_caeruleus:16.220379599700003,Parus_major:16.220379600199998):22.125364):2.512725259,((Regulus_regulus:40.037550546,(((Mimus_polyglottos:20.37303511,Sturnus_vulgaris:20.373035110199996):5.329261,((((Turdus_pilaris:5.445052818,Turdus_torquatus:5.445052817):2.66426062018,Turdus_migratorius:8.109313437700001):1.0408653124,Turdus_merula:9.1501787508):15.4680798812,(Erithacus_rubecula:15.295676477999999,Oenanthe_oenanthe:15.29567647897):9.322582151041):1.0840374882):10.32726943,Troglodytes_troglodytes:36.0295655397):4.007985008):0.01947904576,((Anthus_spinoletta:26.7469951309,((((Seiurus_aurocapilla:7.48913479,((Geothlypis_trichas:6.7948441477,Setophaga_ruticilla:6.7948441473):0.05305880403,Seiurus_motacilla:6.8479029523):0.6412318381):6.20458189,Agelaius_phoeniceus:13.693716675451189):2.781986478,Cardinalis_cardinalis:16.4757031572):2.111907932,(Calcarius_lapponicus:15.7732252446,Plectrophenax_nivalis:15.773225244699999):2.814385845):8.159384041):1.174173777,Passer_domesticus:27.921168899999998):12.1358606946):0.8014392608):5.6134216514999995):26.204028958899997):0.228037986,(Falco_columbarius:11.94354048,(((Falco_peregrinus:10.989579679,Falco_subbuteo:10.9895796787):0.4432343979,Falco_sparverius:11.432814077):0.4393725727,Falco_tinnunculus:11.8721866499):0.07135383537):60.960416966):1.2836301182,(((Tyto_alba:63.44561249430001,(((Strix_uralensis:23.37762427,(Bubo_scandiaca:8.934560409,Bubo_virginianus:8.934560409):14.443063859999999):2.7645002821999998,Megascops_asio:26.142124553400002):2.875641727,Asio_otus:29.0177662837):34.427846222):9.17350107,(Dryocopus_martius:17.6604495470194,Jynx_torquilla:17.66044955074):54.95866402482):0.859528672,(((Coragyps_atratus:28.14153331,Cathartes_aura:28.14153331):23.82255723,Vultur_gryphus:51.96409054):18.80095392,(Pandion_haliaetus:55.97620992,((((Accipiter_nisus:22.2590499274,(Accipiter_cooperii:11.588539428,Accipiter_gentilis:11.588539428):10.670510499):6.632389019,(Haliaeetus_albicilla:22.865114244700003,(Buteo_platypterus:4.83982652,((Buteo_buteo:3.5542733351999996,Buteo_swainsoni:3.5542733343999995):0.258782762,Buteo_jamaicensis:3.813056097):1.026770423):18.0252877229):6.0263247005):1.555024409,(Aquila_chrysaetos:8.6408474166,Aquila_rapax:8.6408474172):21.805615940699997):2.069120872,Gyps_africanus:32.515584226):23.460625696):14.7888345376969):2.713597784):0.7089453283):1.867920182):0.1366849159,(Columba_livia:75.11663828997,(((Fulica_atra:3.9484215581999997,Fulica_americana:3.9484215585999998):40.663603211179996,Grus_canadensis:44.6120247731):27.553159887,(((((Eudocimus_albus:54.1616922089221,(Egretta_caerulea:33.6554133425,((Ardea_herodias:2.688893309,Ardea_cinerea:2.6888933085):15.607421581499999,Bubulcus_ibis:18.296314886999998):15.359098444599999):20.5062788719221):4.624577693,Pelecanus_occidentalis:58.78626990058589):0.3386091962,((((Sula_sula:11.66857833,Sula_leucogaster:11.66857833352):3.309553299,Morus_bassanus:14.978131632):18.64209562,((Phalacrocorax_carbo:9.115301981,Phalacrocorax_aristotelis:9.1153019816):0.4807646412,Phalacrocorax_auritus:9.5960666231):24.0241606268):21.37923717,Fregata_magnificens:54.999464423000006):4.125414679):0.8019894405,Leptoptilos_crumeniferus:59.9268685445):2.204060209,((((Daption_capense:15.72882257,Fulmarus_glacialis:15.728822567999998):22.63885525,Puffinus_pacificus:38.3676778188):17.56581643,(Diomedea_exulans:11.0474831447,(Thalassarche_chrysostoma:1.872276819,Thalassarche_melanophrys:1.8722768184):9.1752063255):44.886011100000005):2.213374399,Oceanodroma_leucorhoa:58.146868645):3.984060103):10.0342559115):2.9514536327):1.075554382):30.5723268198);
	TREE tree_8274 = ((((Lagopus_lagopus:16.275312586,(Phasianus_colchicus:14.232148738,Perdix_perdix:14.232148736900001):2.0431638464):4.797293057,Coturnix_coturnix:21.072605643000003):59.781708630599994,((((Branta_bernicla:6.357401535,Branta_canadensis:6.3574015348):1.395929652,Anser_anser:7.7533311867600005):4.081043726,Cygnus_olor:11.834374912000001):10.012644208000001,(((Mergus_serrator:9.2489534516,Somateria_mollissima:9.2489534505):0.8222426807000001,Tadorna_tadorna:10.0711961301):0.4825356677,Anas_platyrhynchos:10.553731799729):11.293287319800001):59.007295162):20.0891314,(((((((Anous_stolidus:16.300353861,((Larus_ridibundus:4.11286025662,(((Larus_fuscus:0.7597374080999999,Larus_argentatus:0.7597374081):0.08125991402,Larus_marinus:0.8409973221):0.68662319453,Larus_canus:1.5276205166599999):2.5852397404):1.2113722201300001,Rissa_tridactyla:5.3242324776):10.9761213844):0.5083772262,((Sterna_albifrons:10.877011679899999,(Chlidonias_niger:7.491057209380001,(Sterna_hirundo:2.8022403442,Sterna_paradisaea:2.80224034372):4.6888168642):3.3859544715000003):0.2872016084,Sterna_fuscata:11.164213287900001):5.6445178):2.553600553,((Fratercula_arctica:13.461560881,((Uria_lomvia:3.976822124,Uria_aalge:3.976822124):5.069949997,Alca_torda:9.0467721208):4.4147887593999995):4.15066714,Catharacta_skua:17.612228023300002):1.75010362):41.395289997,(Arenaria_interpres:32.596177227,Philomachus_pugnax:32.5961772393):28.16144442):2.675242318,(((Charadrius_hiaticula:25.4761518,Charadrius_dubius:25.476151800399993):12.059506138700002,Vanellus_vanellus:37.535657936):7.90715369,(Haematopus_ostralegus:31.412478481100003,Himantopus_himantopus:31.412478472000004):14.030333151):17.99005233):20.78640476,(((((Coragyps_atratus:24.804819531,Cathartes_aura:24.80481953):7.864691172,Vultur_gryphus:32.669510703):48.07523877,(Pandion_haliaetus:66.22583448,(((((Accipiter_cooperii:13.904127815999999,Accipiter_gentilis:13.904127816599999):13.443115525,Accipiter_nisus:27.347243342899997):5.1232709179,(Haliaeetus_albicilla:25.547870280100003,(((Buteo_buteo:3.9999427603999997,Buteo_swainsoni:3.9999427599999997):0.2248327216,Buteo_jamaicensis:4.224775482):2.383144591,Buteo_platypterus:6.607920073):18.939950207469998):6.92264398):3.772140119,(Aquila_chrysaetos:10.146749633399999,Aquila_rapax:10.146749632999999):26.0959047425):2.673358625,Gyps_africanus:38.916013008):27.309821477):14.518914994):0.6452210628,((Tyto_alba:68.484904941,(((Strix_uralensis:25.2620931617,(Bubo_scandiaca:7.186409937,Bubo_virginianus:7.1864099370000005):18.075683226):3.548854424,Megascops_asio:28.810947587119998):2.294047463,Asio_otus:31.104995048000003):37.379909903):11.57556766,(Dryocopus_martius:30.02796814317,Jynx_torquilla:30.027968141):50.03250445859999):1.329497927):0.5269238,(((Cacatua_roseicapilla:15.09618032,Cacatua_alba:15.096180320599998):62.771870367000005,((Vireo_olivaceus:36.32858159760001,(Pica_pica:18.71549107,(Corvus_corone:11.760100115010001,Corvus_monedula:11.7601001152):6.955390959000001):17.613090526399997):17.866765085,(((Alauda_arvensis:41.575419414500004,(((Phylloscopus_sibilatrix:14.173212097,(Phylloscopus_trochilus:4.436005656,Phylloscopus_collybita:4.436005656):9.7372064411):16.4492596775,(Hirundo_rustica:18.832337723200002,Tachycineta_bicolor:18.8323377225):11.790134047999999):7.697935488,(Sylvia_atricapilla:13.91773297,Sylvia_borin:13.9177329725):24.402674297799997):3.255012152):5.055594544,(Parus_caeruleus:22.770701244,Parus_major:22.770701251):23.860312711520002):1.399316973,((Regulus_regulus:46.928179901,(((Sturnus_vulgaris:19.627334051920002,Mimus_polyglottos:19.62733405217):10.315691758,((((Turdus_torquatus:5.281820962,Turdus_pilaris:5.2818209621):3.7010575267,Turdus_migratorius:8.9828784892):0.6286402288,Turdus_merula:9.61151871827):16.3656231617,(Oenanthe_oenanthe:15.3650454868,Erithacus_rubecula:15.3650454877):10.61209639352):3.965883934):9.449662142,Troglodytes_troglodytes:39.39268794775):7.535491950000001):0.1513498295,((Anthus_spinoletta:34.059542510200004,((Calcarius_lapponicus:18.1592682319,Plectrophenax_nivalis:18.1592682277):10.84559575,((Agelaius_phoeniceus:14.0756574199,(Seiurus_aurocapilla:7.824658481,((Seiurus_motacilla:5.969468490100001,Geothlypis_trichas:5.96946849053):0.1304396335,Setophaga_ruticilla:6.09990812479):1.7247503566):6.2509989389):10.091507021,Cardinalis_cardinalis:24.1671644399):4.837699538):5.054678534):1.304223741,Passer_domesticus:35.363766246947):11.7157634792):0.9508011983):6.165015749):23.672704007):1.126371371,(((Falco_sparverius:13.31216464,Falco_columbarius:13.31216464):0.4221481856,(Falco_peregrinus:11.616607970299999,Falco_subbuteo:11.6166079718):2.1177048548):0.6344157591,Falco_tinnunculus:14.368728585):64.625693476):2.9224722743):2.302374394):0.1360811971,((((Fulica_americana:3.0953956956999997,Fulica_atra:3.0953956954):43.1433216878,Grus_canadensis:46.238717384279994):26.466188024,(((((Eudocimus_albus:61.41213079800001,(((Ardea_herodias:1.719832087,Ardea_cinerea:1.7198320863):14.5123462328,Bubulcus_ibis:16.232178318):17.144061792000002,Egretta_caerulea:33.3762401093):28.0358906893):2.789733317,Pelecanus_occidentalis:64.2018641204713):2.546022123,((((Sula_sula:17.01019934,Sula_leucogaster:17.010199339):10.80439418,Morus_bassanus:27.814593527):0.9062351849,((Phalacrocorax_aristotelis:7.395049585300001,Phalacrocorax_auritus:7.3950495845):0.4048792772,Phalacrocorax_carbo:7.7999288621):20.920899848):31.48855344,Fregata_magnificens:60.209382147):6.538504096):0.1301553343,Leptoptilos_crumeniferus:66.878041576):2.044638213,((((Daption_capense:19.477209,Fulmarus_glacialis:19.477209001):21.29526725,Puffinus_pacificus:40.772476248100006):16.46989431,(Diomedea_exulans:9.2863909933,(Thalassarche_chrysostoma:1.956905156,Thalassarche_melanophrys:1.9569051561):7.3294858377):47.955979567):3.588265832,Oceanodroma_leucorhoa:60.830636389):8.092043394000001):3.7822256089):0.2549258824,Columba_livia:72.9598312766):11.395518645600001):16.5880957554);
	TREE tree_5377 = (((Coturnix_coturnix:21.143098521899997,(Lagopus_lagopus:16.527749562,(Phasianus_colchicus:14.550182084000001,Perdix_perdix:14.5501820863):1.9775674791999998):4.6153489589):63.4708343984,((((Branta_bernicla:4.42769361,Branta_canadensis:4.4276936101):3.070935795,Anser_anser:7.498629404):2.511036563,Cygnus_olor:10.0096659678):5.2484346324,(((Somateria_mollissima:6.066328134990001,Mergus_serrator:6.06632813436):0.3615889643,Tadorna_tadorna:6.427917099100001):0.577649195638,Anas_platyrhynchos:7.00556629421):8.252534305600001):69.355832322):16.45883113,((Columba_livia:79.530403625,((((((Eudocimus_albus:67.93373122131221,(Egretta_caerulea:35.229749607,((Ardea_cinerea:1.869065564,Ardea_herodias:1.869065564):20.2142544781,Bubulcus_ibis:22.083320042):13.146429564):32.703981613500005):0.7751338507,Pelecanus_occidentalis:68.708865062):1.314697373,((((Sula_sula:11.05901275,Sula_leucogaster:11.05901275):10.65812055,Morus_bassanus:21.717133303):31.29505758,((Phalacrocorax_carbo:16.6929283137,Phalacrocorax_auritus:16.6929283137):3.015651266,Phalacrocorax_aristotelis:19.708579581000002):33.3036113055):5.963908313,Fregata_magnificens:58.9760991996):11.04746325):4.01938343,Leptoptilos_crumeniferus:74.04294587):0.5255804474,((((Daption_capense:14.97206633,Fulmarus_glacialis:14.972066331):25.3319149,Puffinus_pacificus:40.303981229):17.62401446,((Thalassarche_chrysostoma:2.459067128,Thalassarche_melanophrys:2.4590671282):3.1101742249999997,Diomedea_exulans:5.569241353300001):52.35875433100001):3.717020206,Oceanodroma_leucorhoa:61.6450158858):12.923510426323501):1.58409459355,((Fulica_atra:5.676593408,Fulica_americana:5.6765934080000005):39.655276998199994,Grus_canadensis:45.3318704085):30.820750510000003):3.3777827216):2.642574103,((((((Anous_stolidus:20.395682904,((Larus_ridibundus:4.6045287185,(Larus_canus:1.665389089,((Larus_marinus:0.4018405883,Larus_argentatus:0.40184058840000003):0.4339044586,Larus_fuscus:0.83574504701):0.8296440417000001):2.93913962935):2.4801662844,Rissa_tridactyla:7.084695003):13.310987901):0.2375802213,(Sterna_albifrons:14.125412435,(Sterna_fuscata:13.151168152,((Sterna_hirundo:3.4069038341,Sterna_paradisaea:3.4069038342):5.0692828321,Chlidonias_niger:8.4761866668):4.674981485):0.9742442825):6.50785069):0.6684247132,((((Uria_aalge:3.684739316,Uria_lomvia:3.684739316):6.169266732,Alca_torda:9.854006048599999):6.6249334366,Fratercula_arctica:16.478939484799998):3.692675313,Catharacta_skua:20.1716147984):1.13007304):32.4863713235,(Arenaria_interpres:23.016785387,Philomachus_pugnax:23.0167853956):30.771273764000004):13.50212039,(((Charadrius_hiaticula:20.232925944999998,Charadrius_dubius:20.232925947):14.372848457,Vanellus_vanellus:34.6057744063):5.9137483930000005,(Himantopus_himantopus:23.844269665,Haematopus_ostralegus:23.8442696655):16.675253135):26.770656757999998):14.36774372,((((Tyto_alba:69.877016091,((Megascops_asio:24.694482374499998,((Bubo_scandiaca:6.471183026,Bubo_virginianus:6.471183027):14.724732126,Strix_uralensis:21.1959151514):3.49856722299):1.784617426,Asio_otus:26.479099801):43.397916288):5.178442584,(Dryocopus_martius:30.5319040436,Jynx_torquilla:30.531904044900003):44.523554622999995):1.590413598,(((Coragyps_atratus:38.17125865,Cathartes_aura:38.17125866):6.809707987,Vultur_gryphus:44.980966649):28.71152079,(Pandion_haliaetus:57.67624646,((((Haliaeetus_albicilla:23.747069349,(((Buteo_buteo:3.6999170423,Buteo_swainsoni:3.69991704181):0.7440560405,Buteo_jamaicensis:4.443973082):1.068805388,Buteo_platypterus:5.51277847):18.234290880399996):6.8171042882,((Accipiter_cooperii:14.021849068000002,Accipiter_gentilis:14.021849067):9.129277872,Accipiter_nisus:23.151126943):7.413046699000001):3.613287565,(Aquila_rapax:9.839303055,Aquila_chrysaetos:9.8393030551):24.338158146999998):1.213777789,Gyps_africanus:35.391238992000005):22.28500747):16.016240983):2.953384834):2.776524038,(((Cacatua_roseicapilla:21.181655,Cacatua_alba:21.181655005):54.564932177,((((Corvus_monedula:11.959007663999998,Corvus_corone:11.95900766431):4.91780895,Pica_pica:16.876816614):22.4329272764,Vireo_olivaceus:39.309743897):10.985666456999999,(((Alauda_arvensis:38.5743573157,(((Phylloscopus_sibilatrix:17.100219841,(Phylloscopus_trochilus:6.866656661,Phylloscopus_collybita:6.866656661):10.2335631817):13.841523407999999,(Hirundo_rustica:18.9107256297,Tachycineta_bicolor:18.910725629599998):12.03101762):2.746268237,(Sylvia_atricapilla:9.086926104,Sylvia_borin:9.086926104):24.601085378900002):4.886345834):3.703538001,(Parus_caeruleus:20.031314974,Parus_major:20.031314974529998):22.2465803424):2.287635553,(((((Mimus_polyglottos:17.8017599176,Sturnus_vulgaris:17.8017599182):3.8124711718,((Turdus_merula:6.045504478,(Turdus_migratorius:5.3079701905,(Turdus_torquatus:3.619982113,Turdus_pilaris:3.619982113):1.6879880785999997):0.7375342873999999):12.208939471799999,(Erithacus_rubecula:11.7037704627,Oenanthe_oenanthe:11.7037704615):6.550673488399999):3.3597871426):14.47310759,Troglodytes_troglodytes:36.08733868048):7.714336714,Regulus_regulus:43.801675399):0.04597372929,((Anthus_spinoletta:31.461017428630004,((Calcarius_lapponicus:15.031316328499999,Plectrophenax_nivalis:15.031316334):4.544258009,((Agelaius_phoeniceus:16.7823670391166,(Seiurus_aurocapilla:10.22191818,((Seiurus_motacilla:7.4043098910000005,Geothlypis_trichas:7.4043098900999995):0.2992333875,Setophaga_ruticilla:7.70354327828):2.5183749019999997):6.56044885965):1.65474605,Cardinalis_cardinalis:18.437113084459998):1.138461258):11.885443083):2.276654296,Passer_domesticus:33.7376717199):10.10997740437):0.7178817453):5.729879477):25.4511768355):2.151869616,(((Falco_columbarius:10.89577237,Falco_sparverius:10.89577237):2.6938393,(Falco_peregrinus:11.694582948099999,Falco_subbuteo:11.69458294793):1.895028724):2.48264403,Falco_tinnunculus:16.0722557026):61.8262011):1.5239395068000001):2.235526965):0.5150544657):18.89978633);
	TREE tree_9835 = (((Coturnix_coturnix:18.7097276879,(Lagopus_lagopus:14.36698977098,(Phasianus_colchicus:12.3091250087,Perdix_perdix:12.3091250066):2.0578647610000003):4.3427379166):57.36120643406,((((Branta_bernicla:3.215802267,Branta_canadensis:3.2158022664):0.4985265272,Anser_anser:3.71432879417):5.411637638,Cygnus_olor:9.125966432):3.9211898179,(Anas_platyrhynchos:6.240345515025,((Mergus_serrator:5.2465716449999995,Somateria_mollissima:5.2465716457000005):0.1754764381,Tadorna_tadorna:5.422048083500001):0.81829743173):6.8068107345):63.023777872):16.17671779,((Columba_livia:71.6316660988,((((((Eudocimus_albus:57.1844649834499,((Bubulcus_ibis:16.84128215,(Ardea_herodias:1.613676481,Ardea_cinerea:1.613676481):15.227605668499999):14.944008019,Egretta_caerulea:31.785290173):25.399174817000002):1.866319907,Pelecanus_occidentalis:59.0507849028):4.214289102,((((Sula_sula:17.9299714,Sula_leucogaster:17.929971398):5.974084595,Morus_bassanus:23.904055998):17.55665351,((Phalacrocorax_auritus:20.623772169,Phalacrocorax_carbo:20.6237721661):6.706296908,Phalacrocorax_aristotelis:27.33006908):14.130640425):14.95782677,Fregata_magnificens:56.418536264):6.846537726):0.3342855362,Leptoptilos_crumeniferus:63.599359545):0.5009784178,((((Daption_capense:13.33378504,Fulmarus_glacialis:13.3337850406):19.36354292,Puffinus_pacificus:32.69732795510001):18.624218799,((Thalassarche_chrysostoma:1.879574187,Thalassarche_melanophrys:1.8795741871000002):3.7043093970000003,Diomedea_exulans:5.5838835837000005):45.737663173):2.289684148,Oceanodroma_leucorhoa:53.611230903999996):10.489107046):3.6012005679,((Fulica_atra:6.668801219,Fulica_americana:6.668801219):44.6618960645,Grus_canadensis:51.330697283171304):16.370841241):3.9301275753):6.591903172,((((((Anous_stolidus:13.354567283,((Larus_ridibundus:3.2558969976,(Larus_canus:1.411909354,((Larus_marinus:0.5298510139,Larus_argentatus:0.5298510139):0.1272507399,Larus_fuscus:0.65710175374):0.7548075999):1.8439876439999998):1.0898945107,Rissa_tridactyla:4.3457915083):9.008775775):0.8532245533,(((Chlidonias_niger:5.3097746649,(Sterna_hirundo:3.094766184,Sterna_paradisaea:3.0947661835):2.2150084810600004):3.4690523130999997,Sterna_albifrons:8.7788269778):0.3497444821,Sterna_fuscata:9.12857146):5.0792203778000005):0.7330984834,((Fratercula_arctica:11.604268745,((Uria_lomvia:4.167756481,Uria_aalge:4.167756481):4.970092883,Alca_torda:9.137849364000001):2.4664193805):2.834674041,Catharacta_skua:14.4389427847):0.5019475352):29.147315643000002,(Arenaria_interpres:19.623836828,Philomachus_pugnax:19.6238368313):24.464369131999998):19.29919646,(((Charadrius_dubius:21.798802575000003,Charadrius_hiaticula:21.798802578):13.41691139,Vanellus_vanellus:35.215713969999996):9.535686123,(Himantopus_himantopus:27.310185535,Haematopus_ostralegus:27.31018553):17.44121456):18.636002331):14.12867162,(((((Coragyps_atratus:22.07828181,Cathartes_aura:22.078281815):5.609026114,Vultur_gryphus:27.68730793):46.817556569999994,(Pandion_haliaetus:58.65633027,((((Haliaeetus_albicilla:22.876283391199998,(((Buteo_swainsoni:4.228669064000001,Buteo_buteo:4.2286690634):0.8195341448,Buteo_jamaicensis:5.048203209):0.884972307,Buteo_platypterus:5.933175516):16.9431078736):6.893750147,(Accipiter_nisus:24.543815887999997,(Accipiter_cooperii:13.742346626,Accipiter_gentilis:13.742346625900002):10.801469263):5.2262176483000005):3.692190015,(Aquila_chrysaetos:10.0757698742,Aquila_rapax:10.075769874):23.38645367474):2.100960425,Gyps_africanus:35.563183979):23.093146295):15.848534233):0.4426572882,((Tyto_alba:65.09059448000001,((Megascops_asio:26.6973210205,((Bubo_scandiaca:6.505741799,Bubo_virginianus:6.5057417986):16.760641108,Strix_uralensis:23.26638290706):3.4309381126):1.087559586,Asio_otus:27.784880606):37.305713876):9.286055852,(Dryocopus_martius:41.6108361611,Jynx_torquilla:41.610836156999994):32.7658141658):0.5708714569):1.538722018,(((Cacatua_roseicapilla:28.4622572,Cacatua_alba:28.462257203000004):44.15342885,((Vireo_olivaceus:27.732646084299997,((Corvus_corone:9.33671255696,Corvus_monedula:9.336712557):4.2566580043,Pica_pica:13.5933705572):14.139275518892):18.899813517,(((Alauda_arvensis:37.058065106099995,(((Phylloscopus_sibilatrix:14.585746778999999,(Phylloscopus_trochilus:6.179260708,Phylloscopus_collybita:6.179260707999999):8.4064860703):19.317328372,(Hirundo_rustica:22.193770690592004,Tachycineta_bicolor:22.1937706925):11.709304459):0.3458586789,(Sylvia_atricapilla:9.14354019,Sylvia_borin:9.1435401903):25.10539363726):2.809131275):1.379065191,(Parus_major:15.8196439807,Parus_caeruleus:15.819643979999999):22.617486308300002):3.921570833,(((((Sturnus_vulgaris:20.28052923344,Mimus_polyglottos:20.2805292326):5.7679637569999995,(((Turdus_migratorius:6.9840976495,(Turdus_pilaris:4.223941846,Turdus_torquatus:4.223941846):2.7601558036):0.138280355,Turdus_merula:7.12237800444):13.526818975529999,(Oenanthe_oenanthe:13.3209652661,Erithacus_rubecula:13.3209652633):7.32823171432):5.3992960111):13.42183517,Troglodytes_troglodytes:39.470328162099996):2.3590076715,Regulus_regulus:41.829335830999995):0.1002592138,((((Calcarius_lapponicus:16.7847794255,Plectrophenax_nivalis:16.784779425):1.597896387,((Agelaius_phoeniceus:9.5449150952,(Seiurus_aurocapilla:5.631701715,((Seiurus_motacilla:4.8271281667,Geothlypis_trichas:4.827128167850001):0.06682413473,Setophaga_ruticilla:4.89395230154):0.7377494129):3.9132133799999997):8.159274027,Cardinalis_cardinalis:17.7041891222):0.6784866901):5.665295996,Anthus_spinoletta:24.0479718099):0.5751601545,Passer_domesticus:24.62313195928):17.306463082):0.4291060822):4.2737584689000006):25.9832264562):1.944594422,(((Falco_sparverius:9.386357921,(Falco_subbuteo:8.731193103,Falco_columbarius:8.7311931025):0.6551648182):0.6568795465,Falco_peregrinus:10.043237467400001):1.21420874,Falco_tinnunculus:11.257446207500001):63.302834256):1.9259633322999998):1.029830241):0.7074952212):14.02408265);
	TREE tree_6262 = ((((Lagopus_lagopus:18.807395242600002,(Phasianus_colchicus:17.806897581999998,Perdix_perdix:17.806897577):1.0004976616999999):4.9693595404,Coturnix_coturnix:23.7767547819):61.04844459,((((Branta_bernicla:8.074293263,Branta_canadensis:8.074293263000001):5.920709689,Anser_anser:13.9950029473):7.648860424,Cygnus_olor:21.643863376):13.347635704000002,(((Somateria_mollissima:14.224329240500003,Mergus_serrator:14.22432924):0.3341396726,Tadorna_tadorna:14.5584689138):3.16315790154,Anas_platyrhynchos:17.72162681474):17.269872263):49.833700300000004):22.09720265,(((((((((((Sterna_hirundo:3.575076789,Sterna_paradisaea:3.57507678878):3.5315655026,Chlidonias_niger:7.1066422907):4.6661124055,Sterna_fuscata:11.772754697):0.2385288482,Sterna_albifrons:12.0112835448):5.085875232,Anous_stolidus:17.097158777):0.6314170772,((Larus_ridibundus:5.45760471989,(Larus_canus:1.418713771,((Larus_argentatus:0.49832302910000004,Larus_marinus:0.49832302917):0.4316154683,Larus_fuscus:0.9299384975):0.48877527347000005):4.0388909494):1.4899868236,Rissa_tridactyla:6.947591543600001):10.780984311000001):2.24017213,((((Uria_aalge:4.229353133,Uria_lomvia:4.229353133):4.459861627,Alca_torda:8.6892147608):6.5638491113,Fratercula_arctica:15.2530638733):2.578432716,Catharacta_skua:17.831496591):2.137251395):38.529287327999995,(Arenaria_interpres:28.413631141000003,Philomachus_pugnax:28.413631139000003):30.084404172):4.553560398,(((Charadrius_hiaticula:21.872445008,Charadrius_dubius:21.872445005):13.545996433,Vanellus_vanellus:35.4184414401):4.5109472218,(Haematopus_ostralegus:30.851383621000004,Himantopus_himantopus:30.851383615946002):9.078005045000001):23.122207045200003):24.87179412,((((Tyto_alba:61.572710904000004,(((Strix_uralensis:26.5103571053,(Bubo_scandiaca:11.185584974000001,Bubo_virginianus:11.185584974):15.324772133):4.5333751622,Megascops_asio:31.0437322689):5.03250356,Asio_otus:36.076235827000005):25.496475071999996):21.27258149,(((Coragyps_atratus:32.305460429,Cathartes_aura:32.30546044):4.375494027,Vultur_gryphus:36.680954456):45.89746821,(Pandion_haliaetus:63.66197905,((((Haliaeetus_albicilla:22.3477846713,(Buteo_platypterus:5.997544132,((Buteo_buteo:3.8049058320799998,Buteo_jamaicensis:3.804905832):0.112872784,Buteo_swainsoni:3.9177786152999996):2.079765517):16.3502405371):8.775649764,(Accipiter_nisus:24.386571337,(Accipiter_cooperii:15.246014338,Accipiter_gentilis:15.24601434):9.140556998):6.7368630986):2.792517296,(Aquila_rapax:9.567432576,Aquila_chrysaetos:9.5674325759):24.348519158):1.386945103,Gyps_africanus:35.302896833):28.359082211):18.916443623):0.2668697286):2.914871478,(Dryocopus_martius:33.280146388800006,Jynx_torquilla:33.28014639):52.4800174901):0.9656238903,(((Cacatua_roseicapilla:24.37128345,Cacatua_alba:24.371283451):59.921805353,((Vireo_olivaceus:29.700477489699995,((Corvus_monedula:8.541786457,Corvus_corone:8.541786458719999):5.0725666812000005,Pica_pica:13.614353142999999):16.0861243573):21.8558034199,(((((((Phylloscopus_trochilus:4.847135574,Phylloscopus_collybita:4.847135574):9.9017798464,Phylloscopus_sibilatrix:14.748915419):14.160673160400002,(Sylvia_atricapilla:9.818345511,Sylvia_borin:9.818345511):19.0912430718):4.061697146,(Tachycineta_bicolor:21.706502464,Hirundo_rustica:21.7065024617):11.2647832631):5.364129278,Alauda_arvensis:38.3354150074):7.703749768,(Parus_major:19.8500861555,Parus_caeruleus:19.850086151):26.189078620900002):1.151439525,(((((Mimus_polyglottos:19.9965100628,Sturnus_vulgaris:19.996510063600002):5.8095122271,((Turdus_merula:8.0289785226,((Turdus_pilaris:3.510594598,Turdus_torquatus:3.5105945977):3.6462762748,Turdus_migratorius:7.1568708733):0.87210765):14.451885776900001,(Oenanthe_oenanthe:15.084745158100002,Erithacus_rubecula:15.084745158199999):7.39611914237):3.3251579867000003):13.49950641,Troglodytes_troglodytes:39.305528704160004):7.0512591291,Regulus_regulus:46.356787819999994):0.1464066673,((Anthus_spinoletta:31.77451540978,((Calcarius_lapponicus:16.828015334,Plectrophenax_nivalis:16.828015334):9.842075549,(((Seiurus_aurocapilla:14.2989289,(Setophaga_ruticilla:12.1789702797,(Seiurus_motacilla:11.78047549,Geothlypis_trichas:11.7804754904):0.3984947885):2.1199586171):9.8057580233,Agelaius_phoeniceus:24.1046869201127):0.07085201864,Cardinalis_cardinalis:24.175538936400002):2.494551948):5.104424531):2.372212408,Passer_domesticus:34.14672782064):12.356466669):0.6874098092):4.3656766127):32.736807898):0.44434655,((Falco_tinnunculus:13.370336451399998,(Falco_subbuteo:11.76925554522,Falco_peregrinus:11.76925554428):1.6010809065):1.118259484,(Falco_sparverius:12.924087405,Falco_columbarius:12.92408741):1.564508526):70.24883942599999):1.9883524021999999):1.197602069):0.01562081934,((((Fulica_atra:2.442016133,Fulica_americana:2.4420161328):49.3415944312,Grus_canadensis:51.783610571):24.070626272800002,(((((Eudocimus_albus:60.578211978110005,((Bubulcus_ibis:16.46223891,(Ardea_cinerea:1.733488522,Ardea_herodias:1.733488522):14.728750388):11.286781027900002,Egretta_caerulea:27.7490199336):32.8291920401):2.173147721,Pelecanus_occidentalis:62.751359699):0.3969514885,((((Sula_sula:16.54692818,Sula_leucogaster:16.546928174):6.834576642,Morus_bassanus:23.38150482):20.65540194,(Phalacrocorax_carbo:16.473537786999998,(Phalacrocorax_auritus:15.2205315674,Phalacrocorax_aristotelis:15.220531569):1.25300622):27.5633689729):16.46828972,Fregata_magnificens:60.505196479000006):2.643114706):1.215548768,Leptoptilos_crumeniferus:64.36385996):0.2773596945,((((Daption_capense:16.91992153,Fulmarus_glacialis:16.919921527):22.75917758,Puffinus_pacificus:39.67909911300001):13.71069191,((Thalassarche_chrysostoma:2.024461988,Thalassarche_melanophrys:2.0244619881):7.5286562451000005,Diomedea_exulans:9.553118233700001):43.836672785000005):6.76308719,Oceanodroma_leucorhoa:60.152878208000004):4.4883414448):11.2130171865):1.6574949511,Columba_livia:77.5117317851):10.4272788632):18.98339137);
	TREE tree_7313 = ((((Lagopus_lagopus:18.888755465,(Phasianus_colchicus:17.3455054441,Perdix_perdix:17.345505446):1.5432500208):4.16939187533,Coturnix_coturnix:23.058147339400005):60.6433268916,((((Branta_bernicla:6.850094496,Branta_canadensis:6.8500944958):4.506365164,Anser_anser:11.3564596605):0.9556406295,Cygnus_olor:12.3121002906):4.6567005295,(Anas_platyrhynchos:9.337562828260001,((Mergus_serrator:7.45735723784,Somateria_mollissima:7.4573572376):0.7414405677,Tadorna_tadorna:8.1987978052):1.1387650222299999):7.63123799209):66.73267341):17.93149282,((Columba_livia:79.27160856515,(((Fulica_americana:4.859185412,Fulica_atra:4.8591854119):39.9818871625,Grus_canadensis:44.8410725743):30.812252488000002,(((((Eudocimus_albus:63.4354031030311,(Egretta_caerulea:32.838318805,(Bubulcus_ibis:19.27878042,(Ardea_herodias:3.339854483,Ardea_cinerea:3.3398544823):15.9389259327):13.559538388):30.597084304031096):4.625658911,Pelecanus_occidentalis:68.0610620206):0.7462431787,((((Sula_sula:7.602132684,Sula_leucogaster:7.602132684):5.197313131,Morus_bassanus:12.799445814):22.77093734,((Phalacrocorax_aristotelis:9.138826391,Phalacrocorax_carbo:9.1388263905):0.54586395667,Phalacrocorax_auritus:9.6846903476):25.885692806):21.57067967,Fregata_magnificens:57.1410628189):11.66624238):1.664358752,Leptoptilos_crumeniferus:70.471663951):0.9190532686,((((Daption_capense:19.98424301,Fulmarus_glacialis:19.984243014):25.73128167,Puffinus_pacificus:45.715524689110005):16.238339173,(Diomedea_exulans:8.29394942495,(Thalassarche_chrysostoma:1.497833262,Thalassarche_melanophrys:1.4978332617999999):6.796116163):53.659914435000005):5.89537156,Oceanodroma_leucorhoa:67.849235428):3.5414817988):4.2626078478):3.6182835019999997):7.840906928,((((((((Larus_ridibundus:3.7995359141,(((Larus_marinus:0.5978014366,Larus_fuscus:0.5978014366309999):0.02023731843,Larus_argentatus:0.61803875507):0.29195208511,Larus_canus:0.9099908401800001):2.8895450727):1.8793060610699999,Rissa_tridactyla:5.6788419741):9.1455550408,Anous_stolidus:14.824397015999999):0.3251451861,((Sterna_albifrons:8.5512010664,((Sterna_hirundo:2.480029622,Sterna_paradisaea:2.4800296224):3.2634772799,Chlidonias_niger:5.743506902):2.8076941655):1.082277293,Sterna_fuscata:9.633478359):5.516063842):3.305678739,((Fratercula_arctica:13.646771484,((Uria_lomvia:3.438384896,Uria_aalge:3.438384896):5.190986691,Alca_torda:8.629371588):5.0173998958):3.173480751,Catharacta_skua:16.820252234220003):1.634968706):42.378953147999994,(Arenaria_interpres:26.77379081,Philomachus_pugnax:26.773790801700002):34.0603832812):3.958873916,(((Charadrius_dubius:25.130016005,Charadrius_hiaticula:25.130016001):11.529322323999999,Vanellus_vanellus:36.6593383252):4.996653835599999,(Himantopus_himantopus:25.813374317,Haematopus_ostralegus:25.813374316999997):15.842617844):23.137055839):20.29577542,((((Tyto_alba:62.991905473,(((Strix_uralensis:29.466761384700003,(Bubo_virginianus:10.599530764999999,Bubo_scandiaca:10.599530764999999):18.867230621):3.2246847809999997,Megascops_asio:32.6914461661):2.297138027,Asio_otus:34.988584197):28.003321278):15.77375356,(Dryocopus_martius:21.797361972170002,Jynx_torquilla:21.797361974999998):56.96829705247):0.2954794026,(((Coragyps_atratus:35.0308434,Cathartes_aura:35.030843396):4.276227914,Vultur_gryphus:39.307071316):35.03833869,(Pandion_haliaetus:61.76254479,(((((Accipiter_cooperii:16.383477284999998,Accipiter_gentilis:16.3834772825):9.7255349681,Accipiter_nisus:26.1090122577):6.223129589200001,(Haliaeetus_albicilla:26.1210689575,(((Buteo_jamaicensis:3.83596313,Buteo_buteo:3.8359631303999997):0.2904272573,Buteo_swainsoni:4.1263903871):1.853497702,Buteo_platypterus:5.97988809):20.1411808687):6.2110728855):3.55518571,(Aquila_chrysaetos:9.746329008,Aquila_rapax:9.746329008):26.1409985444):1.596354097,Gyps_africanus:37.483681644):24.278863136):12.582865218):4.715728428399999):3.991697687,(((Cacatua_alba:19.042535303999998,Cacatua_roseicapilla:19.042535305):60.114488695,((Vireo_olivaceus:35.2794142099,(Pica_pica:15.7666894422,(Corvus_corone:10.2508010874,Corvus_monedula:10.250801088):5.515888350400001):19.5127247695):18.457432031,(((Alauda_arvensis:38.72902589258,((Tachycineta_bicolor:20.275230809299998,Hirundo_rustica:20.275230809080004):15.70885862,((Sylvia_atricapilla:11.72128671,Sylvia_borin:11.7212867075):15.3622991998,(Phylloscopus_sibilatrix:16.604180274,(Phylloscopus_trochilus:6.570131049,Phylloscopus_collybita:6.5701310490000004):10.034049221299998):10.479405639659099):8.900503519):2.7449364676999997):6.603955885,(Parus_major:18.549833205099997,Parus_caeruleus:18.549833201):26.783148574):1.928620975,(((((Sturnus_vulgaris:26.641981941100003,Mimus_polyglottos:26.6419819405):6.015724049,((((Turdus_pilaris:6.265511021,Turdus_torquatus:6.2655110212):3.9004753140000004,Turdus_migratorius:10.16598633482):0.8164594159,Turdus_merula:10.98244575):20.13514859,(Erithacus_rubecula:20.1622612584,Oenanthe_oenanthe:20.16226126283):10.95533307655):1.5401116511000001):9.707790168,Troglodytes_troglodytes:42.365496157500004):3.1870624547000004,Regulus_regulus:45.5525586234):0.4955689696,((Anthus_spinoletta:32.38262707974,((Calcarius_lapponicus:16.515667318,Plectrophenax_nivalis:16.5156673219):5.811372529,(Cardinalis_cardinalis:21.0425104184,(Agelaius_phoeniceus:14.6759740712,(Seiurus_aurocapilla:8.102483453,((Setophaga_ruticilla:7.1419911025000005,Seiurus_motacilla:7.1419911029000005):0.1144744705,Geothlypis_trichas:7.256465573209999):0.8460178795):6.5734906176):6.366536342):1.28452943):10.055587231):1.247618954,Passer_domesticus:33.6302460296):12.417881554000001):1.213475168):6.475243488):25.420177755):1.059927305,((((Falco_sparverius:9.974897362,Falco_columbarius:9.9748973627):0.6476911893,Falco_subbuteo:10.6225885505):0.211074981,Falco_peregrinus:10.83366353252):2.369002585,Falco_tinnunculus:13.202666117560002):67.014285185):2.835884816):2.035987308):2.0236920721):14.52045157);
	TREE tree_7650 = ((((Lagopus_lagopus:19.299301398,(Phasianus_colchicus:16.879438100999998,Perdix_perdix:16.879438102):2.419863297):6.0736330175,Coturnix_coturnix:25.372934415900005):46.743016821,((((Branta_bernicla:6.774934416,Branta_canadensis:6.774934417199999):3.483741754,Anser_anser:10.2586761707):3.174642145,Cygnus_olor:13.433318314):14.755266205000002,(((Mergus_serrator:11.0494204851,Somateria_mollissima:11.0494204852):1.0598502427,Tadorna_tadorna:12.1092707281):1.26951483995,Anas_platyrhynchos:13.37878556803):14.809798949):43.927366716):22.98561257,((Columba_livia:73.77135894275,(((Fulica_americana:8.9944828472,Fulica_atra:8.9944828482):42.5771139566,Grus_canadensis:51.5715968034):19.0421749136,(((((Eudocimus_albus:58.151448439,(Egretta_caerulea:30.3193544034,(Bubulcus_ibis:17.80876284,(Ardea_herodias:3.2645925219,Ardea_cinerea:3.2645925223):14.5441703177):12.5105915654):27.832094035999997):1.145056896,Pelecanus_occidentalis:59.2965053362):2.794871417,((((Sula_sula:20.9613869,Sula_leucogaster:20.9613869017):17.51550732,Morus_bassanus:38.476894222):10.39950682,((Phalacrocorax_carbo:11.213916426,Phalacrocorax_auritus:11.213916424999999):0.8476340581,Phalacrocorax_aristotelis:12.061550485):36.81485055):10.31058106,Fregata_magnificens:59.186982101):2.904394653):2.494593626,Leptoptilos_crumeniferus:64.5859703795):0.4031035143,((((Daption_capense:17.98211064,Fulmarus_glacialis:17.982110641):23.47968805,Puffinus_pacificus:41.461798694639995):13.63331298,(Diomedea_exulans:8.596143966,(Thalassarche_chrysostoma:1.567260107,Thalassarche_melanophrys:1.5672601068):7.028883859):46.498967701):7.8126060422,Oceanodroma_leucorhoa:62.9077177185):2.0813561819):5.6246978239):3.1575872275999997):8.267310188,((((((((Sterna_albifrons:8.5077663349,(Chlidonias_niger:6.2449581888,(Sterna_hirundo:2.131546058,Sterna_paradisaea:2.1315460584):4.1134121294):2.2628081463000003):1.121494646,Sterna_fuscata:9.629260981000002):3.6619547260000003,((Larus_ridibundus:3.0720979905000005,(((Larus_marinus:0.5950215458,Larus_argentatus:0.5950215457):0.39491352440000005,Larus_fuscus:0.98993507007):0.09238512656,Larus_canus:1.082320197):1.98977779391):2.17171781605,Rissa_tridactyla:5.2438158067):8.0473998996):1.007397227,Anous_stolidus:14.2986129332):2.330713976,((((Uria_aalge:3.888225188,Uria_lomvia:3.888225188):4.667806496,Alca_torda:8.556031685):4.2309893965,Fratercula_arctica:12.7870210805):2.906290749,Catharacta_skua:15.6933118291):0.9360150794):30.711304551300003,(Arenaria_interpres:20.829416472,Philomachus_pugnax:20.8294164729):26.511214988):9.165328788,(((Charadrius_dubius:19.58942671,Charadrius_hiaticula:19.589426709999998):11.8986159343,Vanellus_vanellus:31.4880426427):7.349023687000001,(Himantopus_himantopus:29.1836620928,Haematopus_ostralegus:29.1836621015):9.653404233):17.668893912999998):24.27328602,((((Tyto_alba:60.250280624,(((Strix_uralensis:22.241419614999998,(Bubo_virginianus:9.868029570900001,Bubo_scandiaca:9.868029571):12.373390042):7.012760682000001,Megascops_asio:29.254180295299996):2.234136706,Asio_otus:31.488317000000002):28.761963631999997):13.83169648,((Vultur_gryphus:45.81682971,(Coragyps_atratus:40.71418787,Cathartes_aura:40.71418787):5.1026418355):28.06784024,(Pandion_haliaetus:58.98624496,(((Aquila_chrysaetos:9.104648092,Aquila_rapax:9.104648091000001):21.049957071599998,((Haliaeetus_albicilla:23.5280641081,((Buteo_jamaicensis:4.379560782,(Buteo_buteo:3.7765513677199998,Buteo_swainsoni:3.7765513681581):0.6030094132):1.636039766,Buteo_platypterus:6.015600548):17.5124635602):2.735097045,((Accipiter_cooperii:13.923566767,Accipiter_gentilis:13.923566767):7.681834878,Accipiter_nisus:21.605401641500002):4.657759506):3.8914440108):1.728151635,Gyps_africanus:31.882756801999996):27.103488161999998):14.89842498):0.1973071687):3.037548195,(Dryocopus_martius:27.301868057784,Jynx_torquilla:27.30186806):49.817657254000004):1.475924394,(((Cacatua_roseicapilla:18.16898355,Cacatua_alba:18.168983546499998):57.194407442,((((Corvus_monedula:9.865971024,Corvus_corone:9.86597102378):5.5087634062,Pica_pica:15.374734432):13.28071273056,Vireo_olivaceus:28.6554471671):20.486701406199998,(((((((Phylloscopus_collybita:4.2623422748,Phylloscopus_trochilus:4.262342275):7.4046077691,Phylloscopus_sibilatrix:11.666950044):14.0970781156,(Tachycineta_bicolor:15.2140037424,Hirundo_rustica:15.214003743010002):10.550024417):3.924672742,(Sylvia_atricapilla:8.011701256,Sylvia_borin:8.011701256):21.6769996487):4.75534068,Alauda_arvensis:34.444041580139995):7.992456264,(Parus_caeruleus:18.518298302,Parus_major:18.518298305000002):23.9181995453):0.7029405751,(((((Sturnus_vulgaris:24.099566624300003,Mimus_polyglottos:24.0995666247):5.064285315,((Turdus_merula:9.542851931,(Turdus_migratorius:9.0351081702,(Turdus_pilaris:4.994159643,Turdus_torquatus:4.99415964342):4.0409485273):0.5077437604499999):17.3821646685,(Erithacus_rubecula:16.3851876433,Oenanthe_oenanthe:16.38518764131):10.539828958560001):2.2388353374):4.416497745,Troglodytes_troglodytes:33.5803496894):8.92356872,Regulus_regulus:42.503918402):0.2179466989,((((((Seiurus_aurocapilla:11.93402634,((Setophaga_ruticilla:9.067699537,Seiurus_motacilla:9.067699536900001):0.1584323129,Geothlypis_trichas:9.22613184881):2.707894487):8.2548123734,Agelaius_phoeniceus:20.188838708978):1.572107048,Cardinalis_cardinalis:21.760945757000002):1.539939565,(Calcarius_lapponicus:19.012534488,Plectrophenax_nivalis:19.012534486):4.28835083):6.818710516,Passer_domesticus:30.1195958402):1.247722168,Anthus_spinoletta:31.367317998100003):11.354547099):0.4175733174):6.0027101477):26.221242416):0.2650355759,(((Falco_peregrinus:9.1757204956,Falco_subbuteo:9.1757204953):0.5694807354,(Falco_columbarius:9.539406367,Falco_sparverius:9.539406367):0.205794863):1.585192423,Falco_tinnunculus:11.3303936535):64.298032912):2.9670231426):2.18379656):1.259422872):13.06289466);
	TREE tree_1035 = ((((Lagopus_lagopus:14.358574227000002,(Phasianus_colchicus:13.587112829999999,Perdix_perdix:13.5871128303):0.7714613969999999):4.2198707932,Coturnix_coturnix:18.578445019599997):62.4470185469,((((Branta_bernicla:4.093705405,Branta_canadensis:4.0937054056):3.630885721,Anser_anser:7.7245911261):4.628271221,Cygnus_olor:12.352862347):10.199910563,(((Mergus_serrator:9.831344589231,Somateria_mollissima:9.831344589399999):1.5394358531,Tadorna_tadorna:11.370780441):0.6088764502,Anas_platyrhynchos:11.97965689159):10.573116018099999):58.47269064499999):18.4378487,(((((((((Larus_ridibundus:4.24531120108,(((Larus_marinus:0.6267870743999999,Larus_argentatus:0.6267870744):0.1507641195,Larus_fuscus:0.7775511937999999):1.2623478117,Larus_canus:2.0398990055):2.20541219669):2.2078926618,Rissa_tridactyla:6.4532038637):13.313200974,Anous_stolidus:19.766404837):0.4375368186,(((Chlidonias_niger:8.0592715463,(Sterna_hirundo:4.439443991,Sterna_paradisaea:4.43944399128):3.61982755461):3.7172450204,Sterna_albifrons:11.776516565000001):0.5931546215,Sterna_fuscata:12.369671188):7.834270468):2.720779922,((Fratercula_arctica:18.246046746,(Alca_torda:13.02282201,(Uria_lomvia:5.194997937,Uria_aalge:5.194997937):7.827824077000001):5.223224732229999):2.088640104,Catharacta_skua:20.334686849500002):2.590034728):37.306733981,(Arenaria_interpres:27.667526690000003,Philomachus_pugnax:27.667526696499998):32.563928859):5.749592607,((Vanellus_vanellus:40.3120072718,(Charadrius_hiaticula:29.4114499,Charadrius_dubius:29.411449900999997):10.900557375):6.272285351400001,(Himantopus_himantopus:32.0791914716,Haematopus_ostralegus:32.0791914677):14.505101151):19.396755546):16.3559747,(((((Vultur_gryphus:48.80815828,(Coragyps_atratus:45.96137556,Cathartes_aura:45.96137556):2.84678272):24.08025939241,(Pandion_haliaetus:56.92142694,(((((((Buteo_swainsoni:4.4821781211000005,Buteo_buteo:4.4821781216):0.2337149467,Buteo_jamaicensis:4.715893068):0.8903350268,Buteo_platypterus:5.606228094):15.603258623899999,Haliaeetus_albicilla:21.209486718900003):6.930290085,((Accipiter_gentilis:14.667670787999999,Accipiter_cooperii:14.667670791000003):7.6623247461999995,Accipiter_nisus:22.329995541):5.8097812658):3.431479639,(Aquila_rapax:8.5468793442,Aquila_chrysaetos:8.546879344299999):23.0243770964):0.6567019125,Gyps_africanus:32.227958354):24.693468589):15.9669907314):0.7874023379,(Tyto_alba:49.78433659136589,((((Bubo_scandiaca:8.697929227,Bubo_virginianus:8.697929227):11.18390940098,Strix_uralensis:19.881838626700002):4.171451327,Megascops_asio:24.053289955399997):3.132612641,Asio_otus:27.185902593):22.598433993):23.89148342):1.521439986,(Dryocopus_martius:34.6347058589,Jynx_torquilla:34.634705863):40.562554136100005):4.545162898,(((Cacatua_roseicapilla:21.82664471,Cacatua_alba:21.8266447114):54.315166241,((Vireo_olivaceus:27.089604401400003,((Corvus_monedula:9.272253800000001,Corvus_corone:9.2722538005):4.6682805176999995,Pica_pica:13.940534315999999):13.149070083):22.080854032,((((((Tachycineta_bicolor:15.01667582699,Hirundo_rustica:15.01667582733):11.521075682,(Phylloscopus_sibilatrix:13.173610019999998,(Phylloscopus_trochilus:4.915657812,Phylloscopus_collybita:4.915657813):8.257952206799999):13.3641414915):6.502130867,(Sylvia_atricapilla:10.23002257,Sylvia_borin:10.2300225735):22.8098598034):4.086413726,Alauda_arvensis:37.1262961113):6.929281513,(Parus_caeruleus:19.72895288,Parus_major:19.7289528754):24.3266247487):1.956945821,(((((Mimus_polyglottos:27.563561495200002,Sturnus_vulgaris:27.563561494509997):8.177730934,(((Turdus_migratorius:11.968461112759998,(Turdus_pilaris:7.965338968999999,Turdus_torquatus:7.965338969):4.003122144400001):0.03045975962,Turdus_merula:11.9989208684):21.69502024685,(Oenanthe_oenanthe:20.5981483323,Erithacus_rubecula:20.5981483352):13.0957927874):2.0473513086999997):5.319849238,Troglodytes_troglodytes:41.06114167009999):4.2592250354,Regulus_regulus:45.320366706):0.3107614199,((Anthus_spinoletta:29.848136250499998,((Calcarius_lapponicus:9.45892184,Plectrophenax_nivalis:9.458921839999999):15.7841432,(((Seiurus_aurocapilla:11.64279453,((Geothlypis_trichas:9.71865476008,Seiurus_motacilla:9.71865476):0.306391899,Setophaga_ruticilla:10.0250466585):1.6177478741):8.6940497181,Agelaius_phoeniceus:20.336844260099998):2.725831062,Cardinalis_cardinalis:23.0626753181):2.180389721):4.605071209):2.157478598,Passer_domesticus:32.00561484674):13.6255132792):0.3813953176):3.1579349913):26.971352518):1.281514513,(((Falco_sparverius:12.01651547,(Falco_subbuteo:10.813071077,Falco_columbarius:10.813071077):1.2034443910000001):0.5711658027,Falco_peregrinus:12.5876812704):1.291714859,Falco_tinnunculus:13.879396131620002):63.543929326000004):2.3190974353000002):2.594599969):0.1769799486,(Columba_livia:78.9890950143,(((Fulica_atra:3.417471664,Fulica_americana:3.417471664):40.546952902200005,Grus_canadensis:43.964424561810006):30.044855982999998,(((((Eudocimus_albus:58.204446019,(((Ardea_cinerea:2.583611149,Ardea_herodias:2.5836111485):11.2356294068,Bubulcus_ibis:13.819240559):17.725229853400002,Egretta_caerulea:31.5444704075):26.6599756097):4.176765684,Pelecanus_occidentalis:62.3812117044):0.7026533909,((((Sula_sula:9.827836561,Sula_leucogaster:9.827836561):8.355045801,Morus_bassanus:18.182882362999997):18.72765342,(Phalacrocorax_aristotelis:11.93393566,(Phalacrocorax_auritus:10.2478628232,Phalacrocorax_carbo:10.247862823):1.6860728333):24.976600123):20.12381431,Fregata_magnificens:57.034350083999996):6.049515007):0.6791401925,Leptoptilos_crumeniferus:63.7630052863):0.1797098113,((((Daption_capense:16.77403079,Fulmarus_glacialis:16.774030784):18.3060671,Puffinus_pacificus:35.08009788078999):14.651213590000001,(Diomedea_exulans:6.4824707791,(Thalassarche_chrysostoma:1.1571613,Thalassarche_melanophrys:1.1571612999):5.3253094789999995):43.248840699):9.749130262,Oceanodroma_leucorhoa:59.480441736):4.4622733625):10.0665654479):4.979814476):3.524907793):16.9493094412);
	TREE tree_7120 = ((((Lagopus_lagopus:13.081429347,(Phasianus_colchicus:12.325430216,Perdix_perdix:12.325430215):0.75599913):2.9525856804,Coturnix_coturnix:16.034015026200002):57.164202919,((((Branta_bernicla:2.67289456,Branta_canadensis:2.6728945602299996):2.613027831,Anser_anser:5.28592239075):2.008353097,Cygnus_olor:7.294275487499999):7.5655945419999995,((Tadorna_tadorna:6.86687428706,(Mergus_serrator:6.1656890385,Somateria_mollissima:6.1656890397):0.7011852472):0.5420585887,Anas_platyrhynchos:7.40893287537):7.4509371546):58.338347932999994):23.91128955,(((((((Anous_stolidus:22.658431671,((Sterna_albifrons:14.9585572428,(Chlidonias_niger:10.178873898300001,(Sterna_hirundo:4.606382551,Sterna_paradisaea:4.606382551):5.572491347):4.7796833439):2.210668337,Sterna_fuscata:17.1692255798):5.489206091):0.1465168751,((Larus_ridibundus:6.34617737122,(((Larus_argentatus:0.8270956541,Larus_marinus:0.8270956541000001):0.6002398602,Larus_fuscus:1.4273355143):0.8521510375000001,Larus_canus:2.279486552):4.0666908203):2.6270078004,Rissa_tridactyla:8.973185172):13.831763373000001):3.308076684,((((Uria_aalge:5.192264218,Uria_lomvia:5.192264218):7.755099857,Alca_torda:12.947364075):8.498094802299999,Fratercula_arctica:21.445458878):3.19022698,Catharacta_skua:24.6356858604):1.477339372):35.901794093,(Arenaria_interpres:27.025969531,Philomachus_pugnax:27.02596952812):34.988849805):3.669267562,(((Charadrius_hiaticula:28.055218689,Charadrius_dubius:28.055218691):10.725722054,Vanellus_vanellus:38.7809407438):7.322143723,(Himantopus_himantopus:31.663370863,Haematopus_ostralegus:31.6633708593):14.439713611):19.58100242):14.20693439,((((Tyto_alba:61.279677704,((((Bubo_scandiaca:7.769838805,Bubo_virginianus:7.769838804999999):13.895402478,Strix_uralensis:21.665241283409998):5.204571747999999,Megascops_asio:26.869813030999996):2.049820796,Asio_otus:28.919633827):32.360043871):15.39219689,(Dryocopus_martius:28.493666517599998,Jynx_torquilla:28.49366651):48.1782080742):0.8266465316,((Vultur_gryphus:40.2476294,(Coragyps_atratus:34.571485884,Cathartes_aura:34.57148588):5.676143514):35.827112487,(Pandion_haliaetus:63.91934774,(((Aquila_chrysaetos:8.899227623700002,Aquila_rapax:8.899227624000002):25.863665777,((Haliaeetus_albicilla:26.101938592000003,(((Buteo_buteo:4.3392077121,Buteo_swainsoni:4.339207712):0.4956341511,Buteo_jamaicensis:4.834841863):2.041247181,Buteo_platypterus:6.876089044):19.2258495456):5.074046893,(Accipiter_nisus:23.660483809,(Accipiter_cooperii:14.589406747,Accipiter_gentilis:14.589406747999998):9.0710770624):7.51550167238):3.5869079159):1.946047301,Gyps_africanus:36.708940700999996):27.210407039):12.155394153):1.423779239):1.059166315,(((Cacatua_roseicapilla:11.932724767,Cacatua_alba:11.932724767520002):62.26530396300001,((Vireo_olivaceus:34.53960319005,((Corvus_monedula:12.1088772538,Corvus_corone:12.1088772528):6.425042481,Pica_pica:18.533919736):16.005683458):12.821171897300001,(((Alauda_arvensis:34.134972892,(((Hirundo_rustica:16.66920232569,Tachycineta_bicolor:16.6692023252):12.710281764000001,(Phylloscopus_sibilatrix:14.022667467,(Phylloscopus_trochilus:5.196431917,Phylloscopus_collybita:5.196431917):8.826235551):15.356816623699999):0.5975950105,(Sylvia_atricapilla:10.93217521,Sylvia_borin:10.932175214):19.0449038908):4.157893785000001):6.135266796,(Parus_major:19.7728190982,Parus_caeruleus:19.772819098000003):20.4974205798):3.240780241,(((((Sturnus_vulgaris:27.438053076899998,Mimus_polyglottos:27.4380530768):6.371118683000001,(((Turdus_migratorius:11.2205682994,(Turdus_torquatus:6.495875334,Turdus_pilaris:6.495875335):4.7246929656):1.2356172531,Turdus_merula:12.4561855533):19.289856246299998,(Oenanthe_oenanthe:21.942908706,Erithacus_rubecula:21.94290870514):9.80313309354):2.0631299657):5.276925114,Troglodytes_troglodytes:39.0860968786):2.4752941724,Regulus_regulus:41.561391045):0.08133981152,((Anthus_spinoletta:30.781110501,(((Agelaius_phoeniceus:19.0522880311,(Seiurus_aurocapilla:9.824022281,((Seiurus_motacilla:8.3962121179,Setophaga_ruticilla:8.396212119300001):0.02294800527,Geothlypis_trichas:8.4191601233):1.4048621575):9.2282657482):3.995111071,Cardinalis_cardinalis:23.0473990995):3.349613209,(Calcarius_lapponicus:20.581310449,Plectrophenax_nivalis:20.581310451):5.81570186):4.38409819):0.8535596048,Passer_domesticus:31.6346700995):10.008060758):1.868289063):3.849755162):26.8372536397):1.333353091,((Falco_columbarius:12.88587315,Falco_tinnunculus:12.8858731458):0.7203167222,((Falco_subbuteo:9.8289312829,Falco_peregrinus:9.82893128335):0.398947195,Falco_sparverius:10.227878479000001):3.3783113892):61.925191946):3.0263056188):1.333333843):0.01050966957,(Columba_livia:76.12043956630998,(((Fulica_atra:4.499743402,Fulica_americana:4.49974340211):47.5172283874,Grus_canadensis:52.0169717963):17.806002353,(((((Eudocimus_albus:61.3897488933,(Egretta_caerulea:36.969071463000006,(Bubulcus_ibis:21.59899355,(Ardea_herodias:3.306736932,Ardea_cinerea:3.3067369319999997):18.2922566205):15.37007792):24.420677426999998):1.092163855,Pelecanus_occidentalis:62.4819127468852):0.9587993302,((((Sula_sula:12.84178328,Sula_leucogaster:12.841783283):4.901344013,Morus_bassanus:17.743127297):24.90633844,((Phalacrocorax_auritus:8.61970316,Phalacrocorax_aristotelis:8.619703159):1.259965582,Phalacrocorax_carbo:9.8796687419):32.7697969996082):14.47121037,Fregata_magnificens:57.120676108):6.32003596):0.933415125,Leptoptilos_crumeniferus:64.3741272053):2.227508749,((((Daption_capense:15.18588808,Fulmarus_glacialis:15.185888083):25.99168416,Puffinus_pacificus:41.177572244000004):13.64626625,((Thalassarche_chrysostoma:0.741671539,Thalassarche_melanophrys:0.7416715389999999):5.219114981,Diomedea_exulans:5.960786520499999):48.863051965):4.479102044,Oceanodroma_leucorhoa:59.302940533):7.298695418):3.2213382034):6.2974654187):3.781091379):17.2079765478);
	TREE tree_5287 = ((((Lagopus_lagopus:9.53768531206,(Phasianus_colchicus:8.7241027223,Perdix_perdix:8.7241027217):0.8135825897):1.673047762,Coturnix_coturnix:11.2107330738):63.991177904299995,(((Anser_anser:12.388057096650002,(Branta_bernicla:7.474542391,Branta_canadensis:7.474542391):4.913514704900001):5.279995504,Cygnus_olor:17.668052601):10.595982799,(Anas_platyrhynchos:14.510510177179999,(Tadorna_tadorna:13.871515206700002,(Somateria_mollissima:10.561120625500001,Mergus_serrator:10.561120626):3.3103945804999997):0.63899497086):13.753525223):46.937875573):33.49229911,((Columba_livia:85.927684145,((((((Eudocimus_albus:57.8463581495815,(Egretta_caerulea:32.95625343951,(Bubulcus_ibis:18.43889931,(Ardea_herodias:3.748838497,Ardea_cinerea:3.748838497):14.690060807):14.517354133000001):24.8901047095815):7.945426245,Pelecanus_occidentalis:65.791784405):0.6255530965,((((Sula_sula:10.80090789,Sula_leucogaster:10.800907894):6.80519937,Morus_bassanus:17.606107264000002):19.91404463,((Phalacrocorax_auritus:8.977996996509999,Phalacrocorax_aristotelis:8.9779969956):1.15427228257,Phalacrocorax_carbo:10.132269278799999):27.3878826112947):22.36453617,Fregata_magnificens:59.8846880647):6.532649432):3.966815058,Leptoptilos_crumeniferus:70.384152554):1.060264777,((((Thalassarche_chrysostoma:1.810314893,Thalassarche_melanophrys:1.8103148926000001):7.799634000999999,Diomedea_exulans:9.609948893999999):49.421223330000004,(Puffinus_pacificus:37.3124658485,(Daption_capense:12.62727014,Fulmarus_glacialis:12.627270141):24.685195710000002):21.718706379):5.298868584,Oceanodroma_leucorhoa:64.3300408052):7.114376521):10.0708719739,((Fulica_atra:5.833572267,Fulica_americana:5.833572267):54.5226477609,Grus_canadensis:60.35622003169999):21.159069269):4.4123948385):7.4031101459999995,((((((Anous_stolidus:19.906849114,(((Larus_canus:1.580679996,((Larus_marinus:0.7579261949,Larus_argentatus:0.7579261948):0.09060102506,Larus_fuscus:0.84852721995):0.7321527761000001):3.8741914498,Larus_ridibundus:5.4548714457):1.5805714900799999,Rissa_tridactyla:7.035442935500001):12.8714061833):0.1093351398,((Sterna_albifrons:13.817705082,(Chlidonias_niger:8.5935027415,(Sterna_hirundo:4.18663931,Sterna_paradisaea:4.18663931):4.40686343087):5.224202341):0.3533512089,Sterna_fuscata:14.171056292):5.8451279629999995):2.576301838,((Fratercula_arctica:17.009430464,((Uria_lomvia:4.003222431,Uria_aalge:4.003222431):7.541967421,Alca_torda:11.5451898502):5.4642406119):3.49234971,Catharacta_skua:20.5017801729):2.090705918):39.416172241,(Philomachus_pugnax:29.631167988900003,Arenaria_interpres:29.631167986999998):32.377490348):6.297442284,((Vanellus_vanellus:35.6649052493,(Charadrius_dubius:22.503833127,Charadrius_hiaticula:22.5038331234):13.161072127):5.859650703,(Himantopus_himantopus:23.128233784,Haematopus_ostralegus:23.128233789):18.396322161):26.781544666000002):24.6534942,(((((Coragyps_atratus:41.637432180000005,Cathartes_aura:41.63743218):11.40833074,Vultur_gryphus:53.045762915):31.78559543,(Pandion_haliaetus:61.7276361,((((Accipiter_nisus:22.1065428103,(Accipiter_gentilis:13.164357762,Accipiter_cooperii:13.164357761):8.942185047999999):5.086743183,((Buteo_platypterus:5.980598067,((Buteo_swainsoni:3.5368170252900004,Buteo_buteo:3.5368170256000004):0.4814100925,Buteo_jamaicensis:4.018227118):1.962370949):16.066613981699998,Haliaeetus_albicilla:22.0472120481):5.1460739422):2.826422115,(Aquila_chrysaetos:8.453921341,Aquila_rapax:8.453921341000001):21.565786762600002):1.701459626,Gyps_africanus:31.721167733999998):30.006468363000003):23.1037222525338):2.63226697,((Tyto_alba:79.78164228005,(((Strix_uralensis:27.3543281487,(Bubo_virginianus:7.1354826629999994,Bubo_scandiaca:7.1354826629999994):20.218845485):3.9329794445,Megascops_asio:31.2873075927):0.4765244968,Asio_otus:31.763832092):48.017810179):6.874505927,(Dryocopus_martius:39.405046366600004,Jynx_torquilla:39.40504637):47.251101822200006):0.8074771243):1.486688552,(((Cacatua_roseicapilla:18.62220153,Cacatua_alba:18.622201529):66.678051056,((Vireo_olivaceus:32.476993610499996,((Corvus_corone:8.9814379733,Corvus_monedula:8.9814379735):3.7936043891000004,Pica_pica:12.775042362999999):19.701951250000004):21.201411487,((((((Sylvia_atricapilla:6.7303734541,Sylvia_borin:6.7303734544000005):17.037672753000003,(Phylloscopus_sibilatrix:13.831627487999999,(Phylloscopus_trochilus:5.688174256,Phylloscopus_collybita:5.688174255):8.143453232799999):9.936418711561998):12.829609463,(Hirundo_rustica:22.997925314400003,Tachycineta_bicolor:22.997925316):13.599730354):5.165417164,Alauda_arvensis:41.76307282781001):4.795665453,(Parus_major:19.755870264780004,Parus_caeruleus:19.7558702657):26.80286801456):1.045427954,(((((Mimus_polyglottos:24.394140896499998,Sturnus_vulgaris:24.394140897236003):4.9774243625,((Turdus_merula:9.272631338,((Turdus_pilaris:4.44321346,Turdus_torquatus:4.443213459):4.6037739985,Turdus_migratorius:9.0469874575):0.22564387992):15.561446112800002,(Erithacus_rubecula:15.540668346499999,Oenanthe_oenanthe:15.540668347):9.2934091029):4.5374878086):10.74220029,Troglodytes_troglodytes:40.1137655445):3.6638913029999998,Regulus_regulus:43.77765685):2.459657701,((((((Seiurus_aurocapilla:12.2068632,((Setophaga_ruticilla:9.839080418100002,Seiurus_motacilla:9.839080418):0.2031105616,Geothlypis_trichas:10.042190980273):2.1646722172):8.54499074327,Agelaius_phoeniceus:20.751853946300002):2.798750029,Cardinalis_cardinalis:23.550603969):0.9115519496,(Calcarius_lapponicus:13.46060321,Plectrophenax_nivalis:13.4606032052):11.00155271):8.678156968,Anthus_spinoletta:33.1403128914):0.7027739126,Passer_domesticus:33.843086805):12.394227746999999):1.366851685):6.0742388599999995):31.621847498999998):0.9888876316,(((Falco_peregrinus:13.890714645,Falco_subbuteo:13.89071464576):1.591200862,(Falco_columbarius:13.06501184,Falco_sparverius:13.06501184):2.416903671):0.4041012785,Falco_tinnunculus:15.8860167862):70.403123437):2.6611736485):4.009280952):0.37119946346):15.3634158);
	TREE tree_0038 = ((((Lagopus_lagopus:13.524259856,(Phasianus_colchicus:12.21961040268,Perdix_perdix:12.2196104027):1.3046494526999999):3.8582094414,Coturnix_coturnix:17.38246929761):58.618295469,((((Branta_bernicla:6.724240088,Branta_canadensis:6.724240088):1.627043925,Anser_anser:8.3512840136):8.186445274,Cygnus_olor:16.537729288):7.573099613,((Tadorna_tadorna:12.3018226386,(Mergus_serrator:11.2847699796,Somateria_mollissima:11.2847699778):1.0170526602):1.517448646,Anas_platyrhynchos:13.819271285229998):10.2915576152):51.889935854):23.65381334,((Columba_livia:72.65507303849999,(((Fulica_atra:3.794346285,Fulica_americana:3.7943462848999996):45.3413798195,Grus_canadensis:49.1357261004):15.822953309999999,(((((Eudocimus_albus:54.787419330999995,((Bubulcus_ibis:21.70855391,(Ardea_cinerea:3.794211722,Ardea_herodias:3.794211723):17.914342186749998):18.5393596603,Egretta_caerulea:40.247913572600005):14.539505763):4.181228091,Pelecanus_occidentalis:58.968647422415):1.237268595,((((Sula_sula:8.883529119,Sula_leucogaster:8.883529119):1.894860758,Morus_bassanus:10.778389877):25.70229944,((Phalacrocorax_auritus:9.224575877163,Phalacrocorax_carbo:9.2245758772):1.712238534,Phalacrocorax_aristotelis:10.9368144102):25.543874902):21.34447951,Fregata_magnificens:57.825168827999995):2.380747191):1.459106983,Leptoptilos_crumeniferus:61.665022998):1.609855291,((((Daption_capense:16.04861257,Fulmarus_glacialis:16.0486125678):22.92233185,Puffinus_pacificus:38.970944422900004):11.26896934,(Diomedea_exulans:8.1091043382,(Thalassarche_chrysostoma:2.058445352,Thalassarche_melanophrys:2.0584453515):6.050658988):42.130809422):5.313249395,Oceanodroma_leucorhoa:55.5531631529):7.721715138):1.6838011189):7.696393624):9.052196157,((((((((Sterna_fuscata:8.035579377000001,(Chlidonias_niger:5.16396323877,(Sterna_hirundo:1.993647264,Sterna_paradisaea:1.9936472637999998):3.1703159747000003):2.8716161382000003):0.02106468838,Sterna_albifrons:8.056644065):4.1557450755,Anous_stolidus:12.212389141):0.5542398546,((Larus_ridibundus:3.301918878885,(Larus_canus:0.8993910123100001,((Larus_marinus:0.4013625556,Larus_argentatus:0.4013625556):0.1724782355,Larus_fuscus:0.57384079111):0.32555022122):2.4025278666):1.2319032204,Rissa_tridactyla:4.5338220995):8.2328068966):2.088545036,((((Uria_aalge:1.968952795,Uria_lomvia:1.968952795):4.632696914,Alca_torda:6.601649708499999):5.7211258776000005,Fratercula_arctica:12.322775585999999):1.172357187,Catharacta_skua:13.4951327734):1.360041258):39.1443552586,(Philomachus_pugnax:27.593426285899998,Arenaria_interpres:27.593426287):26.406103021):7.071685194,(((Charadrius_dubius:21.201919277000002,Charadrius_hiaticula:21.201919277):9.818719118,Vanellus_vanellus:31.0206383942):9.273581829000001,(Himantopus_himantopus:26.786527749,Haematopus_ostralegus:26.786527750999998):13.507692475999999):20.776994267):20.58109717,((((((Coragyps_atratus:53.327834769999996,Cathartes_aura:53.32783477):13.3527223,Vultur_gryphus:66.68055708):8.029182623,(Pandion_haliaetus:60.27648668,((((Accipiter_nisus:23.01211121,(Accipiter_cooperii:12.3882509488,Accipiter_gentilis:12.388250947):10.623860263000001):7.110860209,(Haliaeetus_albicilla:23.577953275,(Buteo_platypterus:5.687863745,((Buteo_jamaicensis:3.775820142,Buteo_buteo:3.7758201423999997):0.3691606241,Buteo_swainsoni:4.1449807662):1.542882979):17.89008952895):6.5450181454):2.82795317,(Aquila_chrysaetos:9.0397654366,Aquila_rapax:9.039765437300002):23.911159149699998):1.808521984,Gyps_africanus:34.759446577):25.517040102):14.433253018):0.9174503552,(Tyto_alba:66.385589331,((Megascops_asio:27.129555646599997,((Bubo_scandiaca:8.4597838689,Bubo_virginianus:8.4597838691):16.188635214199998,Strix_uralensis:24.6484190823):2.4811365632):4.117246952,Asio_otus:31.246802597120002):35.138786734):9.241600723):1.237678315,(Dryocopus_martius:28.483378726655005,Jynx_torquilla:28.483378730000002):48.381489635099996):0.5899501693,(((Cacatua_roseicapilla:19.928831876,Cacatua_alba:19.928831872499998):52.279549771,((Vireo_olivaceus:29.433840035499998,((Corvus_corone:8.7796942388,Corvus_monedula:8.779694237000001):5.82926765303,Pica_pica:14.608961893):14.82487814956):18.172597461400002,(((Alauda_arvensis:35.974661082501996,(((Tachycineta_bicolor:18.8889132969,Hirundo_rustica:18.8889132973):9.399856773,(Phylloscopus_sibilatrix:13.682615685,(Phylloscopus_trochilus:3.803146186,Phylloscopus_collybita:3.803146187):9.879469497):14.606154386170001):4.276121537,(Sylvia_atricapilla:9.057091988,Sylvia_borin:9.057091988):23.5077996164):3.409769474):4.704410676,(Parus_major:19.055974482,Parus_caeruleus:19.055974482000003):21.623097268899997):2.665874531,((Regulus_regulus:41.9795813311,(((Mimus_polyglottos:26.045499789699996,Sturnus_vulgaris:26.0454997938):7.066991639699999,(((Turdus_migratorius:8.53657598887,(Turdus_pilaris:5.984081556,Turdus_torquatus:5.9840815550999995):2.5524944329):0.52520642543,Turdus_merula:9.061782413970002):14.011816056699999,(Erithacus_rubecula:15.435339773099999,Oenanthe_oenanthe:15.435339770050001):7.6382587012):10.038892959):7.037321907,Troglodytes_troglodytes:40.149813344):1.829767993):0.5244955664,((Anthus_spinoletta:26.972363050600002,((((Seiurus_aurocapilla:11.06631769,((Seiurus_motacilla:9.104269652,Geothlypis_trichas:9.1042696516):0.098256932699,Setophaga_ruticilla:9.202526584800001):1.863791106):7.735358379599999,Agelaius_phoeniceus:18.801676069261898):3.17824507,Cardinalis_cardinalis:21.9799211393):1.701518456,(Calcarius_lapponicus:19.99495713,Plectrophenax_nivalis:19.994957137):3.686482457):3.290923455):1.854869061,Passer_domesticus:28.82723211333):13.676844787499999):0.8408693873):4.2614912160000005):24.601944147999998):1.648440983,((Falco_sparverius:10.46420393,(Falco_subbuteo:9.9201573466,Falco_peregrinus:9.920157347):0.5440465851):0.4672269553,(Falco_columbarius:10.10360242,Falco_tinnunculus:10.1036024162):0.8278284714):62.925391745):3.5979959039):4.197493129):0.05495753151):17.9473089108);
	TREE tree_5172 = (((Coturnix_coturnix:16.6887724939,(Lagopus_lagopus:13.1833925478,(Phasianus_colchicus:12.139933025000001,Perdix_perdix:12.139933026000001):1.0434595218):3.5053799482000003):60.889679997,((((Branta_bernicla:4.418721839,Branta_canadensis:4.4187218393):6.65252318,Anser_anser:11.071245018900001):2.586030654,Cygnus_olor:13.6572756727):9.044230307300001,(Anas_platyrhynchos:12.27983764064,((Mergus_serrator:9.6132688592,Somateria_mollissima:9.613268858700001):1.305628717,Tadorna_tadorna:10.918897574899999):1.3609400638000002):10.4216683398):54.876946501000006):38.11160809,(((((((((((Sterna_hirundo:4.461645128,Sterna_paradisaea:4.4616451276):5.12632777861,Chlidonias_niger:9.5879729066):3.5614324409,Sterna_albifrons:13.149405347):0.996548883,Sterna_fuscata:14.145954231000001):7.521828992,Anous_stolidus:21.667783220999997):1.873087584,((Larus_ridibundus:5.286112881885,(Larus_canus:1.754637122,((Larus_marinus:0.5548620132,Larus_argentatus:0.5548620131):0.2692558594,Larus_fuscus:0.8241178725):0.9305192491500001):3.5314757603999998):2.4638309835200003,Rissa_tridactyla:7.7499438648):15.7909269451):2.464157945,((((Uria_aalge:4.415748585,Uria_lomvia:4.415748585):9.373137007,Alca_torda:13.7888855883):6.882119157,Fratercula_arctica:20.671004749999998):2.993760654,Catharacta_skua:23.6647654087):2.340263348):39.926080936,(Arenaria_interpres:27.574268588,Philomachus_pugnax:27.574268594999996):38.356841083999996):4.16062531,((Himantopus_himantopus:32.589849513130005,Haematopus_ostralegus:32.5898495183):21.996218907,(Vanellus_vanellus:42.0085474455,(Charadrius_hiaticula:29.4097614257,Charadrius_dubius:29.409761424):12.598786018):12.577520982000001):15.505666564999999):16.30881124,(((((Coragyps_atratus:44.22850503,Cathartes_aura:44.22850504):8.252580417,Vultur_gryphus:52.4810854466):28.58700324,(Pandion_haliaetus:64.73093846,(((Aquila_chrysaetos:9.434953366,Aquila_rapax:9.434953366):24.098749298099996,((Accipiter_nisus:24.439068386200002,(Accipiter_cooperii:16.178886327,Accipiter_gentilis:16.178886327):8.260182066499999):4.799202946,((Buteo_platypterus:5.472786805,(Buteo_jamaicensis:4.43190558,(Buteo_buteo:4.2165260982,Buteo_swainsoni:4.2165260976):0.2153794821):1.040881225):18.328866961,Haliaeetus_albicilla:23.801653765399998):5.4366175691):4.2954313299999995):2.498705342,Gyps_africanus:36.032408005):28.698530453):16.337150233):1.262752431,((Tyto_alba:65.6388075072,(Asio_otus:35.524410653000004,(Megascops_asio:30.9363174644,((Bubo_scandiaca:8.812449062999999,Bubo_virginianus:8.812449064):18.0422904601,Strix_uralensis:26.854739523899998):4.081577941):4.58809319):30.114396854):16.55821309,(Dryocopus_martius:26.92909678899,Jynx_torquilla:26.929096788):55.2679238042):0.1338205314):0.5010037064,(((Cacatua_roseicapilla:13.91096717,Cacatua_alba:13.9109671646):65.77236755899999,(((Pica_pica:13.047421172,(Corvus_monedula:9.2386088187,Corvus_corone:9.2386088183):3.8088123583):24.3397517447,Vireo_olivaceus:37.387172922000005):14.065094006999999,(((Alauda_arvensis:40.1910470226,(((Tachycineta_bicolor:17.7054157608,Hirundo_rustica:17.705415761319998):13.161524359000001,(Phylloscopus_sibilatrix:15.144974454,(Phylloscopus_trochilus:5.868722484,Phylloscopus_collybita:5.868722484):9.276251973):15.7219656624):5.847198849,(Sylvia_atricapilla:12.90031535,Sylvia_borin:12.9003153529):23.8138236142):3.4769080490000004):3.366827944,(Parus_major:22.2221697108,Parus_caeruleus:22.222169706800003):21.335705248):1.64214806,(((((Mimus_polyglottos:21.369646179700002,Sturnus_vulgaris:21.36964617943):5.2550941810000005,((((Turdus_pilaris:4.88122433,Turdus_torquatus:4.88122432967):2.0876365914,Turdus_migratorius:6.968860921380001):0.1662608638,Turdus_merula:7.135121784840001):13.322124805649999,(Erithacus_rubecula:13.7274882211,Oenanthe_oenanthe:13.72748822145):6.7297583688):6.1674937750000005):12.66765878,Troglodytes_troglodytes:39.29239913605):4.3277408733,Regulus_regulus:43.6201400151):0.5598458499,((((Calcarius_lapponicus:22.459641199,Plectrophenax_nivalis:22.459641198):2.251705589,((Agelaius_phoeniceus:17.324028534426102,(Seiurus_aurocapilla:9.612700083,((Geothlypis_trichas:8.336217667740002,Seiurus_motacilla:8.336217669):0.1842553624,Setophaga_ruticilla:8.520473030763):1.0922270525100002):7.7113284464):4.700021423,Cardinalis_cardinalis:22.0240499479):2.687296842):6.731302971,Anthus_spinoletta:31.442649771230002):2.376839919,Passer_domesticus:33.8194896781):10.3604961808):1.020037157):6.252243904):28.2310677999):1.085019878,((Falco_tinnunculus:13.919957291,(Falco_subbuteo:11.578913957,Falco_peregrinus:11.578913956700001):2.3410433335):0.4501633126,(Falco_sparverius:13.68428996,Falco_columbarius:13.68428996):0.6858306429):66.39823399800001):2.0634902269):3.568701394):0.3932937179,(((((((Eudocimus_albus:71.43476961900001,(Egretta_caerulea:40.054784776999995,((Ardea_cinerea:2.454795618,Ardea_herodias:2.4547956186):23.750517470000002,Bubulcus_ibis:26.20531309):13.849471689999998):31.3799848396962):1.515301384,Pelecanus_occidentalis:72.950070999):0.646977892,((((Sula_sula:15.85535702,Sula_leucogaster:15.85535702):10.31589617,Morus_bassanus:26.171253186):23.42220934,((Phalacrocorax_aristotelis:10.521591327,Phalacrocorax_auritus:10.521591327):2.772248112,Phalacrocorax_carbo:13.293839440000001):36.2996230878977):19.15668112,Fregata_magnificens:68.75014365):4.846905243):3.675852563,Leptoptilos_crumeniferus:77.2729014412):0.6456743375,((((Thalassarche_chrysostoma:2.807771768,Thalassarche_melanophrys:2.8077717681000003):14.4756427197,Diomedea_exulans:17.2834144918):49.048238437,((Daption_capense:24.2208111,Fulmarus_glacialis:24.2208111027):25.60320078,Puffinus_pacificus:49.82401187589999):16.507641043):9.599016793,Oceanodroma_leucorhoa:75.93066971510001):1.9879060773):3.4941592511,((Fulica_atra:4.77192958,Fulica_americana:4.771929581):60.8994061697,Grus_canadensis:65.6713357572):15.741399292999999):1.581768876,Columba_livia:82.9945039177):3.7993360255999997):28.89622063);
	TREE tree_4765 = ((((Lagopus_lagopus:19.3805203215,(Phasianus_colchicus:18.5993153541,Perdix_perdix:18.599315354):0.7812049677999999):4.638724436,Coturnix_coturnix:24.0192447573):50.241514893,((((Branta_bernicla:6.327105574,Branta_canadensis:6.327105573999999):3.718683538,Anser_anser:10.045789112436001):2.55894552,Cygnus_olor:12.604734632):11.486674307000001,(Anas_platyrhynchos:13.31432379108,(Tadorna_tadorna:11.5639677664,(Mergus_serrator:10.0682403621,Somateria_mollissima:10.068240363800001):1.4957274037000001):1.7503560242099998):10.7770851484):50.169350709):22.31247147,(((((((Anous_stolidus:16.681939571,((((Sterna_paradisaea:3.8442071082,Sterna_hirundo:3.8442071088):4.2066787706,Chlidonias_niger:8.050885878999999):2.1187353329,Sterna_albifrons:10.169621213100001):0.4913040935,Sterna_fuscata:10.660925306):6.021014266):1.204495075,(((Larus_canus:1.040637393,((Larus_argentatus:0.51036515617,Larus_marinus:0.5103651562):0.02167251736,Larus_fuscus:0.53203767348):0.50859971928):3.0160903915,Larus_ridibundus:4.056727784057999):1.959375796,Rissa_tridactyla:6.016103580999999):11.870331066999999):2.056817938,((Fratercula_arctica:15.302718833999998,((Uria_lomvia:4.161966934,Uria_aalge:4.161966934):5.951490645,Alca_torda:10.1134575792):5.1892612549):4.178150851,Catharacta_skua:19.480869681599998):0.4623829003):31.716127198,(Arenaria_interpres:24.580410684,Philomachus_pugnax:24.580410688199997):27.078969092999998):12.56576712,(((Charadrius_hiaticula:25.529928842000004,Charadrius_dubius:25.529928843):13.514096136,Vanellus_vanellus:39.0440249775):8.597992083000001,(Himantopus_himantopus:27.871795515000002,Haematopus_ostralegus:27.8717955086):19.770221554):16.583129838):15.23860793,((((Vultur_gryphus:56.31143223,(Coragyps_atratus:43.281798802999994,Cathartes_aura:43.28179881):13.02963342):20.052035088,(Pandion_haliaetus:54.50492584,((((Accipiter_nisus:19.13145937982,(Accipiter_cooperii:9.6362821164,Accipiter_gentilis:9.636282116):9.495177263999999):6.017178833,(Haliaeetus_albicilla:20.134825597800003,(Buteo_platypterus:4.810496748,(Buteo_jamaicensis:3.461816727,(Buteo_buteo:2.9724035731800003,Buteo_swainsoni:2.97240357355):0.48941315350000003):1.3486800216):15.324328848299999):5.013812616499999):2.191318031,(Aquila_rapax:7.195587086,Aquila_chrysaetos:7.1955870865):20.1443691628):1.352715708,Gyps_africanus:28.692671948):25.812253881):21.8585414847089):1.311019035,((Tyto_alba:70.8516763871,((Megascops_asio:27.519241774,(Strix_uralensis:24.979037455999997,(Bubo_scandiaca:7.439986202,Bubo_virginianus:7.439986202):17.539051255269996):2.5402043168999997):2.298732004,Asio_otus:29.817973776):41.033702616):5.242716878,(Dryocopus_martius:33.412889866649,Jynx_torquilla:33.412889867000004):42.681503404219995):1.5800930874999999):0.7773634093,(((Cacatua_alba:20.8885835847,Cacatua_roseicapilla:20.888583581):54.31211012,((((Corvus_corone:9.7382825888,Corvus_monedula:9.738282589):5.177559751,Pica_pica:14.915842337):16.43168691107,Vireo_olivaceus:31.347529248087202):20.901697063,(((Alauda_arvensis:33.5256041789,((((Phylloscopus_trochilus:5.644282665,Phylloscopus_collybita:5.6442826658):8.289454172400001,Phylloscopus_sibilatrix:13.933736837):13.6549633622,(Sylvia_atricapilla:11.33198423,Sylvia_borin:11.331984226500001):16.2567159695):1.619474326,(Tachycineta_bicolor:17.8102633895,Hirundo_rustica:17.81026338841):11.3979111344):4.317429653):9.862045444,(Parus_caeruleus:22.257555121,Parus_major:22.2575551236):21.130094498000002):2.470059108,(((((Mimus_polyglottos:21.263599241799998,Sturnus_vulgaris:21.263599242823):5.644335297,((Turdus_merula:7.929969346,((Turdus_pilaris:4.389726741,Turdus_torquatus:4.3897267416400005):2.8158954941000003,Turdus_migratorius:7.2056222341):0.7243471101700001):13.594711765200001,(Erithacus_rubecula:13.025447433,Oenanthe_oenanthe:13.0254474366):8.49923367313):5.383253426):8.180168044,Troglodytes_troglodytes:35.0881025789):9.367355442,Regulus_regulus:44.455458014):0.3673920313,((Passer_domesticus:32.65810229,((Calcarius_lapponicus:19.814539263,Plectrophenax_nivalis:19.814539266100002):4.627008483,(((Seiurus_aurocapilla:9.986592319,((Geothlypis_trichas:9.271646662839998,Seiurus_motacilla:9.271646663):0.08589302307,Setophaga_ruticilla:9.35753968538):0.6290526332):8.09557359107,Agelaius_phoeniceus:18.0821659050645):2.367103962,Cardinalis_cardinalis:20.44926987129):3.99227788):8.216554539):1.000107664,Anthus_spinoletta:33.658209952899995):11.164640105):1.034858675):6.391517577):22.951467386):1.728265482,(Falco_tinnunculus:13.7062496885,(((Falco_columbarius:8.241219747,Falco_sparverius:8.241219746999999):1.665352414,Falco_peregrinus:9.9065721598):1.769100621,Falco_subbuteo:11.6756727815095):2.0305769069):63.222709488):1.5228905924):1.011905055):1.238047119,(((((((Eudocimus_albus:54.432242140421394,((Bubulcus_ibis:18.92459401,(Ardea_herodias:4.745386731,Ardea_cinerea:4.7453867314):14.179207284):16.641617379,Egretta_caerulea:35.5662113955):18.8660307474214):3.080121425,Pelecanus_occidentalis:57.512363563):1.308367003,((((Sula_sula:9.024267258,Sula_leucogaster:9.024267258):6.622502429,Morus_bassanus:15.6467696841):26.15177788,((Phalacrocorax_auritus:10.817325131,Phalacrocorax_carbo:10.817325132):0.7188401364,Phalacrocorax_aristotelis:11.536165269000001):30.262382304):12.99388285,Fregata_magnificens:54.7924304176):4.028300149):3.84697824,Leptoptilos_crumeniferus:62.6677088148):0.5289897007,((((Daption_capense:16.20066076,Fulmarus_glacialis:16.200660763000002):18.38999126,Puffinus_pacificus:34.590652027):21.73624303,((Thalassarche_chrysostoma:1.12604549,Thalassarche_melanophrys:1.1260454904000001):6.058250823,Diomedea_exulans:7.1842963131):49.14259874):3.331517196,Oceanodroma_leucorhoa:59.658412246):3.5382862611):10.294284733700001,((Fulica_atra:3.415172348,Fulica_americana:3.415172348):52.41597313218,Grus_canadensis:55.8311454705):17.659837759000002):0.5510849801,Columba_livia:74.0420682206):6.6597337218):15.87142918);
	TREE tree_6038 = ((((Lagopus_lagopus:16.9662346788,(Phasianus_colchicus:15.158275889,Perdix_perdix:15.158275888):1.8079587909):6.683322314,Coturnix_coturnix:23.6495569923):56.6304688645,((((Branta_bernicla:7.703782932,Branta_canadensis:7.7037829328):1.125109162,Anser_anser:8.8288920945):3.020451137,Cygnus_olor:11.849343232):12.947786069,(Anas_platyrhynchos:11.767999144081001,((Mergus_serrator:9.7639170588,Somateria_mollissima:9.76391706):0.34802896887,Tadorna_tadorna:10.1119460281):1.656053115086):13.0291301562):55.482896556):19.85105578,(((((((((Larus_ridibundus:4.8333418669,(Larus_canus:1.9000531935999998,((Larus_argentatus:0.6984010072,Larus_marinus:0.6984010072):0.1248101006,Larus_fuscus:0.82321110775):1.0768420859):2.9332886736):1.627514947591,Rissa_tridactyla:6.460856815):12.932869021,Anous_stolidus:19.393725836):0.8561396708,((((Sterna_hirundo:3.29845073,Sterna_paradisaea:3.2984507297900003):5.5376393322,Chlidonias_niger:8.836090062699999):4.38027935,Sterna_albifrons:13.216369411999999):1.118979306,Sterna_fuscata:14.335348718):5.914516787999999):1.371082988,((((Uria_aalge:4.697952313,Uria_lomvia:4.697952313):4.439613871,Alca_torda:9.137566185):6.715357528,Fratercula_arctica:15.852923713000001):2.895451974,Catharacta_skua:18.7483756898):2.872572807):37.757934823999996,(Arenaria_interpres:29.35628147,Philomachus_pugnax:29.356281478270002):30.022601838099998):5.903638309,((Vanellus_vanellus:38.959884932150004,(Charadrius_hiaticula:25.019464612999997,Charadrius_dubius:25.019464616900002):13.940420319000001):7.32473876603,(Haematopus_ostralegus:33.3969251659,Himantopus_himantopus:33.3969251668):12.887698535):18.997897918):13.72590147,(((((Coragyps_atratus:38.766096430000005,Cathartes_aura:38.76609643):4.512706889,Vultur_gryphus:43.27880332):32.969230877,(Pandion_haliaetus:62.3926316,(((((Accipiter_cooperii:10.752739435,Accipiter_gentilis:10.752739434999999):12.513923825000001,Accipiter_nisus:23.2666632653):6.289198084100001,((((Buteo_jamaicensis:2.921950445,Buteo_swainsoni:2.9219504448):0.3872942549,Buteo_buteo:3.3092447001):2.237768546,Buteo_platypterus:5.547013245):18.951221666500004,Haliaeetus_albicilla:24.49823491209):5.0576264319):2.590539881,(Aquila_rapax:9.1370434673,Aquila_chrysaetos:9.1370434671):23.0093577619):0.8747607145,Gyps_africanus:33.021161936):29.371469665):13.855402594000001):1.73341113,((Tyto_alba:59.494704481,((((Bubo_scandiaca:10.3448624,Bubo_virginianus:10.3448624):14.370754933,Strix_uralensis:24.715617334):3.3688745448999997,Megascops_asio:28.0844918791):2.907829663,Asio_otus:30.9923215404):28.5023829394):16.21485069,(Dryocopus_martius:29.179059010810004,Jynx_torquilla:29.179059013999996):46.5304961647):2.271890151):0.28291693,(((Cacatua_roseicapilla:20.35352417,Cacatua_alba:20.353524173):55.947363267,((Vireo_olivaceus:31.85348942501,(Pica_pica:14.975136241000001,(Corvus_corone:10.2913938579,Corvus_monedula:10.2913938581):4.683742378):16.8783531831):17.98700854998,((((((Sylvia_atricapilla:12.22587458,Sylvia_borin:12.225874582000001):14.738471158100001,((Phylloscopus_trochilus:7.481708374,Phylloscopus_collybita:7.481708375):7.8395567349999995,Phylloscopus_sibilatrix:15.321265105999998):11.643080630457401):6.090096119499999,(Hirundo_rustica:21.192575046400002,Tachycineta_bicolor:21.192575047899997):11.861866813):3.67534456,Alauda_arvensis:36.729786418809):6.298551747,(Parus_major:17.6801648874,Parus_caeruleus:17.680164889):25.348173283):1.204353683,(((((Sturnus_vulgaris:22.1835204235,Mimus_polyglottos:22.1835204231):5.609753555999999,((((Turdus_pilaris:5.4201949457000005,Turdus_torquatus:5.4201949460000005):2.9384290485,Turdus_migratorius:8.3586239931):1.1528104776099002,Turdus_merula:9.5114344722):14.959505828,(Erithacus_rubecula:14.2596607278,Oenanthe_oenanthe:14.2596607277):10.21127957182):3.3223336877):10.58183254,Troglodytes_troglodytes:38.3751065289):5.048160913,Regulus_regulus:43.423267441):0.1510960679,((((((Seiurus_aurocapilla:11.77298863,((Seiurus_motacilla:8.951500147600001,Geothlypis_trichas:8.95150014793):0.1417292422,Setophaga_ruticilla:9.093229389953):2.679759244):6.596189895,Agelaius_phoeniceus:18.36917853379):2.805567824,Cardinalis_cardinalis:21.1747463531):2.329581413,(Calcarius_lapponicus:19.03914052867,Plectrophenax_nivalis:19.03914053607):4.465187237):5.613827026,Anthus_spinoletta:29.118154791599995):1.371104871,Passer_domesticus:30.48925967086):13.085103844999999):0.6583283403):5.6078061219999995):26.4603894746):0.7880267767,(((Falco_subbuteo:13.04849933883,Falco_peregrinus:13.048499338800001):2.492443868,(Falco_columbarius:13.28579282,Falco_sparverius:13.285792824):2.255150384):0.52848889,Falco_tinnunculus:16.069432096499998):61.019482120000006):1.1754480305):0.744060843):1.017680593,((((Fulica_atra:9.617227715,Fulica_americana:9.617227715):46.913512538,Grus_canadensis:56.5307402547):19.271904759999998,(((((Eudocimus_albus:52.879423440234405,((Bubulcus_ibis:15.206346321,(Ardea_cinerea:2.516399139,Ardea_herodias:2.516399139):12.689947179099999):12.423412431100001,Egretta_caerulea:27.6297587486):25.2496646922344):8.542242611,Pelecanus_occidentalis:61.421666048832606):4.035627576,((((Sula_sula:9.815999514,Sula_leucogaster:9.815999514):13.35048404,Morus_bassanus:23.166483555):28.40718388,((Phalacrocorax_carbo:14.805361978299999,Phalacrocorax_auritus:14.8053619766):1.198176854,Phalacrocorax_aristotelis:16.003538831):35.5701286114):10.74260138,Fregata_magnificens:62.3162688215):3.141024806):1.554645434,Leptoptilos_crumeniferus:67.01193906022):0.997560994,((((Daption_capense:16.68914574,Fulmarus_glacialis:16.6891457435):23.06735662,Puffinus_pacificus:39.756502366199996):13.5758139,((Thalassarche_chrysostoma:1.250851927,Thalassarche_melanophrys:1.25085192696):7.0550825029999995,Diomedea_exulans:8.30593443):45.026381834999995):3.602013215,Oceanodroma_leucorhoa:56.934329472):11.075170579):7.7931449530000005):0.220247861,Columba_livia:76.0228928646):4.0032108193000004):20.1049779473);
	TREE tree_9934 = ((((Lagopus_lagopus:25.0119586653,(Phasianus_colchicus:22.62676925,Perdix_perdix:22.626769247):2.385189415):7.2851351731000005,Coturnix_coturnix:32.2970938393):65.81038576467,((((Branta_bernicla:6.334721362,Branta_canadensis:6.3347213627):3.19848999,Anser_anser:9.5332113523):2.845182795,Cygnus_olor:12.378394147):14.343783972999999,((Tadorna_tadorna:12.704109237900001,(Mergus_serrator:12.118883342299998,Somateria_mollissima:12.1188833422):0.5852258948):2.4405459743,Anas_platyrhynchos:15.144655211699998):11.577522907999999):71.38530148):19.37055887,(((((((Anous_stolidus:18.904285609,((Larus_ridibundus:4.4590470918000005,(Larus_canus:1.43290323,((Larus_marinus:0.7560989835,Larus_argentatus:0.7560989834):0.1648395966,Larus_fuscus:0.92093858):0.51196464974):3.0261438622):1.8550893751,Rissa_tridactyla:6.3141364675):12.590149142000001):0.4661267163,((Sterna_albifrons:11.09430012,(Chlidonias_niger:8.2308011439,(Sterna_hirundo:3.041250275,Sterna_paradisaea:3.0412502747):5.189550869900001):2.8634989763):0.7894309015,Sterna_fuscata:11.883731021100001):7.486681304):1.54487238,((((Uria_aalge:4.922219858,Uria_lomvia:4.922219858):6.955128992,Alca_torda:11.877348851699999):4.5827773812,Fratercula_arctica:16.4601262314):2.787075152,Catharacta_skua:19.2472013809):1.668083323):37.607206687,(Arenaria_interpres:29.349128156,Philomachus_pugnax:29.349128156299997):29.173363240000004):2.843566083,((Vanellus_vanellus:34.110842590000004,(Charadrius_dubius:24.46343663,Charadrius_hiaticula:24.463436631799997):9.647405961):6.0749400028,(Haematopus_ostralegus:29.159322417,Himantopus_himantopus:29.159322422499997):11.02646017):21.180274887):31.08502977,((((Tyto_alba:71.0492202106,((Megascops_asio:32.339495719599995,(Strix_uralensis:28.509877076,(Bubo_scandiaca:13.00186918,Bubo_virginianus:13.0018691858):15.508007893999999):3.829618643):5.10273583,Asio_otus:37.442231547):33.606988664):18.49381422,(Dryocopus_martius:36.107029975310006,Jynx_torquilla:36.107029976):53.4360044485):0.8041802313,((Vultur_gryphus:48.38888898,(Coragyps_atratus:46.40252131,Cathartes_aura:46.40252131):1.986367664):41.075811192,(Pandion_haliaetus:76.36142246,((((Accipiter_nisus:30.094811808000003,(Accipiter_gentilis:19.163596427999998,Accipiter_cooperii:19.1635964223):10.9312153906):6.302377541299999,((Buteo_platypterus:7.022478531,(Buteo_jamaicensis:5.425491445,(Buteo_swainsoni:4.3497930653,Buteo_buteo:4.34979306502):1.0756983801):1.596987086):23.1611852426,Haliaeetus_albicilla:30.1836637735):6.213525581100001):1.292049341,(Aquila_rapax:9.905179215,Aquila_chrysaetos:9.905179214):27.7840594798):0.7891455877,Gyps_africanus:38.478384283):37.883038178):13.103277709):0.8825144845):0.2948611568,(((Cacatua_roseicapilla:17.25075373,Cacatua_alba:17.2507537336):68.273814737,(((Pica_pica:19.760866194000002,(Corvus_monedula:12.0440964539,Corvus_corone:12.0440964544):7.716769737):20.050068867999997,Vireo_olivaceus:39.810935058800005):15.734836253000001,(((((((Phylloscopus_trochilus:7.309437635,Phylloscopus_collybita:7.3094376355):10.0047772411,Phylloscopus_sibilatrix:17.31421488):18.352122186,(Tachycineta_bicolor:20.6725906586,Hirundo_rustica:20.672590659599997):14.993746400000001):2.971038817,(Sylvia_atricapilla:13.33575907,Sylvia_borin:13.335759069800002):25.301616811400002):3.604738106,Alauda_arvensis:42.242113980099994):6.086188541,(Parus_major:19.8999951244,Parus_caeruleus:19.899995124):28.428307400999998):2.828568713,(((((Mimus_polyglottos:31.5638734911,Sturnus_vulgaris:31.563873493484998):9.998622146999999,(((Turdus_migratorius:13.877848281599999,(Turdus_pilaris:9.271351469,Turdus_torquatus:9.27135146965):4.6064968117):0.03814143438,Turdus_merula:13.915989713):21.5976029346,(Oenanthe_oenanthe:23.5127115015,Erithacus_rubecula:23.5127115018):12.0008811483):6.048902984):3.854855021,Troglodytes_troglodytes:45.417350660500006):4.273719899,Regulus_regulus:49.691070561000004):0.21318867,((((Calcarius_lapponicus:24.866657324,Plectrophenax_nivalis:24.866657324):5.596427764,(((Seiurus_aurocapilla:15.35337486,((Geothlypis_trichas:12.999735126370002,Seiurus_motacilla:12.999735125):0.1862968704,Setophaga_ruticilla:13.186031996519999):2.167342864):11.0736452696,Agelaius_phoeniceus:26.427020129777):2.789571477,Cardinalis_cardinalis:29.216591612000002):1.246493483):7.374035280999999,Anthus_spinoletta:37.8371203703):0.4529388696,Passer_domesticus:38.290059241200005):11.614199987000001):1.252612011):4.3889000718):29.978797153799995):2.340593637,(((Falco_sparverius:12.23446991,(Falco_subbuteo:11.5484729922,Falco_columbarius:11.548472992):0.6859969167):2.888371702,Falco_tinnunculus:15.1228416105):0.2709072767,Falco_peregrinus:15.393748886700001):72.471413208):2.7769137154):1.809011435):0.7351723011,(((((((Eudocimus_albus:58.6438911833719,(Egretta_caerulea:30.14612024,(Bubulcus_ibis:18.32960475,(Ardea_cinerea:2.453038017,Ardea_herodias:2.453038017):15.8765667295):11.8165154913):28.497770952911896):3.406032344,Pelecanus_occidentalis:62.049923523000004):0.4867612051,((((Sula_sula:11.80173696,Sula_leucogaster:11.801736958000001):6.590233748,Morus_bassanus:18.391970704000002):23.5966419,((Phalacrocorax_carbo:18.220949121,Phalacrocorax_auritus:18.22094912046):1.795289049,Phalacrocorax_aristotelis:20.0162381671):21.972374433):17.88802674,Fregata_magnificens:59.876639349):2.660045389):2.4056711,Leptoptilos_crumeniferus:64.94235584):5.501372173,((((Daption_capense:15.89771476,Fulmarus_glacialis:15.897714755):19.6745354,Puffinus_pacificus:35.572250154):17.438180321,((Thalassarche_chrysostoma:2.166286204,Thalassarche_melanophrys:2.1662862034):5.2489692649999995,Diomedea_exulans:7.4152554689):45.59517501):11.812766046,Oceanodroma_leucorhoa:64.82319652300001):5.6205314864476):9.301943558799,((Fulica_atra:8.414718114,Fulica_americana:8.414718113):57.9299618832,Grus_canadensis:66.3446799936):13.400991570999999):4.7551273286,Columba_livia:84.50079890166):8.685460653):24.2917789309);
	TREE tree_9547 = ((((Lagopus_lagopus:13.567437576,(Phasianus_colchicus:12.72303198,Perdix_perdix:12.723031976200001):0.8444055962):5.027841502399999,Coturnix_coturnix:18.595279077199997):58.5120929207,((((Branta_bernicla:3.950470829,Branta_canadensis:3.9504708299700004):3.286851961,Anser_anser:7.237322790659):4.551066242,Cygnus_olor:11.7883890323):11.407500368000001,(((Somateria_mollissima:9.813498815700001,Mergus_serrator:9.8134988158):1.1645728871,Tadorna_tadorna:10.978071702760001):0.4121633737,Anas_platyrhynchos:11.39023507704):11.8056543273):53.911482604):28.84570231,(((((((((Larus_ridibundus:5.4635066269,(((Larus_argentatus:0.6084989509000001,Larus_marinus:0.6084989508):0.1922916513,Larus_fuscus:0.80079060212):0.7360253677999999,Larus_canus:1.53681596978):3.9266906569069997):1.7895547713000002,Rissa_tridactyla:7.253061398):12.704872128,Anous_stolidus:19.957933524999998):0.05782297326,((Sterna_albifrons:13.524716365,((Sterna_hirundo:2.381701179,Sterna_paradisaea:2.3817011790000002):7.2933500079,Chlidonias_niger:9.6750511855):3.8496651788):0.3592367172,Sterna_fuscata:13.883953082200001):6.1318034167):2.066331305,((((Uria_aalge:5.84948573,Uria_lomvia:5.84948573):6.980705813,Alca_torda:12.830191539):5.2208962759999995,Fratercula_arctica:18.051087818):2.615415147,Catharacta_skua:20.6665029653):1.415584838):32.548029949,(Arenaria_interpres:26.056103919999998,Philomachus_pugnax:26.0561039179):28.574013832):6.350757514,(((Charadrius_dubius:26.457923846,Charadrius_hiaticula:26.457923845099998):8.828409115,Vanellus_vanellus:35.2863329572):6.713061813,(Himantopus_himantopus:28.558281721999997,Haematopus_ostralegus:28.55828172373):13.441113051):18.981480500400004):23.63136855,(((Tyto_alba:51.030197108971,((Megascops_asio:28.3821255897,((Bubo_scandiaca:8.162886341,Bubo_virginianus:8.16288634):17.057262485,Strix_uralensis:25.220148827):3.1619767645000003):3.018921677,Asio_otus:31.4010472668):19.629149834):30.29540448,(Dryocopus_martius:40.40464376920001,Jynx_torquilla:40.404643776):40.920957812):1.635468226,((((Coragyps_atratus:61.97141930000001,Cathartes_aura:61.97141930000001):0.994469675,Vultur_gryphus:62.965888981):18.5748153,(Pandion_haliaetus:58.85776294,((((Accipiter_nisus:24.9963446992,(Accipiter_cooperii:11.142826643,Accipiter_gentilis:11.142826642):13.8535180583):5.798602043899999,(Haliaeetus_albicilla:25.8594417564,(((Buteo_swainsoni:4.049271727960001,Buteo_buteo:4.0492717283):0.4258903404,Buteo_jamaicensis:4.475162068):0.9797359179,Buteo_platypterus:5.4548979859):20.4045437721):4.935504987):3.845990406,(Aquila_rapax:9.941140172,Aquila_chrysaetos:9.941140170970002):24.6997969791):1.499254167,Gyps_africanus:36.140191318999996):22.717571615):22.6829413435152):1.398655627,(((Cacatua_roseicapilla:19.47381705,Cacatua_alba:19.4738170527):60.586289302,((Vireo_olivaceus:42.817956631318495,((Corvus_monedula:7.0608987588000005,Corvus_corone:7.0608987582000005):5.773858722,Pica_pica:12.834757481999999):29.983199151639997):8.152199637999999,(((((((Phylloscopus_trochilus:6.164170142,Phylloscopus_collybita:6.164170142):10.7197465156,Phylloscopus_sibilatrix:16.883916662):17.7584731706,(Tachycineta_bicolor:20.364390819400004,Hirundo_rustica:20.36439082):14.2779990115):2.499042726,(Sylvia_atricapilla:15.18351509,Sylvia_borin:15.183515088):21.957917472600002):3.901233887,Alauda_arvensis:41.0426664509):2.793147139,(Parus_caeruleus:18.731507105,Parus_major:18.7315071095):25.104306483):1.042607747,(((((Sturnus_vulgaris:19.66910355889,Mimus_polyglottos:19.6691035578):6.956306681,(((Turdus_migratorius:8.6676760899,(Turdus_pilaris:3.865014798,Turdus_torquatus:3.8650147981000003):4.8026612923):0.308276916,Turdus_merula:8.975953006000001):16.284260433089997,(Oenanthe_oenanthe:14.69465038272,Erithacus_rubecula:14.6946503831):10.5655630578):1.3651968015):11.07588666,Troglodytes_troglodytes:37.701296890799995):5.0644540901,Regulus_regulus:42.765750989):1.171129417,(((((Agelaius_phoeniceus:19.5169306818201,(Seiurus_aurocapilla:11.55764931,((Setophaga_ruticilla:9.53656787098,Seiurus_motacilla:9.5365678705):0.006762922856,Geothlypis_trichas:9.54333079376):2.0143185114):7.959281374500001):1.618895623,Cardinalis_cardinalis:21.1358263094):2.487419561,(Calcarius_lapponicus:18.47191931403,Plectrophenax_nivalis:18.47191931):5.151326559):7.9270832360000005,Anthus_spinoletta:31.550329099799995):1.484551584,Passer_domesticus:33.03488069184):10.9019997126):0.9415409321):6.091734936):29.089950092):0.7269330587,((Falco_peregrinus:11.2590922304,Falco_subbuteo:11.259092230499999):2.729641408,((Falco_sparverius:10.79077435,Falco_columbarius:10.79077435):2.574558322,Falco_tinnunculus:13.365332668250002):0.6234009697):66.79830578100001):2.1523204845):0.02170991073):1.651174006):0.5637029255,((((Fulica_americana:3.597411867,Fulica_atra:3.5974118667):40.21235697190001,Grus_canadensis:43.80976884404):33.4285453889,(((((Eudocimus_albus:46.303541576015796,(Egretta_caerulea:30.3145487961,(Bubulcus_ibis:11.21127813,(Ardea_herodias:1.994118619,Ardea_cinerea:1.994118619):9.217159509070001):19.103270655):15.9889927934158):11.82779368,Pelecanus_occidentalis:58.131335265000004):1.452481435,((((Sula_sula:10.77363047,Sula_leucogaster:10.773630469):4.162065417,Morus_bassanus:14.9356958859):21.25045222,(Phalacrocorax_auritus:10.2155524502,(Phalacrocorax_aristotelis:9.006955997,Phalacrocorax_carbo:9.0069559973):1.2085964536):25.970595659491998):18.80715787,Fregata_magnificens:54.993305992399996):4.590510707):2.071026634,Leptoptilos_crumeniferus:61.654843326299996):0.305685512,((((Daption_capense:14.18918629,Fulmarus_glacialis:14.189186288999998):17.29315944,Puffinus_pacificus:31.4823457352):15.5391257058,(Diomedea_exulans:7.04932006101,(Thalassarche_chrysostoma:0.9893171762,Thalassarche_melanophrys:0.9893171762):6.060002884999999):39.9721513829):5.86305635,Oceanodroma_leucorhoa:52.8845277873):9.076001045):15.277785387):0.5187041989,Columba_livia:77.7570184226):7.41892831991):20.77712757);
	TREE tree_6547 = (((Coturnix_coturnix:16.617715346,(Lagopus_lagopus:12.8983410274,(Phasianus_colchicus:11.221635195730002,Perdix_perdix:11.221635194):1.676705832):3.7193743201):60.5473312691,((((Branta_bernicla:10.02775432,Branta_canadensis:10.0277543212):2.972404431,Anser_anser:13.0001587526):5.461152284,Cygnus_olor:18.461311037):8.393505603,(((Mergus_serrator:10.6299848956,Somateria_mollissima:10.62998489575):0.4493793136,Tadorna_tadorna:11.079364209399998):1.4510636957999998,Anas_platyrhynchos:12.530427904949999):14.324388735):50.310229973000006):14.74130482,((Columba_livia:79.4935900126,((((((Eudocimus_albus:60.068418898789,(Egretta_caerulea:30.6232101069,(Bubulcus_ibis:19.08732121,(Ardea_cinerea:2.86973301,Ardea_herodias:2.8697330098):16.217588198):11.535888901899998):29.44520879):1.90845492,Pelecanus_occidentalis:61.976873825016):1.035251353,((((Sula_sula:11.60998371,Sula_leucogaster:11.609983710000002):4.05723046,Morus_bassanus:15.667214169000001):20.94394923,(Phalacrocorax_carbo:13.160519264,(Phalacrocorax_aristotelis:11.4876053,Phalacrocorax_auritus:11.487605305):1.67291395997):23.450644140999998):19.3711826,Fregata_magnificens:55.982346000999996):7.029779176):1.030731858,Leptoptilos_crumeniferus:64.0428570258):0.5800063089,((((Thalassarche_chrysostoma:2.751087163,Thalassarche_melanophrys:2.7510871624):4.8954748648,Diomedea_exulans:7.6465620277):35.766242346,((Daption_capense:14.15325855,Fulmarus_glacialis:14.153258554):18.7483916,Puffinus_pacificus:32.901650156200006):10.511154212):1.32793379,Oceanodroma_leucorhoa:44.740738152):19.8821251818557):12.226717628900001,((Fulica_atra:9.37392703,Fulica_americana:9.37392703):56.491735028600004,Grus_canadensis:65.86566205560001):10.983918909):2.6440090499):1.719393327,((((((((Larus_ridibundus:5.322392289300001,(((Larus_marinus:0.462550923,Larus_argentatus:0.46255092305):0.2294873572,Larus_fuscus:0.6920382802):1.1193503584,Larus_canus:1.8113886388):3.5110036507):2.8511776981,Rissa_tridactyla:8.173569986):11.8538112188,Anous_stolidus:20.027381203):0.4087965643,((Sterna_albifrons:12.224854136000001,(Chlidonias_niger:8.9777644572,(Sterna_hirundo:4.511966216,Sterna_paradisaea:4.511966216):4.4657982417):3.2470896781):1.08258281,Sterna_fuscata:13.307436945100001):7.128740823999999):4.436800155,((((Uria_aalge:4.257136395,Uria_lomvia:4.257136395):7.738794603,Alca_torda:11.995930997):6.511700898099999,Fratercula_arctica:18.507631896000003):3.560843551,Catharacta_skua:22.068475442799997):2.804502479):38.0766754712,(Arenaria_interpres:29.656445284,Philomachus_pugnax:29.656445288000004):33.293208101000005):3.803764357,((Vanellus_vanellus:41.730902843,(Charadrius_dubius:22.452511480000002,Charadrius_hiaticula:22.452511484):19.278391365):5.5186111879999995,(Haematopus_ostralegus:35.838162429600004,Himantopus_himantopus:35.83816243503):11.411351603):19.503903714):13.99611031,(((((Coragyps_atratus:32.867533977,Cathartes_aura:32.86753398):14.13176368,Vultur_gryphus:46.999297659999996):26.41594248,(Pandion_haliaetus:54.08697804,((((Accipiter_nisus:21.221003914999997,(Accipiter_cooperii:12.48955973,Accipiter_gentilis:12.48955973):8.731444184499999):5.210075399,(Haliaeetus_albicilla:20.2368621376,(Buteo_platypterus:5.160761774,((Buteo_buteo:2.9789937485999998,Buteo_swainsoni:2.9789937485899998):0.4887861138,Buteo_jamaicensis:3.467779862):1.6929819123):15.076100364599998):6.194217176):3.042039531,(Aquila_rapax:7.9747889397,Aquila_chrysaetos:7.9747889405):21.4983299035):0.7047818986,Gyps_africanus:30.177900739000002):23.909077305):19.328262075189198):1.596954246,((Tyto_alba:53.004314433,(((Strix_uralensis:21.138440134,(Bubo_scandiaca:8.191238966,Bubo_virginianus:8.191238966599999):12.947201168700001):4.1006250021,Megascops_asio:25.2390651364):1.545575253,Asio_otus:26.784640389899998):26.2196740386):21.1064527,(Dryocopus_martius:21.6227460491,Jynx_torquilla:21.622746046):52.4880210787):0.9014272404):0.3495961198,(((Cacatua_roseicapilla:19.19720501,Cacatua_alba:19.1972050117):52.857167699,(((Pica_pica:17.35321669,(Corvus_monedula:13.201902077,Corvus_corone:13.201902076900002):4.151314618):17.273671376600003,Vireo_olivaceus:34.62688807116):9.7287315058,(((Alauda_arvensis:29.7884207163697,(((Phylloscopus_sibilatrix:11.905957045000001,(Phylloscopus_trochilus:4.696203486,Phylloscopus_collybita:4.696203486):7.2097535584):10.141152656097,(Sylvia_atricapilla:6.076803903,Sylvia_borin:6.0768039029):15.9703057972):4.307900483,(Hirundo_rustica:16.1549556901,Tachycineta_bicolor:16.1549556889):10.2000544979):3.4334105299999997):7.537808281,(Parus_caeruleus:16.969795153,Parus_major:16.9697951506):20.356433838399997):1.213176933,(((((Mimus_polyglottos:17.154425709,Sturnus_vulgaris:17.1544257092):4.528573051,((Turdus_merula:7.5887512826,((Turdus_pilaris:4.29280856,Turdus_torquatus:4.29280856009):2.0204872168,Turdus_migratorius:6.3132957765):1.2754555054899996):11.6894331684,(Erithacus_rubecula:11.975841609200002,Oenanthe_oenanthe:11.97584160794):7.30234284151):2.4048143140000002):12.82653547,Troglodytes_troglodytes:34.5095342298):3.965361217,Regulus_regulus:38.474895456):0.02882629745,((((Calcarius_lapponicus:14.6470110898,Plectrophenax_nivalis:14.647011082999999):4.465909274,(((Seiurus_aurocapilla:7.507448736,((Seiurus_motacilla:5.887604,Geothlypis_trichas:5.8876040002):0.52159547303,Setophaga_ruticilla:6.409199473050001):1.0982492624):5.470356004099999,Agelaius_phoeniceus:12.977804738735403):3.407355547,Cardinalis_cardinalis:16.3851602857):2.727760077):5.9785179817000005,Anthus_spinoletta:25.0914383397):1.983922903,Passer_domesticus:27.0753612504):11.428360499):0.03568418013):5.8162136499):27.698753133):0.8411368465,((Falco_sparverius:8.836757563,Falco_tinnunculus:8.836757562599999):0.1016888688,((Falco_columbarius:7.4042336025,Falco_subbuteo:7.404233601800001):1.2948085524,Falco_peregrinus:8.699042155299999):0.2394042771):63.957063135):2.466280936):5.387737567):0.4634552831):10.69336809);
	TREE tree_1194 = (((Coturnix_coturnix:19.366856782299998,(Lagopus_lagopus:15.812476645900002,(Phasianus_colchicus:12.3486781428,Perdix_perdix:12.3486781438):3.4637985039999997):3.5543801375):57.0153241592,((((Branta_bernicla:3.762342858,Branta_canadensis:3.7623428581000002):3.405782781,Anser_anser:7.168125638799999):3.236188027,Cygnus_olor:10.404313666):8.815829105,(((Mergus_serrator:9.1148523523,Somateria_mollissima:9.1148523527):0.1821105538,Tadorna_tadorna:9.296962906920001):1.073779447969,Anas_platyrhynchos:10.37074235489):8.8494004152):57.162038187):24.59505757,(((((((Anous_stolidus:14.743972216,((Larus_ridibundus:3.50904583584,(Larus_canus:1.055839543,((Larus_argentatus:0.5323172882,Larus_marinus:0.5323172882):0.1141278304,Larus_fuscus:0.64644511866):0.409394424765):2.4532062924):1.3243955292999998,Rissa_tridactyla:4.833441365):9.9105308505):0.3515951101,((Sterna_albifrons:8.8315854281,(Chlidonias_niger:5.336376252489999,(Sterna_hirundo:2.892324025,Sterna_paradisaea:2.8923240242):2.44405222833):3.4952091758999995):0.4306877447,Sterna_fuscata:9.262273173):5.833294152000001):1.295313459,(((Alca_torda:8.135413255,(Uria_aalge:2.892720378,Uria_lomvia:2.892720378):5.2426928778):4.5872747678,Fratercula_arctica:12.722688024):2.679545112,Catharacta_skua:15.40223313495):0.9886476495):35.09645702,(Arenaria_interpres:24.875876391,Philomachus_pugnax:24.8758763835):26.611461414999997):13.19473598,((Vanellus_vanellus:36.501899940200005,(Charadrius_hiaticula:21.878327668,Charadrius_dubius:21.8783276658):14.623572276):5.2631589907,(Haematopus_ostralegus:25.671126398899997,Himantopus_himantopus:25.671126403000002):16.09393253):22.917014837):17.23660159,((((Tyto_alba:70.81990634,((((Bubo_scandiaca:8.307930253,Bubo_virginianus:8.307930253):14.1716252666,Strix_uralensis:22.479555519300003):2.5862623221699996,Megascops_asio:25.06581784063):3.964694295,Asio_otus:29.030512136):41.789394204000004):6.681897308,(Dryocopus_martius:28.2058918327,Jynx_torquilla:28.205891834):49.2959118177):0.7670564794,((Vultur_gryphus:48.93758588,(Coragyps_atratus:32.70145911,Cathartes_aura:32.70145911):16.2361267741):26.55495821,(Pandion_haliaetus:54.58764441,(((((Accipiter_gentilis:12.75868766,Accipiter_cooperii:12.7586876562):8.856633415,Accipiter_nisus:21.615321072):5.5120044197,(Haliaeetus_albicilla:22.678289169000003,(Buteo_platypterus:5.419081429,(Buteo_jamaicensis:4.328254531,(Buteo_swainsoni:4.3164595599,Buteo_buteo:4.3164595602):0.01179497114):1.090826898):17.2592077406):4.4490363209999995):3.5217543254,(Aquila_chrysaetos:8.7857528125,Aquila_rapax:8.785752811999998):21.863327005800002):1.182573054,Gyps_africanus:31.831652865):22.75599154):20.9048996819029):2.7763160346):2.242941072,(((Cacatua_roseicapilla:18.89090609,Cacatua_alba:18.890906086):58.65035316000001,((Vireo_olivaceus:34.087370713599995,(Pica_pica:17.549992477,(Corvus_corone:12.2691705561,Corvus_monedula:12.269170555999999):5.280821921):16.53737824314):16.611763555,(((((((Phylloscopus_trochilus:5.225698903,Phylloscopus_collybita:5.225698903):8.3005307809,Phylloscopus_sibilatrix:13.526229684):16.930219126,(Hirundo_rustica:18.361946886,Tachycineta_bicolor:18.3619468867):12.094501924):6.331127361,(Sylvia_borin:12.170100972,Sylvia_atricapilla:12.170100978):24.617475196):3.059963834,Alauda_arvensis:39.8475400078878):4.200042965,(Parus_major:17.7293622097,Parus_caeruleus:17.729362208999998):26.3182207639):1.286829479,(((((Sturnus_vulgaris:24.884545352070003,Mimus_polyglottos:24.884545351499998):8.0436587679,(((Turdus_migratorius:9.727652628500001,(Turdus_pilaris:4.513708251,Turdus_torquatus:4.513708252):5.2139443772):0.6750635472,Turdus_merula:10.4027161763):18.4615456941,(Erithacus_rubecula:17.9511268717,Oenanthe_oenanthe:17.951126869800003):10.9131349997):4.063942248):8.379376069,Troglodytes_troglodytes:41.30758018069999):2.7942340283,Regulus_regulus:44.101814218):0.3800534197,((Anthus_spinoletta:35.3874743175,((Calcarius_lapponicus:27.2131685328,Plectrophenax_nivalis:27.213168538):1.323147565,(((Seiurus_aurocapilla:13.69759262,(Setophaga_ruticilla:11.44756448831,(Seiurus_motacilla:10.441902908000001,Geothlypis_trichas:10.44190290871):1.0056615806):2.2500281281):10.9553431827,Agelaius_phoeniceus:24.652935798857996):1.741306506,Cardinalis_cardinalis:26.394242307299997):2.142073798):6.851158219):0.9541836935,Passer_domesticus:36.34165801):8.1402096186):0.8525448199):5.364721818):26.842124976999997):1.078106147,(((Falco_peregrinus:10.01025487203,(Falco_sparverius:8.071536695,Falco_columbarius:8.071536696099999):1.9387181764):0.4555155169,Falco_subbuteo:10.4657703884):0.4644725275,Falco_tinnunculus:10.9302429157):67.689122472):1.8924358017):1.406874173):1.8129696001000002,(((((((Eudocimus_albus:58.783608401084,((Bubulcus_ibis:33.14000298,(Ardea_cinerea:4.6587716489,Ardea_herodias:4.658771649):28.481231327999996):13.340857762999999,Egretta_caerulea:46.480860739099995):12.302747663084):5.098963507,Pelecanus_occidentalis:63.882571901):1.209228693,((((Sula_sula:13.34952854,Sula_leucogaster:13.34952854):5.622674352,Morus_bassanus:18.972202897):24.719117,((Phalacrocorax_carbo:12.015517975799998,Phalacrocorax_auritus:12.015517976):1.696790659,Phalacrocorax_aristotelis:13.712308634):29.979011258):12.52934637,Fregata_magnificens:56.220666257):8.871134339):2.05450292,Leptoptilos_crumeniferus:67.146303515):0.3545979854,((((Thalassarche_chrysostoma:2.561761063,Thalassarche_melanophrys:2.5617610624999996):5.315102488,Diomedea_exulans:7.8768635510000005):53.251204888,(Puffinus_pacificus:41.300182595,(Daption_capense:10.57543272,Fulmarus_glacialis:10.575432724):30.724749873):19.827885842):2.141586445,Oceanodroma_leucorhoa:63.269654874):4.231246622):10.724554510099999,((Fulica_atra:5.095136809,Fulica_americana:5.0951368086999995):54.293131331,Grus_canadensis:59.388268144840204):18.837187887):1.667447637,Columba_livia:79.8929036536):3.8387413135):17.24559356);
	TREE tree_8827 = (((Coturnix_coturnix:21.493653672500002,(Lagopus_lagopus:15.342546551000002,(Phasianus_colchicus:13.942901108000001,Perdix_perdix:13.942901108000001):1.3996454423):6.1511071222):58.83485051957,((((Branta_bernicla:4.131355955,Branta_canadensis:4.1313559542):2.464084642,Anser_anser:6.5954405963900005):2.703689647,Cygnus_olor:9.299130243999999):5.524877656999999,(Anas_platyrhynchos:7.94301094417,((Mergus_serrator:6.39057701087,Somateria_mollissima:6.3905770104):0.4759518809,Tadorna_tadorna:6.86652889187):1.07648205172):6.8809969561):65.504496294):17.09289747,(((((((((Larus_ridibundus:4.68888788594,(Larus_canus:1.1491533993,((Larus_argentatus:0.7602557942,Larus_marinus:0.7602557943):0.2001984771,Larus_fuscus:0.9604542712499999):0.18869912793):3.53973448474):1.0574448678800001,Rissa_tridactyla:5.746332753):10.674196542,Anous_stolidus:16.420529295):0.7365951514,((Sterna_albifrons:10.4008052022,(Chlidonias_niger:7.84764011058,(Sterna_paradisaea:3.5850003729999997,Sterna_hirundo:3.5850003739):4.26263973752):2.5531650912):2.237280654,Sterna_fuscata:12.638085856):4.519038591):2.17075836,((Fratercula_arctica:14.328012909,((Uria_lomvia:4.214864522,Uria_aalge:4.214864522):4.837772177,Alca_torda:9.0526366989):5.27537621):3.253058971,Catharacta_skua:17.5810718742):1.746810928):37.474475678000005,(Arenaria_interpres:27.360927258000004,Philomachus_pugnax:27.360927260140002):29.441431216):4.915136145,((Vanellus_vanellus:37.6983909498,(Charadrius_dubius:25.593896342,Charadrius_hiaticula:25.593896341):12.104494601999999):3.8595701163999996,(Himantopus_himantopus:28.921797184299997,Haematopus_ostralegus:28.92179718):12.636163877000001):20.159533559):21.63390682,((((((Coragyps_atratus:21.83470361,Cathartes_aura:21.834703606):17.40030878,Vultur_gryphus:39.23501239):39.90199314,(Pandion_haliaetus:62.48435689,(((((Accipiter_cooperii:15.734715177390001,Accipiter_gentilis:15.734715176999998):10.060978527,Accipiter_nisus:25.7956937045):5.6142904745,(((Buteo_jamaicensis:4.865768762,(Buteo_buteo:3.7840092403999996,Buteo_swainsoni:3.7840092405):1.0817595220699998):1.012897882,Buteo_platypterus:5.878666644):19.808701134099994,Haliaeetus_albicilla:25.687367778400002):5.722616402):4.796052372,(Aquila_chrysaetos:8.758914645,Aquila_rapax:8.758914645):27.4471219049):1.610952152,Gyps_africanus:37.8169887):24.667368184):16.6526486398174):0.7875496128,(Tyto_alba:65.1298621476,((Megascops_asio:27.3419164633,(Strix_uralensis:25.3936465316,(Bubo_virginianus:8.3887610364,Bubo_scandiaca:8.388761036):17.004885497):1.9482699299500001):3.794303962,Asio_otus:31.136220423999998):33.993641716):14.79469301):0.578511374,(Dryocopus_martius:24.227565528154,Jynx_torquilla:24.227565528):56.275500988100006):1.632989398,(((Cacatua_roseicapilla:19.21255411,Cacatua_alba:19.21255411547):59.840397185,(((Pica_pica:17.48721818,(Corvus_corone:10.37746268795,Corvus_monedula:10.377462688600001):7.109755495999999):16.89416594524,Vireo_olivaceus:34.381384131900006):14.930874049600002,(((Alauda_arvensis:39.4536048747,(((Tachycineta_bicolor:21.812399977800006,Hirundo_rustica:21.8123999775):11.704530477,(Sylvia_atricapilla:14.69693872,Sylvia_borin:14.696938722):18.8199917247):2.618787012,(Phylloscopus_sibilatrix:18.922758871,(Phylloscopus_trochilus:6.357574458,Phylloscopus_collybita:6.357574458):12.565184413299999):17.21295858965):3.3178874149):2.898501412,(Parus_major:18.3116958271,Parus_caeruleus:18.311695829399998):24.0404104605):1.839022156,(((((Sturnus_vulgaris:24.07138779373,Mimus_polyglottos:24.0713877931):6.4219393268000005,((((Turdus_pilaris:5.580160453,Turdus_torquatus:5.580160452):2.5359682704,Turdus_migratorius:8.116128722700001):1.1932053034,Turdus_merula:9.3093340264):16.3994451237,(Erithacus_rubecula:16.3082668471,Oenanthe_oenanthe:16.3082668497):9.40051230107):4.7845479694):6.648053378,Troglodytes_troglodytes:37.14138050089):6.271072789,Regulus_regulus:43.412453288):0.4715891575,((((Calcarius_lapponicus:18.792842518999997,Plectrophenax_nivalis:18.7928425185):4.397654695,((Agelaius_phoeniceus:16.821863780517198,(Seiurus_aurocapilla:10.62983811,((Seiurus_motacilla:8.0732929843,Geothlypis_trichas:8.07329298424):0.3510047273,Setophaga_ruticilla:8.42429771191):2.2055403957):6.1920256726):4.941708842,Cardinalis_cardinalis:21.76357262172):1.426924585):9.448677637,Anthus_spinoletta:32.639174838900004):0.9792049365,Passer_domesticus:33.61837978046):10.265662662999999):0.307086003):5.121129732):29.7406931331):0.9468999171,((((Falco_peregrinus:11.005401167110001,Falco_subbuteo:11.0054011661):0.07350823249,Falco_sparverius:11.0789094):0.7577655637,Falco_tinnunculus:11.83667496259):0.5275555254,Falco_columbarius:12.3642304894):67.635620743):2.1362046846):1.215345528):0.4086765264,(Columba_livia:74.66080453069,((((((Eudocimus_albus:59.2104535395354,((Bubulcus_ibis:18.462355066,(Ardea_herodias:3.662460696,Ardea_cinerea:3.6624606959999997):14.7998943672):15.18649233,Egretta_caerulea:33.6488473947):25.5616061455354):4.347149017,Pelecanus_occidentalis:63.5576025623):2.425957063,((((Sula_sula:12.9998723,Sula_leucogaster:12.999872295):6.385715796,Morus_bassanus:19.385588092):14.08180331,((Phalacrocorax_auritus:5.8819150249000005,Phalacrocorax_aristotelis:5.88191502582):0.2261803791,Phalacrocorax_carbo:6.108095404799999):27.359295995885):20.56541469,Fregata_magnificens:54.032806077000004):11.95075354):0.7833705399,Leptoptilos_crumeniferus:66.7669301614):2.87104259,((((Thalassarche_chrysostoma:2.47768642,Thalassarche_melanophrys:2.4776864200000004):6.778238795,Diomedea_exulans:9.255925214400001):45.127599496,((Daption_capense:13.88581065,Fulmarus_glacialis:13.885810649000002):24.927783054,Puffinus_pacificus:38.8135937033):15.569931011000001):4.940088859,Oceanodroma_leucorhoa:59.3236135696):10.314359183):2.75520112544,((Fulica_atra:9.035052065,Fulica_americana:9.035052065):44.49935168019999,Grus_canadensis:53.5344037475):18.8587701384):2.2676306445):9.0992734446):13.661323697);
	TREE tree_3974 = ((((Lagopus_lagopus:17.636847221,(Phasianus_colchicus:16.727738847999998,Perdix_perdix:16.727738848):0.9091083726):5.6117757710000005,Coturnix_coturnix:23.24862299175):69.461800673,((((Branta_bernicla:3.720965143,Branta_canadensis:3.7209651422):1.680236742,Anser_anser:5.4012018842):3.218017996,Cygnus_olor:8.61921988):6.519701719,((Tadorna_tadorna:7.3723909587600005,(Mergus_serrator:6.831244572200001,Somateria_mollissima:6.8312445722):0.54114638762):0.854122421,Anas_platyrhynchos:8.226513380830001):6.9124082197):77.571502061):16.92184769,((((((((Eudocimus_albus:61.688896631199995,((Bubulcus_ibis:16.9226333,(Ardea_cinerea:5.39617908,Ardea_herodias:5.3961790796999995):11.526454217):25.367529225000002,Egretta_caerulea:42.2901625205):19.398734111):2.622036345,Pelecanus_occidentalis:64.3109329776):0.670010843,((((Sula_sula:11.45040892,Sula_leucogaster:11.450408923):12.26776461,Morus_bassanus:23.718173538000002):30.32144115,((Phalacrocorax_aristotelis:8.2377460683,Phalacrocorax_carbo:8.2377460684):0.2756440959,Phalacrocorax_auritus:8.5133901642):45.5262245133185):6.672881663,Fregata_magnificens:60.712496349000006):4.268447469):1.006315517,Leptoptilos_crumeniferus:65.987259334):0.5420924683,((((Daption_capense:14.58836413,Fulmarus_glacialis:14.588364133):19.00514567,Puffinus_pacificus:33.593509800899994):20.9872186493,((Thalassarche_chrysostoma:1.261299453,Thalassarche_melanophrys:1.2612994531119999):8.194908818,Diomedea_exulans:9.456208270400001):45.124520174):5.5438125164,Oceanodroma_leucorhoa:60.124540966999994):6.404810842):7.4826212804,((Fulica_atra:6.463204216,Fulica_americana:6.463204215999999):51.4462725339,Grus_canadensis:57.909476758400004):16.102496332):2.655667854,Columba_livia:76.66764094352):9.28403732542,((((((Anous_stolidus:14.161539737000002,(((Larus_canus:1.0214550689,((Larus_marinus:0.37160337398,Larus_argentatus:0.371603374):0.03456796536,Larus_fuscus:0.40617133944):0.6152837296):2.3353855215,Larus_ridibundus:3.3568405898):1.1373666713090003,Rissa_tridactyla:4.4942072616):9.667332476):0.4326396831,((((Sterna_hirundo:3.1572637481,Sterna_paradisaea:3.1572637485):2.7551987447,Chlidonias_niger:5.9124624931):4.0852369548,Sterna_albifrons:9.9976994472):0.6512862337,Sterna_fuscata:10.648985681600001):3.9451937390000005):1.68291348,((Fratercula_arctica:12.3655041458,((Uria_lomvia:2.675436479,Uria_aalge:2.675436479):5.677835677,Alca_torda:8.3532721566):4.01223198947):2.357073123,Catharacta_skua:14.7225772697):1.554515632):34.9140250385,(Philomachus_pugnax:28.0427730606,Arenaria_interpres:28.042773068000002):23.148344875):12.31012807,((Vanellus_vanellus:34.0356928526,(Charadrius_hiaticula:21.333121224000003,Charadrius_dubius:21.333121224):12.7025716271):4.2024199126,(Haematopus_ostralegus:23.49384639797,Himantopus_himantopus:23.493846408200007):14.74426636):25.263133245):21.99063952,((((Vultur_gryphus:29.85485203,(Coragyps_atratus:25.289614379,Cathartes_aura:25.28961437):4.565237652):49.94068967,(Pandion_haliaetus:65.19951555,(((((Accipiter_cooperii:14.1430087868,Accipiter_gentilis:14.143008789000001):10.164389313,Accipiter_nisus:24.307398097529997):4.5481812132999995,((((Buteo_swainsoni:4.3914488859,Buteo_buteo:4.3914488868):0.07730211379,Buteo_jamaicensis:4.468751):1.594466816,Buteo_platypterus:6.063217816):16.593141720099997,Haliaeetus_albicilla:22.6563595373):6.199219777):5.72370186,(Aquila_rapax:11.256707705,Aquila_chrysaetos:11.2567077055):23.3225734695):1.865633375,Gyps_africanus:36.444914548999996):28.754601004):14.596026160000001):3.896581977,((Tyto_alba:68.653769032,((Megascops_asio:22.844695501928,(Strix_uralensis:21.28667481,(Bubo_scandiaca:8.789535365,Bubo_virginianus:8.789535365299999):12.497139445430001):1.5580206922):4.077436734,Asio_otus:26.9221322351):41.731636792):11.57303763,(Dryocopus_martius:20.46896458326,Jynx_torquilla:20.46896458):59.757842092000004):3.4653170122000003):1.045442185,(((Cacatua_roseicapilla:17.73590043,Cacatua_alba:17.735900425):61.859127292,((Vireo_olivaceus:31.2022129586,(Pica_pica:13.796691217000001,(Corvus_corone:9.542875271300002,Corvus_monedula:9.5428752718):4.253815943999999):17.405521744700003):19.9424193068,(((Alauda_arvensis:36.433969081600004,((Sylvia_atricapilla:11.11347294,Sylvia_borin:11.113472937000001):21.43961524,(((Phylloscopus_trochilus:4.07811306,Phylloscopus_collybita:4.078113061):6.952218727389,Phylloscopus_sibilatrix:11.030331787):13.1423079922,(Tachycineta_bicolor:13.17050485946,Hirundo_rustica:13.170504859600001):11.00213492):8.380448396):3.880880908):6.103117149,(Parus_caeruleus:17.363862126,Parus_major:17.3638621287):25.1732241055):3.468703656,((Regulus_regulus:45.380184410999995,(((Mimus_polyglottos:29.6190290485,Sturnus_vulgaris:29.619029054280002):5.4262065213,(((Turdus_migratorius:10.1399832895,(Turdus_torquatus:6.570546375,Turdus_pilaris:6.5705463751):3.5694369147):0.3490152198,Turdus_merula:10.4889985091):15.6141729896,(Erithacus_rubecula:15.6277939119,Oenanthe_oenanthe:15.62779390948):10.47537758968):8.942064064):7.366912638,Troglodytes_troglodytes:42.4121482093):2.968036206):0.185418154,((Passer_domesticus:32.10378724022,(((Agelaius_phoeniceus:20.0598767500298,(Seiurus_aurocapilla:12.81286296,((Geothlypis_trichas:10.010898364900001,Seiurus_motacilla:10.0108983646):0.5889887441,Setophaga_ruticilla:10.599887110500001):2.2129758516):7.2470137884):2.496462471,Cardinalis_cardinalis:22.556339222200002):2.258783688,(Calcarius_lapponicus:23.397440460000002,Plectrophenax_nivalis:23.397440452999998):1.417682454):7.28866433):1.895036781,Anthus_spinoletta:33.998824018600004):11.566778546399998):0.4401873192):5.138842378):28.450395455):1.864739828,((((Falco_sparverius:10.1813249,Falco_peregrinus:10.18132489994):0.02264629028,Falco_subbuteo:10.203971189299999):3.874985603,Falco_tinnunculus:14.078956792899998):0.6009593206,Falco_columbarius:14.679916111):66.77985143500001):3.277798318):0.7543196637):0.4597927396):23.68059308);
	TREE tree_2430 = (((Coturnix_coturnix:21.278688333,(Lagopus_lagopus:16.4844674938,(Phasianus_colchicus:14.772848925,Perdix_perdix:14.772848929999999):1.7116185686):4.7942208411):60.2865020082,((((Branta_bernicla:7.394005365,Branta_canadensis:7.3940053652):2.723705946,Anser_anser:10.1177113107):3.21145645,Cygnus_olor:13.329167760199999):10.690017188999999,(((Somateria_mollissima:9.597719313199999,Mergus_serrator:9.597719313499999):1.0312050420999999,Tadorna_tadorna:10.62892435513):0.88432921589,Anas_platyrhynchos:11.51325357013):12.5059313789):57.546005392):33.65805561,(((((((Anous_stolidus:17.443415194,((Larus_ridibundus:5.42849189362,(Larus_canus:1.534174368,((Larus_marinus:0.6145802096999999,Larus_argentatus:0.6145802096999999):0.09102907072,Larus_fuscus:0.7056092804):0.8285650870999999):3.894317526):2.0940306108,Rissa_tridactyla:7.5225225045):9.9208926902):1.119756641,((Sterna_albifrons:12.284142864,(Chlidonias_niger:8.114762769799999,(Sterna_paradisaea:3.840639202,Sterna_hirundo:3.8406392019999998):4.2741235674):4.169380094699999):1.398037714,Sterna_fuscata:13.682180579):4.880991257):2.341578228,((((Uria_aalge:4.555799026,Uria_lomvia:4.555799026):5.944550879,Alca_torda:10.5003499061):5.75852266,Fratercula_arctica:16.258872564999997):2.999058422,Catharacta_skua:19.2579309858):1.646819076):39.459441786000006,(Philomachus_pugnax:29.1655735123,Arenaria_interpres:29.165573512):31.198618340000003):6.460621073,(((Charadrius_dubius:20.110959381,Charadrius_hiaticula:20.110959380999997):12.678189660300001,Vanellus_vanellus:32.7891490443):8.2460348707,(Himantopus_himantopus:31.321093611880002,Haematopus_ostralegus:31.321093610600006):9.714090298):25.789629019000003):29.43028794,(((((Coragyps_atratus:31.015691349999997,Cathartes_aura:31.015691347):21.29575781,Vultur_gryphus:52.31144916):37.13399922,(Pandion_haliaetus:61.94632131,((((Haliaeetus_albicilla:23.235273008,(Buteo_platypterus:6.540141545,((Buteo_swainsoni:3.395903252,Buteo_buteo:3.3959032519599996):0.6893002871,Buteo_jamaicensis:4.085203539):2.454938006):16.6951314623):8.8719266723,(Accipiter_nisus:25.851097371620003,(Accipiter_gentilis:14.9922688365,Accipiter_cooperii:14.992268837):10.858828531):6.2561023132999996):2.202262318,(Aquila_chrysaetos:9.454909036,Aquila_rapax:9.454909035):24.854552964):0.1642582288,Gyps_africanus:34.473720225):27.47260108):27.4991270694078):1.124661802,((Tyto_alba:82.328282492,((Megascops_asio:35.6709979538,(Strix_uralensis:28.416683551939997,(Bubo_scandiaca:14.59396531,Bubo_virginianus:14.593965305):13.822718244):7.254314399):5.034980408,Asio_otus:40.705978353):41.62230413899999):7.123269845,(Dryocopus_martius:36.8177676096,Jynx_torquilla:36.817767605):52.6337847344):1.118557837):3.792454794,(((Cacatua_alba:17.471918845,Cacatua_roseicapilla:17.471918846):72.877137368,((Vireo_olivaceus:43.161151755199995,(Pica_pica:17.937284077999998,(Corvus_monedula:9.6991319668,Corvus_corone:9.69913196579):8.238152113):25.2238676866):19.69130026979,(((Alauda_arvensis:42.6801339553,(((Phylloscopus_sibilatrix:18.959224740176,(Phylloscopus_trochilus:7.692563818,Phylloscopus_collybita:7.692563818):11.2666609177):19.419001024,(Tachycineta_bicolor:24.159985834800004,Hirundo_rustica:24.159985833999997):14.2182399257):1.487651266,(Sylvia_atricapilla:15.4340603,Sylvia_borin:15.434060298999999):24.4318167348):2.8142569259999997):8.025386097,(Parus_major:23.147185316999998,Parus_caeruleus:23.147185312999998):27.558334737000003):4.225309777,((Regulus_regulus:52.4590428711,(((Mimus_polyglottos:23.809628264300002,Sturnus_vulgaris:23.80962826321):8.089385936,((((Turdus_pilaris:6.66014026,Turdus_torquatus:6.660140259):2.68717750294,Turdus_migratorius:9.3473177618):0.6012727579999999,Turdus_merula:9.94859052):15.991530088500001,(Erithacus_rubecula:15.1341593746,Oenanthe_oenanthe:15.134159377419998):10.8059612323):5.95889359):14.93128179,Troglodytes_troglodytes:46.8302959918):5.6287468866):1.517689142,(((((Agelaius_phoeniceus:24.969895098988403,(Seiurus_aurocapilla:15.8335112,((Geothlypis_trichas:12.19014987545,Seiurus_motacilla:12.190149876000001):0.7060438773,Setophaga_ruticilla:12.89619375256):2.937317443):9.1363838943):1.402130505,Cardinalis_cardinalis:26.3720256004):2.17641666,(Calcarius_lapponicus:13.949655378700001,Plectrophenax_nivalis:13.949655373299999):14.59878688):11.294259774,Anthus_spinoletta:39.842702033619005):1.40105098,Passer_domesticus:41.2437530066):12.732979006):0.9540978111):7.921622203):27.496604181):0.7724472595,(((Falco_sparverius:8.891359531,(Falco_columbarius:8.514816725,Falco_subbuteo:8.5148167262):0.3765428048):2.0906125648,Falco_peregrinus:10.9819720958):2.346115888,Falco_tinnunculus:13.32808798217):77.793415487):3.241061506):1.8925358928999998):0.2942427361,((((Fulica_americana:6.113950495999999,Fulica_atra:6.113950494999999):44.390586881199994,Grus_canadensis:50.504537381):27.8947169882,(((((Eudocimus_albus:61.50995303533039,((Bubulcus_ibis:24.05274423,(Ardea_cinerea:3.0105384301000004,Ardea_herodias:3.01053843):21.042205795500003):14.8447194888,Egretta_caerulea:38.897463718):22.612489319):5.958814608,Pelecanus_occidentalis:67.468767652):2.07500013,((((Sula_sula:9.078745442,Sula_leucogaster:9.078745441999999):5.780306205,Morus_bassanus:14.859051646000001):21.50563034,((Phalacrocorax_aristotelis:8.63560628095,Phalacrocorax_auritus:8.6356062811):0.4258058289,Phalacrocorax_carbo:9.061412110700001):27.303269884):16.84072057,Fregata_magnificens:53.205402555999996):16.33836523):0.8199475149,Leptoptilos_crumeniferus:70.3637153032):1.074414611,((((Daption_capense:18.21107527,Fulmarus_glacialis:18.211075267):26.98971894,Puffinus_pacificus:45.200794204500006):20.19793521,((Thalassarche_chrysostoma:2.451606693,Thalassarche_melanophrys:2.4516066928):9.019820252,Diomedea_exulans:11.4714269451):53.927302462):1.970395841,Oceanodroma_leucorhoa:67.3691252555):4.069004649):6.961124455):10.913096265,Columba_livia:89.31235062952601):7.236992978):18.673902348000002);
	TREE tree_2787 = (((Coturnix_coturnix:17.23737132319,(Lagopus_lagopus:13.252418658500002,(Phasianus_colchicus:12.318958384,Perdix_perdix:12.3189583834):0.9334602758999999):3.98495266479):63.604829114699996,((((Branta_bernicla:2.964446506,Branta_canadensis:2.9644465062):2.568270632,Anser_anser:5.5327171387):1.94663609,Cygnus_olor:7.479353229000001):8.3050897118,(((Mergus_serrator:7.093960881899999,Somateria_mollissima:7.093960881599999):0.142349707,Tadorna_tadorna:7.23631058854):0.1956106239,Anas_platyrhynchos:7.431921212876):8.352521727900001):65.057757498):11.93593063,(((((((Anous_stolidus:10.661191529,(((Larus_canus:0.71677515622,((Larus_argentatus:0.39895652862000003,Larus_marinus:0.3989565287):0.06937288559,Larus_fuscus:0.46832941418):0.24844574193):1.8149881094000002,Larus_ridibundus:2.5317632655):0.8787144682,Rissa_tridactyla:3.4104777339):7.2507137946):0.2634416798,((Sterna_albifrons:6.921116092,Sterna_fuscata:6.9211160926):0.3902459888,((Sterna_hirundo:2.133762533,Sterna_paradisaea:2.1337625332):2.5486730225,Chlidonias_niger:4.682435556086):2.6289265252):3.613271127):1.556056362,((Fratercula_arctica:9.741287166,((Uria_lomvia:2.730310434,Uria_aalge:2.730310434):3.70978535,Alca_torda:6.4400957838):3.30119138182):1.598308866,Catharacta_skua:11.3395960327):1.141093538):30.809485163999998,(Philomachus_pugnax:21.27358596837,Arenaria_interpres:21.273585973000003):22.016588757):14.36783412,(((Charadrius_hiaticula:18.5308472476,Charadrius_dubius:18.530847251000004):16.152777702999998,Vanellus_vanellus:34.683624953):7.73082297095,(Haematopus_ostralegus:26.0093016012,Himantopus_himantopus:26.009301604300003):16.405146316):15.243560925):18.75942866,((((Vultur_gryphus:34.90652647,(Coragyps_atratus:32.78100294,Cathartes_aura:32.78100294):2.125523528):39.03992161,(Pandion_haliaetus:56.65447746,((((Haliaeetus_albicilla:21.493776521,(((Buteo_buteo:3.4870838313999997,Buteo_swainsoni:3.4870838306999996):0.403735993,Buteo_jamaicensis:3.890819824):0.6994852881,Buteo_platypterus:4.590305112):16.9034714072):4.921433506,((Accipiter_gentilis:10.2586396426,Accipiter_cooperii:10.258639643):11.4505967029,Accipiter_nisus:21.709236348300003):4.70597368):2.531159917,(Aquila_rapax:8.177960331,Aquila_chrysaetos:8.177960331400001):20.7684096144):1.53514421,Gyps_africanus:30.481514153999996):26.17296331):17.291970610440103):0.810154543,((Tyto_alba:58.171220406,(Asio_otus:31.905693945999996,((Strix_uralensis:24.3041264639,(Bubo_scandiaca:8.0246865337,Bubo_virginianus:8.0246865334):16.27943993):3.1751190622000003,Megascops_asio:27.479245525499998):4.42644842416):26.265526451):14.76299518,(Dryocopus_martius:20.5652447849,Jynx_torquilla:20.565244785999997):52.3689707891):1.8223870395):0.6827532381,(((Cacatua_roseicapilla:19.20858777,Cacatua_alba:19.20858777338):54.115749367999996,((Vireo_olivaceus:27.5573916932739,(Pica_pica:13.337273556,(Corvus_monedula:9.2552442697,Corvus_corone:9.2552442693):4.082029289):14.22011813158):23.3290076306,(((Alauda_arvensis:36.6051335949137,(((Phylloscopus_sibilatrix:13.304656268,(Phylloscopus_trochilus:4.618931089,Phylloscopus_collybita:4.618931089):8.6857251791):11.517548332,(Hirundo_rustica:16.0133805918,Tachycineta_bicolor:16.0133805923):8.808824007):4.403299727,(Sylvia_atricapilla:7.210570387,Sylvia_borin:7.210570386):22.0149339406):7.37962926):3.822611656,(Parus_caeruleus:14.876139948,Parus_major:14.876139944999998):25.551605306):3.922051226,((Regulus_regulus:43.885576889999996,(((Sturnus_vulgaris:18.14972097943,Mimus_polyglottos:18.149720978399998):3.4588430511999997,((Turdus_merula:8.338328783,((Turdus_pilaris:4.474285539,Turdus_torquatus:4.47428554):3.4659757254000003,Turdus_migratorius:7.9402612658):0.39806751798):11.8411704461,(Oenanthe_oenanthe:12.53487808734,Erithacus_rubecula:12.5348780898):7.644621141790001):1.4290648002):17.24538367,Troglodytes_troglodytes:38.8539476904):5.031629193500001):0.1795149089,((((Calcarius_lapponicus:11.6806322915,Plectrophenax_nivalis:11.680632289):10.08009036,(Cardinalis_cardinalis:20.792862857100005,((Seiurus_aurocapilla:8.346338732,((Seiurus_motacilla:6.7131731089999995,Geothlypis_trichas:6.7131731098700005):0.04268079862,Setophaga_ruticilla:6.755853908749999):1.5904848238):7.213992868299999,Agelaius_phoeniceus:15.5603316015):5.23253125):0.9678598008):5.344828634,Anthus_spinoletta:27.10555128974):2.249605815,Passer_domesticus:29.35515710059):14.7099346942):0.2847046772):6.5366028441):22.437937821399995):1.15714892,((Falco_sparverius:11.0411664,Falco_tinnunculus:11.04116639651):0.3298777698,((Falco_columbarius:10.005062708,Falco_subbuteo:10.005062708099999):0.5461867713,Falco_peregrinus:10.5512494782):0.8197946879):63.110441899):0.9578697974999999):0.978081651):1.016651759,(((((((Eudocimus_albus:59.32879541769999,((Bubulcus_ibis:15.43679104,(Ardea_herodias:2.106687696,Ardea_cinerea:2.106687696):13.330103341000001):17.917794709,Egretta_caerulea:33.354585743):25.974209674):1.917780005,Pelecanus_occidentalis:61.24657542124461):1.888495252,((((Sula_sula:23.27843286,Sula_leucogaster:23.278432862):5.957454007,Morus_bassanus:29.235886864):10.27085238,((Phalacrocorax_aristotelis:13.5703708333,Phalacrocorax_carbo:13.570370834):1.5749305461,Phalacrocorax_auritus:15.145301383):24.361437868269604):16.9560296,Fregata_magnificens:56.4627688411):6.672301831):1.013105588,Leptoptilos_crumeniferus:64.14817626819999):0.06148012149,((((Daption_capense:17.21449985,Fulmarus_glacialis:17.214499847):23.41167692,Puffinus_pacificus:40.62617676720001):14.67513638,(Diomedea_exulans:7.1141706095,(Thalassarche_chrysostoma:1.920777522,Thalassarche_melanophrys:1.9207775223999999):5.193393088):48.187142542000004):4.336809919,Oceanodroma_leucorhoa:59.6381230657):4.571533327):5.35626129674,((Fulica_atra:1.759568224,Fulica_americana:1.75956822392):44.68323118543,Grus_canadensis:46.442799411500005):23.1231182759):0.9355090387,Columba_livia:70.50142671783999):6.932662547):15.344041805);
	TREE tree_6347 = ((((Lagopus_lagopus:21.693308093,(Phasianus_colchicus:19.989568751999997,Perdix_perdix:19.989568749):1.7037393404):6.1855848544,Coturnix_coturnix:27.8788929468):56.6472524924,((((Branta_bernicla:5.357462262,Branta_canadensis:5.357462261999999):2.935963764,Anser_anser:8.2934260261):4.297434142,Cygnus_olor:12.590860167999999):8.431157082,((Tadorna_tadorna:8.868167585890001,(Mergus_serrator:7.52581866737,Somateria_mollissima:7.5258186684):1.34234891799):0.9483081527,Anas_platyrhynchos:9.816475739967):11.205541510300002):63.50412818):25.07113027,((Columba_livia:70.98300510236,(((Fulica_atra:4.4414970721,Fulica_americana:4.441497072100001):51.37568343360001,Grus_canadensis:55.81718050969):12.826877684000001,(((((Eudocimus_albus:60.143463768000004,(Egretta_caerulea:37.170014711,(Bubulcus_ibis:15.99499363,(Ardea_cinerea:5.1616307824000005,Ardea_herodias:5.161630781):10.833362845):21.1750210792):22.973449052):1.367178228,Pelecanus_occidentalis:61.510641991):1.331778841,((((Sula_sula:11.62879227,Sula_leucogaster:11.628792272):3.932518847,Morus_bassanus:15.561311119000003):19.80854643,((Phalacrocorax_aristotelis:6.3866639416,Phalacrocorax_carbo:6.3866639414):0.43314358080000004,Phalacrocorax_auritus:6.8198075219000005):28.5500500353345):20.46044114,Fregata_magnificens:55.830298686):7.012122139):0.7099706179,Leptoptilos_crumeniferus:63.552391445000005):0.9981274487,(((Puffinus_pacificus:42.6174368263,(Daption_capense:14.54146862,Fulmarus_glacialis:14.541468621):28.075968204):9.741191148,((Thalassarche_chrysostoma:2.247657857,Thalassarche_melanophrys:2.2476578573):5.404983883,Diomedea_exulans:7.6526417411):44.705986228):8.15113425,Oceanodroma_leucorhoa:60.509762224000006):4.040756676):4.0935392976):2.33894690561):6.964734147,((((((((((Sterna_hirundo:3.195471767,Sterna_paradisaea:3.1954717673):4.7291212531,Chlidonias_niger:7.9245930212):2.7663628515000003,Sterna_albifrons:10.690955872):0.8399987503,Sterna_fuscata:11.530954624):3.4211353939,Anous_stolidus:14.952090017):1.900165698,((Larus_ridibundus:4.4305104188,(Larus_canus:1.599423718,((Larus_marinus:0.6424309109,Larus_argentatus:0.6424309109):0.2553689704,Larus_fuscus:0.8977998814):0.7016238369900001):2.8310867005800002):1.3304591534,Rissa_tridactyla:5.7609695720000005):11.0912861433):1.853505733,((Fratercula_arctica:13.9184056287,((Uria_lomvia:3.225890375,Uria_aalge:3.225890375):4.754057701,Alca_torda:7.979948074999999):5.9384575544):3.853231336,Catharacta_skua:17.771636961299997):0.9341244822):39.623558855999995,(Arenaria_interpres:31.916007219999997,Philomachus_pugnax:31.916007213999997):26.413313082500004):7.692882465,(((Charadrius_dubius:24.24245165,Charadrius_hiaticula:24.2424516485):13.985769165,Vanellus_vanellus:38.2282208174):10.553262237,(Himantopus_himantopus:27.9799691531,Haematopus_ostralegus:27.9799691486):20.801513898):17.240719716):11.55129712,((((Tyto_alba:61.97364066,((((Bubo_scandiaca:9.27161649,Bubo_virginianus:9.27161649):17.0910818447,Strix_uralensis:26.362698335999998):3.7959574192,Megascops_asio:30.1586557496):2.261699145,Asio_otus:32.4203548987):29.553285774):10.89971982,(Dryocopus_martius:22.32329663166,Jynx_torquilla:22.323296634000002):50.550063853):1.955124068,(((Coragyps_atratus:28.598076149999997,Cathartes_aura:28.598076148):14.06029913,Vultur_gryphus:42.65837528):28.88215666,(Pandion_haliaetus:60.26818643,(((((Buteo_platypterus:5.847810135,((Buteo_buteo:4.2415376873,Buteo_swainsoni:4.241537688199999):0.04722488027,Buteo_jamaicensis:4.288762568):1.559047567):18.2016685013,Haliaeetus_albicilla:24.0494786361):5.018095595,((Accipiter_cooperii:13.97339303,Accipiter_gentilis:13.9733930302):9.7194645042,Accipiter_nisus:23.69285753107):5.3747166968):3.571324861,(Aquila_rapax:8.120095903,Aquila_chrysaetos:8.1200959031):24.518803189836003):1.837375826,Gyps_africanus:34.476274914):25.791911512):11.272345515):3.2879526159):1.768718262,(((Cacatua_roseicapilla:20.055990445,Cacatua_alba:20.055990441):53.064150244000004,(((Pica_pica:10.982249183999999,(Corvus_corone:7.6598184351,Corvus_monedula:7.659818435049999):3.322430748):15.7343327064,Vireo_olivaceus:26.71658189058):24.557187673,(((Alauda_arvensis:40.2640825559,((((Phylloscopus_trochilus:6.03327067,Phylloscopus_collybita:6.033270671):12.355996605,Phylloscopus_sibilatrix:18.389267275999998):14.771193826000001,(Hirundo_rustica:20.4470931934,Tachycineta_bicolor:20.447093192100002):12.713367907999999):2.296567419,(Sylvia_atricapilla:13.95354329,Sylvia_borin:13.9535432855):21.503485231299997):4.807054041000001):4.103538766,(Parus_major:19.3502914945,Parus_caeruleus:19.350291496):25.017329835):1.674633269,(((((Sturnus_vulgaris:22.790775788279998,Mimus_polyglottos:22.7907757873):7.5378073510000005,((Turdus_merula:10.328419927399999,(Turdus_migratorius:10.0101478867,(Turdus_pilaris:5.362910512,Turdus_torquatus:5.3629105119):4.64723737468):0.31827204174):18.3219970218,(Erithacus_rubecula:18.191588445,Oenanthe_oenanthe:18.19158844588):10.4588285037):1.67816619042):7.454634788,Troglodytes_troglodytes:37.7832179328):6.066827996,Regulus_regulus:43.850045924999996):1.123476665,((Anthus_spinoletta:30.68677832999,(((Agelaius_phoeniceus:22.425359177289998,(Seiurus_aurocapilla:13.1848678,((Setophaga_ruticilla:10.527825603100002,Seiurus_motacilla:10.527825603999998):0.1941468793,Geothlypis_trichas:10.7219724821):2.4628953129999998):9.24049138465):1.075757981,Cardinalis_cardinalis:23.501117163000004):0.8071082855,(Calcarius_lapponicus:21.919148789999998,Plectrophenax_nivalis:21.919148783999997):2.389076665):6.378552880999999):2.218246405,Passer_domesticus:32.9050247406):12.068497852):1.068732008):5.231514959):21.8463711369):1.106219886,((((Falco_columbarius:7.555548452,Falco_sparverius:7.555548452):1.017059389,Falco_subbuteo:8.5726078401):1.2184611815,Falco_peregrinus:9.7910690225):2.769336184,Falco_tinnunculus:12.56040520508):61.665955370000006):2.3708422375000002):0.9762970666):0.3742393666):31.64953645);
	TREE tree_0780 = (((Coturnix_coturnix:29.6028771498,(Lagopus_lagopus:22.864618987,(Phasianus_colchicus:21.6488649975,Perdix_perdix:21.648864996):1.2157539896):6.7382581625):56.970105648,((((Branta_bernicla:5.181351014,Branta_canadensis:5.1813510143):3.619327778,Anser_anser:8.80067879142):5.683704045,Cygnus_olor:14.484382835999998):7.5810070629999995,(((Somateria_mollissima:8.892423245,Mergus_serrator:8.8924232443):1.312963474,Tadorna_tadorna:10.205386719200002):1.9072189706499998,Anas_platyrhynchos:12.112605688617698):9.9527842092):64.507592889):18.61691794,(((((((Anous_stolidus:20.57493014,(((Larus_canus:1.2695788681,((Larus_fuscus:0.6705272617,Larus_marinus:0.67052726163261):0.2244702801,Larus_argentatus:0.8949975418):0.3745813263):3.926875754,Larus_ridibundus:5.196454622699999):1.8185287523,Rissa_tridactyla:7.014983374000001):13.559946760399999):1.346223975,((Sterna_albifrons:13.7452649748,((Sterna_hirundo:4.421846734,Sterna_paradisaea:4.421846733500001):4.6788489668,Chlidonias_niger:9.100695702):4.6445692726):2.174514203,Sterna_fuscata:15.919779175999999):6.0013749364999995):2.508375564,((Fratercula_arctica:19.531829465999998,((Uria_lomvia:4.745295529,Uria_aalge:4.745295529):6.899460946,Alca_torda:11.644756470399999):7.887072991):3.69806026,Catharacta_skua:23.2298897255):1.199639952):51.026832705000004,(Philomachus_pugnax:41.568778925000004,Arenaria_interpres:41.568778927000004):33.887583458):2.326716651,(((Charadrius_hiaticula:29.242598829,Charadrius_dubius:29.242598831000002):14.521486285299998,Vanellus_vanellus:43.764085118):5.706541683269999,(Himantopus_himantopus:36.284529418000005,Haematopus_ostralegus:36.284529411099996):13.186097383):28.312452236):11.26158638,(((((Coragyps_atratus:40.25398634,Cathartes_aura:40.25398634):5.041178252,Vultur_gryphus:45.29516459):41.16126637,(Pandion_haliaetus:70.89802549,((((Haliaeetus_albicilla:28.547019828000003,(((Buteo_jamaicensis:4.4227041091,Buteo_buteo:4.42270411):0.3876897767,Buteo_swainsoni:4.8103938864):1.258029126,Buteo_platypterus:6.068423012):22.478596817099998):5.1248096327,(Accipiter_nisus:27.301580334399997,(Accipiter_gentilis:17.94188153,Accipiter_cooperii:17.941881527):9.359698806499999):6.370249127):4.756994151,(Aquila_rapax:10.504291478999999,Aquila_chrysaetos:10.50429148):27.9245321327):1.035350197,Gyps_africanus:39.464173807):31.433851673):15.5584054833):0.8410174207,((Tyto_alba:78.25260338,((((Bubo_scandiaca:10.68425806,Bubo_virginianus:10.684258065):16.345281346,Strix_uralensis:27.029539409099996):3.1220617082,Megascops_asio:30.1516011187):1.251188718,Asio_otus:31.402789837):46.849813544999996):5.943569753,(Dryocopus_martius:30.0469322552,Jynx_torquilla:30.04693225801):54.14924087399999):3.1012752602999996):0.6435715806,(((Cacatua_roseicapilla:25.42744131,Cacatua_alba:25.427441307000002):57.540178802999996,((Vireo_olivaceus:27.0131741405,((Corvus_monedula:9.620790642000001,Corvus_corone:9.6207906423):4.1652387996,Pica_pica:13.786029445):13.227144701200002):26.007879142999997,(((Alauda_arvensis:38.810852123800004,(((Sylvia_atricapilla:10.54909922,Sylvia_borin:10.549099219):21.148339042699998,(Phylloscopus_sibilatrix:18.928621643,(Phylloscopus_trochilus:7.088928083,Phylloscopus_collybita:7.088928082000001):11.839693562299999):12.768816614999999):2.175276667,(Hirundo_rustica:22.182337728900002,Tachycineta_bicolor:22.182337729799997):11.690377201699999):4.938137196):5.923911096,(Parus_major:17.943241592,Parus_caeruleus:17.943241591110002):26.791521626300003):1.10211521,(((((Sturnus_vulgaris:20.8739972054,Mimus_polyglottos:20.8739972045):7.5110608858,((((Turdus_pilaris:5.644580531,Turdus_torquatus:5.64458053067):1.6698115082,Turdus_migratorius:7.3143920395):1.038232723,Turdus_merula:8.35262476206):12.039622458599998,(Oenanthe_oenanthe:12.5546082412,Erithacus_rubecula:12.5546082423):7.83763897824):7.9928108616):12.15476374,Troglodytes_troglodytes:40.539821822600004):3.428325113,Regulus_regulus:43.96814694140001):0.658137348,((Anthus_spinoletta:28.6585026606,(((Agelaius_phoeniceus:20.4210254897492,(Seiurus_aurocapilla:12.04737441,((Seiurus_motacilla:9.799559631,Geothlypis_trichas:9.79955963032):0.20412979978,Setophaga_ruticilla:10.0036894307):2.0436849759999998):8.373651083399999):2.551001634,Cardinalis_cardinalis:22.972027121900002):2.128671748,(Calcarius_lapponicus:19.0228903978,Plectrophenax_nivalis:19.0228904004):6.077808472):3.5578037919999996):4.721566154,Passer_domesticus:33.3800688164):11.246215469000001):1.210594146):7.18417485):29.946566824100003):1.437163816,(((Falco_peregrinus:10.3602584014,Falco_subbuteo:10.3602584003):2.443781089,Falco_tinnunculus:12.8040394917):0.7268219549,(Falco_sparverius:10.25243966,Falco_columbarius:10.252439658):3.278421788):70.873922477):3.5362360526999996):1.103645443):0.01264253817,((((Fulica_atra:9.437575079,Fulica_americana:9.437575079):59.081587905999996,Grus_canadensis:68.5191629828):13.283776313499999,(((((Eudocimus_albus:60.018456129161294,((Bubulcus_ibis:14.8012135,(Ardea_herodias:1.581186025,Ardea_cinerea:1.581186025):13.220027477999999):16.231412958,Egretta_caerulea:31.032626460000003):28.9858296705613):4.558228484,Pelecanus_occidentalis:64.576684607):5.423168372,((((Sula_sula:16.93407349,Sula_leucogaster:16.934073493):7.823723066,Morus_bassanus:24.757796561):20.31187512,((Phalacrocorax_aristotelis:18.49557116,Phalacrocorax_auritus:18.495571157):1.130440951,Phalacrocorax_carbo:19.626012111999998):25.443659568):18.96462437,Fregata_magnificens:64.034296045):5.965556938):1.682470546,Leptoptilos_crumeniferus:71.6823235254):0.7476266307,((((Daption_capense:18.21192437,Fulmarus_glacialis:18.211924369):22.54225138,Puffinus_pacificus:40.754175748499996):17.14541263,(Diomedea_exulans:8.36662170081,(Thalassarche_chrysostoma:2.554061288,Thalassarche_melanophrys:2.5540612885):5.8125604131):49.532966681000005):5.865804235,Oceanodroma_leucorhoa:63.76539261400001):8.6645575373028):9.3729891348):3.872835445,Columba_livia:85.6757747366):3.3815332160000002):16.132592786100002);
	TREE tree_4772 = (((Coturnix_coturnix:24.0475453345,(Lagopus_lagopus:20.380926174586,(Phasianus_colchicus:17.151529006,Perdix_perdix:17.151529001):3.229397168):3.6666191625):58.931583662,((((Branta_bernicla:4.674264492,Branta_canadensis:4.6742644917):3.20895491,Anser_anser:7.88321940158):3.862583189,Cygnus_olor:11.74580259):11.574357489999999,(((Somateria_mollissima:10.3421241042,Mergus_serrator:10.342124102900002):1.3820287316,Tadorna_tadorna:11.72415283414):1.43648679881,Anas_platyrhynchos:13.16063963398):10.159520446):59.658968918):25.55568279,(((((((Anous_stolidus:16.613814562,((Larus_ridibundus:4.3111124823699996,(((Larus_argentatus:0.96585090888,Larus_marinus:0.9658509089):0.04453063491,Larus_fuscus:1.01038154379):0.9537178530999999,Larus_canus:1.9640993969):2.3470130855):1.7280443219,Rissa_tridactyla:6.0391568041):10.574657757813002):0.455079338,((((Sterna_paradisaea:3.122581737,Sterna_hirundo:3.122581737):3.7679667397,Chlidonias_niger:6.890548476199999):3.0378154489,Sterna_albifrons:9.928363926):1.30264917,Sterna_fuscata:11.231013096):5.8378808044):3.990488288,((((Uria_aalge:4.343488513,Uria_lomvia:4.343488513):5.445416481,Alca_torda:9.788904992900001):6.1295894059,Fratercula_arctica:15.918494399):3.760809257,Catharacta_skua:19.679303658099997):1.380078532):41.571607377999996,(Arenaria_interpres:32.113757071,Philomachus_pugnax:32.113757074000006):30.517232507000003):6.35240822,((Vanellus_vanellus:38.80375320700001,(Charadrius_hiaticula:24.748299322,Charadrius_dubius:24.748299327999998):14.055453886):9.403290491,(Himantopus_himantopus:28.061266136500002,Haematopus_ostralegus:28.06126614):20.145777565):20.7763541):11.44490462,((((Vultur_gryphus:42.7152531,(Coragyps_atratus:29.78371086,Cathartes_aura:29.783710856):12.931542252):31.98410668,(Pandion_haliaetus:60.01118286,((((Haliaeetus_albicilla:24.140532928,(Buteo_platypterus:4.622821736,((Buteo_swainsoni:3.8054662474,Buteo_jamaicensis:3.8054662474):0.08620347236,Buteo_buteo:3.8916697194):0.731152017):19.517711192300002):5.1550254824,((Accipiter_cooperii:14.53694290543,Accipiter_gentilis:14.536942906):7.822849706,Accipiter_nisus:22.359792612):6.935765798):2.639215511,(Aquila_rapax:8.714819873,Aquila_chrysaetos:8.7148198733):23.219954052299997):2.295532219,Gyps_africanus:34.230306136):25.780876723000002):14.688176928):1.864826981,((Tyto_alba:64.845008682,(Asio_otus:31.603618773,((Strix_uralensis:24.382056296900004,(Bubo_scandiaca:8.007272637,Bubo_virginianus:8.007272637):16.3747836617):2.8253998933999998,Megascops_asio:27.2074561916):4.396162584):33.2413899077):9.107904786,(Dryocopus_martius:31.23411950408,Jynx_torquilla:31.2341194997):42.71879396775):2.6112732960000002):1.184157761,(((Cacatua_roseicapilla:15.157660334,Cacatua_alba:15.15766033045):60.29251382230001,(((Pica_pica:16.001578288,(Corvus_corone:10.963796208800002,Corvus_monedula:10.96379620938):5.037782075):14.862990305,Vireo_olivaceus:30.8645685869094):18.047505682,(((((Sylvia_atricapilla:13.71400076,Sylvia_borin:13.714000761000001):19.0982653243,(((Phylloscopus_trochilus:4.335293904,Phylloscopus_collybita:4.335293904219999):8.1049643679,Phylloscopus_sibilatrix:12.440258272000001):13.6993932566,(Hirundo_rustica:16.0618389064,Tachycineta_bicolor:16.0618389056):10.077812624):6.67261454342):2.5955308919,Alauda_arvensis:35.4077969635302):5.286928903,(Parus_caeruleus:19.2436808691,Parus_major:19.2436808732):21.451044998100002):3.298291133,(((((Sturnus_vulgaris:22.503036262800002,Mimus_polyglottos:22.5030362634):7.322343368,((Turdus_merula:10.590725447199999,((Turdus_pilaris:6.462079965,Turdus_torquatus:6.462079964999999):2.3291759195,Turdus_migratorius:8.7912558851):1.7994695624000001):15.795655904,(Erithacus_rubecula:17.2610277822,Oenanthe_oenanthe:17.261027780699997):9.12535356877):3.438998273):7.933218702,Troglodytes_troglodytes:37.7585983292):5.159531061,Regulus_regulus:42.9181293819):0.007041105503,((Anthus_spinoletta:30.1199942207,((((Seiurus_aurocapilla:10.09660843,((Setophaga_ruticilla:8.46285539352,Geothlypis_trichas:8.4628553936):0.1092141567,Seiurus_motacilla:8.5720695504):1.5245388767999999):7.0875200727,Agelaius_phoeniceus:17.184128500769305):3.493208538,Cardinalis_cardinalis:20.6773370298):1.046703406,(Calcarius_lapponicus:19.0425509372,Plectrophenax_nivalis:19.0425509356):2.681489503):8.395953783):0.7314996382,Passer_domesticus:30.85149386):12.0736766348):1.06784651):4.919057264):26.5380998832):0.9785547779,(Falco_columbarius:12.74645545,(((Falco_peregrinus:8.051273402,Falco_sparverius:8.051273402):0.1721389731,Falco_subbuteo:8.2234123762):2.7118311665,Falco_tinnunculus:10.9352435411):1.811211908):63.682273479):1.3196156):2.679957885):0.317857329,(((((((Eudocimus_albus:52.47153746007461,((Bubulcus_ibis:10.42034597,(Ardea_herodias:2.629532534,Ardea_cinerea:2.6295325334):7.7908134312):18.339426695,Egretta_caerulea:28.759772656000003):23.7117647993746):2.722554801,Pelecanus_occidentalis:55.19409226):5.256740285,((((Sula_sula:16.09601026,Sula_leucogaster:16.096010267):11.09477622,Morus_bassanus:27.190786482):17.07053789,((Phalacrocorax_carbo:12.7243165991,Phalacrocorax_auritus:12.7243166):0.6608258181,Phalacrocorax_aristotelis:13.3851424175):30.876181941):14.24336344,Fregata_magnificens:58.5046878129):1.94614474):1.807252743,Leptoptilos_crumeniferus:62.258085286):0.5122202957,((((Daption_capense:12.52500628,Fulmarus_glacialis:12.525006275):18.44671845,Puffinus_pacificus:30.971724719):16.697710071,(Diomedea_exulans:6.4096177256,(Thalassarche_chrysostoma:1.034407657,Thalassarche_melanophrys:1.0344076572):5.3752100689999995):41.259817075):4.316974304,Oceanodroma_leucorhoa:51.9864090995):10.7838964892897):7.250548048900001,((Fulica_americana:7.405367072,Fulica_atra:7.40536707):45.21009982493,Grus_canadensis:52.6154668984):17.405386744):7.9467098767,Columba_livia:77.9675635137):2.778596229):27.7886520498);
	TREE tree_1865 = (((Coturnix_coturnix:24.7888896457,(Lagopus_lagopus:20.063083685,(Phasianus_colchicus:18.699386232000002,Perdix_perdix:18.69938623):1.3636974518):4.7258059614):54.876274024500006,((((Branta_bernicla:4.518948375,Branta_canadensis:4.5189483752):3.088735051,Anser_anser:7.6076834257):4.125024564,Cygnus_olor:11.732707989000001):7.43165707,(((Somateria_mollissima:8.2335027153,Mergus_serrator:8.2335027148):0.9613248728000001,Tadorna_tadorna:9.19482758804):0.8085320763999999,Anas_platyrhynchos:10.0033596643):9.1610053961):60.500798598):35.03370191,((((((((Eudocimus_albus:60.5335792972,(Egretta_caerulea:31.673562046,(Bubulcus_ibis:14.20351965,(Ardea_herodias:1.021132379,Ardea_cinerea:1.021132379):13.182387272400002):17.470042398):28.86001725):0.4762460952,Pelecanus_occidentalis:61.0098253984095):0.7960474419,((((Sula_sula:11.98168308,Sula_leucogaster:11.98168308):12.75104734,Morus_bassanus:24.732730422):24.63736201,(Phalacrocorax_auritus:11.899211102,(Phalacrocorax_carbo:10.6043549578,Phalacrocorax_aristotelis:10.604354957):1.2948561443):37.47088132794):8.92994045,Fregata_magnificens:58.30003288):3.50583996):0.4255469261,Leptoptilos_crumeniferus:62.231419763000005):0.6245686753,((((Daption_capense:18.2629655,Fulmarus_glacialis:18.262965495):25.59957581,Puffinus_pacificus:43.8625413052):12.17299858,((Thalassarche_chrysostoma:1.732623651,Thalassarche_melanophrys:1.7326236506):6.508591358,Diomedea_exulans:8.2412150096):47.794324874):4.441466426,Oceanodroma_leucorhoa:60.477006311000004):2.3789821291109):6.8894207134,((Fulica_atra:5.000637704,Fulica_americana:5.000637704200001):48.19736220990001,Grus_canadensis:53.1979999101935):16.547409249):8.921984861,Columba_livia:78.66739400701002):5.184934708,((((((Anous_stolidus:16.503667708000002,((Larus_ridibundus:4.7960923594,(Larus_canus:1.341818945,((Larus_marinus:0.5282072634,Larus_argentatus:0.5282072634):0.153271276,Larus_fuscus:0.68147853937):0.66034040582):3.454273414):1.2635084314,Rissa_tridactyla:6.059600790999999):10.444066917999999):0.5352345923,((((Sterna_hirundo:3.236294754,Sterna_paradisaea:3.2362947535399997):2.9636003917,Chlidonias_niger:6.199895144599999):3.5024323184000004,Sterna_albifrons:9.702327464):1.06300102,Sterna_fuscata:10.765328483000001):6.273573816000001):2.28194824,((Fratercula_arctica:14.898785587999999,((Uria_lomvia:4.319639847,Uria_aalge:4.319639847):5.867287618,Alca_torda:10.186927465):4.711858124300001):2.263525889,Catharacta_skua:17.162311477499998):2.158539062):40.114490184000005,(Arenaria_interpres:29.565940502,Philomachus_pugnax:29.565940501999997):29.869400225):6.08227225,((Vanellus_vanellus:37.040739234,(Charadrius_dubius:27.706145076000002,Charadrius_hiaticula:27.706145074000002):9.3345941637):9.2793822552,(Himantopus_himantopus:32.0196112607,Haematopus_ostralegus:32.019611253):14.300510234):19.19749148):17.99601534,((((Tyto_alba:67.600390534,(Asio_otus:28.8732470525,((Strix_uralensis:23.315590489100003,(Bubo_virginianus:9.742557233,Bubo_scandiaca:9.742557234):13.573033256799999):2.318303639,Megascops_asio:25.633894127300003):3.239352923):38.727143475000005):12.60943267,(((Coragyps_atratus:30.397376100000002,Cathartes_aura:30.397376106):5.731384063,Vultur_gryphus:36.128760166):41.7703738,(Pandion_haliaetus:63.77754244,((((Haliaeetus_albicilla:24.91870248012,(Buteo_platypterus:6.549479174,((Buteo_swainsoni:5.3461145689,Buteo_buteo:5.346114569):0.1072183429,Buteo_jamaicensis:5.453332912):1.0961462619):18.369223306000002):7.148307594,(Accipiter_nisus:24.1610242245,(Accipiter_gentilis:16.664008630999998,Accipiter_cooperii:16.664008629999998):7.497015595):7.905985853999999):2.76592027,(Aquila_rapax:9.746608393999999,Aquila_chrysaetos:9.746608394699999):25.08632194425):1.948380457,Gyps_africanus:36.781310805):26.996231638):14.121591521000001):2.310689227):1.499403386,(Dryocopus_martius:25.8150667495,Jynx_torquilla:25.815066749):55.894159825200006):1.238486561,(((Cacatua_roseicapilla:16.3143375,Cacatua_alba:16.314337502100003):61.862192656000005,((Vireo_olivaceus:25.9140349653,(Pica_pica:12.870251569999999,(Corvus_monedula:9.211077263,Corvus_corone:9.2110772628):3.659174306):13.043783390500002):23.951968696,((((((Hirundo_rustica:19.082251192400005,Tachycineta_bicolor:19.082251192100003):12.194376349,(Phylloscopus_sibilatrix:14.382992811000001,(Phylloscopus_trochilus:5.81658678,Phylloscopus_collybita:5.816586779):8.5664060309):16.893634728):1.352024657,(Sylvia_atricapilla:12.000511448,Sylvia_borin:12.000511448):20.6281407472):2.8565882689,Alauda_arvensis:35.4852404608):6.857314169,(Parus_major:19.638069490000003,Parus_caeruleus:19.638069489):22.704485141299998):2.438904904,(((((Sturnus_vulgaris:23.3517097882,Mimus_polyglottos:23.351709788100003):6.988422712,((Turdus_merula:10.492234622,((Turdus_pilaris:6.127982312099999,Turdus_torquatus:6.127982313):3.610453349,Turdus_migratorius:9.7384356611):0.7537989606):15.726632006509998,(Oenanthe_oenanthe:16.4432894633,Erithacus_rubecula:16.44328946316):9.7755771671):4.1212658713):10.81172042,Troglodytes_troglodytes:41.15185293):3.1726797289999995,Regulus_regulus:44.324532657999995):0.1839325793,((((Calcarius_lapponicus:20.951247663000004,Plectrophenax_nivalis:20.951247669):2.924390485,((Agelaius_phoeniceus:16.68792875659,(Seiurus_aurocapilla:9.228953677,((Seiurus_motacilla:6.8377042244,Geothlypis_trichas:6.83770422395):0.4425970804,Setophaga_ruticilla:7.28030130409):1.9486523723):7.4589750837):5.779882551,Cardinalis_cardinalis:22.4678113033):1.407826844):8.117722178000001,Anthus_spinoletta:31.99336033008):1.136708197,Passer_domesticus:33.13006851911):11.37839671):0.2729942987):5.084544124000001):28.310526504700004):1.048470946,(Falco_sparverius:14.20164426,(((Falco_peregrinus:12.481127457900001,Falco_subbuteo:12.481127458049999):0.5835212403,Falco_tinnunculus:13.064648697630002):0.6256743369,Falco_columbarius:13.690323038199999):0.5113212276):65.02335685099999):3.7227120297000003):0.5659151654):0.3387004177):30.84653685);
	TREE tree_5286 = (((Coturnix_coturnix:23.610276609100005,(Lagopus_lagopus:19.438583038,(Phasianus_colchicus:16.818919342,Perdix_perdix:16.818919343):2.619663696):4.171693572200001):55.40251982485999,((((Branta_bernicla:7.802414514,Branta_canadensis:7.8024145131):1.366200499,Anser_anser:9.168615012890001):7.034616916,Cygnus_olor:16.20323193):12.428305871,(Anas_platyrhynchos:14.082099408083302,((Mergus_serrator:11.6567991542,Somateria_mollissima:11.6567991544):1.417898773,Tadorna_tadorna:13.0746979269):1.0074014807):14.5494383913):50.381258634):28.59372745,((((((((Eudocimus_albus:58.98296666680001,(Egretta_caerulea:29.9215727396,(Bubulcus_ibis:16.69183082,(Ardea_herodias:1.711196271,Ardea_cinerea:1.71119627047):14.9806345479):13.2297419231):29.0613939311):0.7271153533,Pelecanus_occidentalis:59.710082028):1.515181492,((((Sula_sula:22.96810712,Sula_leucogaster:22.968107123):4.66594837,Morus_bassanus:27.634055488):20.98839514,((Phalacrocorax_carbo:11.115498372,Phalacrocorax_auritus:11.115498374000001):0.7191216403,Phalacrocorax_aristotelis:11.8346200126):36.7878306217458):8.297680828,Fregata_magnificens:56.9201314573):4.305132053):0.4623758453,Leptoptilos_crumeniferus:61.6876393586):1.268915487,((((Daption_capense:12.845155533,Fulmarus_glacialis:12.845155534):23.148135195000002,Puffinus_pacificus:35.9932907275):17.494705703,((Thalassarche_chrysostoma:0.9651442427,Thalassarche_melanophrys:0.96514424273):6.9931182,Diomedea_exulans:7.958262442140001):45.529733988000004):3.69753747,Oceanodroma_leucorhoa:57.18553390125):5.7710209472):6.565046261999999,((Fulica_atra:7.387403079,Fulica_americana:7.387403078):49.8093965669,Grus_canadensis:57.1967996371):12.324801471):3.702010555,Columba_livia:73.22361166644):5.136769201,((((((Anous_stolidus:16.943884858599997,(((Larus_canus:1.0538242496999999,((Larus_marinus:0.6860283725,Larus_argentatus:0.68602837246):0.05307865181,Larus_fuscus:0.7391070242800001):0.31471722549000003):3.34431941849,Larus_ridibundus:4.3981436683):1.5218884121,Rissa_tridactyla:5.9200320804):11.023852777999998):0.2974817806,((Sterna_albifrons:10.8775348238,((Sterna_paradisaea:2.978078213,Sterna_hirundo:2.9780782131000003):4.124830812,Chlidonias_niger:7.1029090261):3.7746257979999998):0.29352662,Sterna_fuscata:11.171061444000001):6.070305196):1.785398863,((Fratercula_arctica:14.689091678,((Uria_lomvia:4.425429961,Uria_aalge:4.425429961):5.143034959,Alca_torda:9.5684649203):5.120626758999999):2.274397542,Catharacta_skua:16.963489221):2.063276281):33.399559044,(Philomachus_pugnax:25.914225595,Arenaria_interpres:25.914225596999998):26.512098945640005):6.966876906,(((Charadrius_dubius:21.235115004,Charadrius_hiaticula:21.235115002):8.3649904802,Vanellus_vanellus:29.6001054828):8.12166964996,(Himantopus_himantopus:22.007267575500002,Haematopus_ostralegus:22.0072675837):15.714507556000001):21.671426316):17.93152948,((((((Coragyps_atratus:46.96059729,Cathartes_aura:46.960597289999995):18.19594742,Vultur_gryphus:65.1565447):6.983040608,(Pandion_haliaetus:52.07900637,(((((Buteo_platypterus:3.731145878,((Buteo_jamaicensis:3.279319239,Buteo_swainsoni:3.2793192383000003):0.08395946003,Buteo_buteo:3.3632786990800003):0.3678671793):14.567123128899999,Haliaeetus_albicilla:18.2982690068):4.004104263,(Accipiter_nisus:18.2395083181,(Accipiter_cooperii:9.878967768099999,Accipiter_gentilis:9.878967767899999):8.360540551):4.062864951):3.0484836227,(Aquila_rapax:7.6734148397,Aquila_chrysaetos:7.673414839):17.6774420516):2.500784448,Gyps_africanus:27.851641336999997):24.227365037):20.0605789352717):0.8291191232,(Tyto_alba:66.391275748,(((Strix_uralensis:22.703804814,(Bubo_scandiaca:7.793375758,Bubo_virginianus:7.793375758):14.910429056):1.1865721294,Megascops_asio:23.8903769453):2.176214897,Asio_otus:26.06659184):40.324683904):6.577428681):1.933020444,(Dryocopus_martius:26.42862555227,Jynx_torquilla:26.428625552000003):48.473099330400004):1.096907376,(((Cacatua_roseicapilla:16.0536322,Cacatua_alba:16.0536321991):56.527684521,((Vireo_olivaceus:31.2963370025012,((Corvus_monedula:11.581077222800001,Corvus_corone:11.5810772223):4.850721758800001,Pica_pica:16.43179898):14.8645380195):17.403813548000002,((((((Tachycineta_bicolor:18.476578739921,Hirundo_rustica:18.4765787389):11.61633074,((Phylloscopus_trochilus:5.086540125,Phylloscopus_collybita:5.086540125):7.850760110000001,Phylloscopus_sibilatrix:12.937300235):17.155609245759997):3.519688396,(Sylvia_atricapilla:11.25083014,Sylvia_borin:11.250830133300001):22.36176773723):1.3941245516,Alauda_arvensis:35.006722427700005):5.701521013,(Parus_caeruleus:19.233567282,Parus_major:19.2335672863):21.4746761534):2.059448427,(((((Mimus_polyglottos:25.9578781046,Sturnus_vulgaris:25.957878104600002):7.461291166,((Turdus_merula:11.879299937,(Turdus_migratorius:10.665972699300001,(Turdus_pilaris:7.0037382372,Turdus_torquatus:7.003738237):3.6622344621):1.21332723835):18.7560024516,(Erithacus_rubecula:21.060871281,Oenanthe_oenanthe:21.06087128525):9.574431105310001):2.783866885):2.721329238,Troglodytes_troglodytes:36.140498512905):5.443701655,Regulus_regulus:41.584200162):0.346630682,((((Calcarius_lapponicus:14.341477918599999,Plectrophenax_nivalis:14.34147791727):11.67475009,(((Seiurus_aurocapilla:13.75863519,((Seiurus_motacilla:11.069734015,Setophaga_ruticilla:11.069734014300002):0.08045787687,Geothlypis_trichas:11.150191891836):2.608443296):7.983656422999999,Agelaius_phoeniceus:21.7422916170066):3.047118763,Cardinalis_cardinalis:24.789410372200003):1.226817631):3.135285505,Anthus_spinoletta:29.1515135112):0.3851375739,Passer_domesticus:29.53665109003):12.39417976):0.8368610205):5.93245868052):23.881166179):0.4629247457,(((Falco_columbarius:9.371860081,Falco_tinnunculus:9.3718600825):1.647552638,(Falco_subbuteo:9.552913588700001,Falco_peregrinus:9.552913589100001):1.46649913):0.4326873112,Falco_sparverius:11.45210003):61.592141435):2.9543907828):1.326098676):1.0356499322000001):29.24614303);
	TREE tree_8303 = ((((Lagopus_lagopus:12.495638949,(Phasianus_colchicus:12.164821595700001,Perdix_perdix:12.1648215971):0.33081735397):4.146401654,Coturnix_coturnix:16.6420406045):59.68433741171,((((Branta_bernicla:6.806930118,Branta_canadensis:6.8069301172):0.9359427401,Anser_anser:7.7428728577):7.464350493,Cygnus_olor:15.207223350000001):15.956968239,(((Somateria_mollissima:12.8230839326,Mergus_serrator:12.8230839332):1.8220640877099998,Tadorna_tadorna:14.645148021400002):1.380284289,Anas_platyrhynchos:16.025432309288):15.138759280399999):45.162186434):25.47658075,((Columba_livia:73.45476941419999,((((((Eudocimus_albus:59.2660314423144,((Bubulcus_ibis:15.41281504,(Ardea_herodias:1.980745927,Ardea_cinerea:1.9807459276):13.432069115400001):13.947495221,Egretta_caerulea:29.360310264000002):29.905721172):4.030446251,Pelecanus_occidentalis:63.2964776951):0.4120924735,((((Sula_sula:6.43426198,Sula_leucogaster:6.4342619789999995):9.234588365,Morus_bassanus:15.668850343999999):15.06450605,((Phalacrocorax_auritus:7.03139779868,Phalacrocorax_carbo:7.0313977987000005):0.6176357058,Phalacrocorax_aristotelis:7.6490335051):23.0843228899876):25.59136856,Fregata_magnificens:56.3247249486):7.383845223):3.074225193,Leptoptilos_crumeniferus:66.782795359):0.9192229139,((((Daption_capense:15.76052422,Fulmarus_glacialis:15.760524221399999):29.30910088,Puffinus_pacificus:45.069625103599996):14.497961010000001,((Thalassarche_chrysostoma:1.854525378,Thalassarche_melanophrys:1.8545253778):8.175416796,Diomedea_exulans:10.0299421727):49.537643929):3.156284536,Oceanodroma_leucorhoa:62.723870645299996):4.978147633):1.952644465737,((Fulica_atra:4.6815603,Fulica_americana:4.6815602994):53.7795214657,Grus_canadensis:58.46108177):11.193580975):3.800106678):6.926159825,((((((((Larus_ridibundus:5.25716259229,(Larus_canus:1.9839914322999999,((Larus_fuscus:0.8443526843,Larus_argentatus:0.8443526843):0.003234156093,Larus_marinus:0.8475868403):1.1364045920999999):3.2731711596400004):1.8792637589999999,Rissa_tridactyla:7.136426351):11.690507911,Anous_stolidus:18.826934262):0.213000806,(((Chlidonias_niger:8.2301912141,(Sterna_paradisaea:3.7751409391,Sterna_hirundo:3.775140939):4.4550502757):4.5747835559,Sterna_albifrons:12.8049747693):0.1977312419,Sterna_fuscata:13.002706009999999):6.0372290562):4.432381408,((Fratercula_arctica:17.2896764889,((Uria_lomvia:3.936327908,Uria_aalge:3.936327908):6.513566011,Alca_torda:10.4498939188):6.83978257):5.034682875,Catharacta_skua:22.324359366599996):1.147957111):35.972666614,(Arenaria_interpres:29.033222459999998,Philomachus_pugnax:29.0332224566):30.411760619000002):10.9750584,(((Charadrius_dubius:23.848127709999996,Charadrius_hiaticula:23.848127714):15.514211817,Vanellus_vanellus:39.3623395324):6.312871394,(Haematopus_ostralegus:31.6430245803,Himantopus_himantopus:31.643024584000003):14.032186349):24.744830563):9.909927981,((((Tyto_alba:57.160093487,(((Strix_uralensis:26.808130567400003,(Bubo_scandiaca:9.425049862000002,Bubo_virginianus:9.425049862):17.383080705799998):2.1427315446999997,Megascops_asio:28.950862112899998):2.955472871,Asio_otus:31.9063349839):25.253758511999997):16.80107714,(Dryocopus_martius:23.71897943572,Jynx_torquilla:23.7189794403):50.24219119589):1.772580229,(((Coragyps_atratus:38.472200639,Cathartes_aura:38.47220064):22.79928588,Vultur_gryphus:61.271486519):12.70234783,(Pandion_haliaetus:57.1057394,((((Accipiter_nisus:21.326445612,(Accipiter_cooperii:9.64167879742,Accipiter_gentilis:9.641678798000001):11.68476681):5.5748422199,(((Buteo_jamaicensis:4.12563101,(Buteo_buteo:3.8728883279,Buteo_swainsoni:3.8728883281):0.2527426822):0.6222945284,Buteo_platypterus:4.747925539):16.7528781786,Haliaeetus_albicilla:21.500803717000004):5.40048411):3.192152868,(Aquila_chrysaetos:7.778435315,Aquila_rapax:7.778435314999999):22.315005375700004):0.408404288,Gyps_africanus:30.501844978):26.603894417):16.868094962):1.759916509):0.681769492,(((Cacatua_roseicapilla:14.6417024,Cacatua_alba:14.641702404):58.653879864000004,((Vireo_olivaceus:26.9905546939985,((Corvus_monedula:10.308531828,Corvus_corone:10.308531829100001):3.2862540642,Pica_pica:13.594785893000001):13.3957687958):21.071941958500002,(((Alauda_arvensis:38.806471136199995,(((Tachycineta_bicolor:18.2669607522,Hirundo_rustica:18.26696075382):13.1109218175,((Phylloscopus_collybita:4.794395594,Phylloscopus_trochilus:4.7943955931):9.6349251611,Phylloscopus_sibilatrix:14.429320756):16.9485618157):1.972292736,(Sylvia_atricapilla:11.16691603,Sylvia_borin:11.166916035):22.183259276699996):5.456295827):3.02108022,(Parus_major:22.72036441362,Parus_caeruleus:22.720364416000002):19.107186947200002):1.333299028,(((((Sturnus_vulgaris:24.39192463397,Mimus_polyglottos:24.3919246337):6.881178146000001,((Turdus_merula:11.445759009000001,((Turdus_pilaris:6.98061619,Turdus_torquatus:6.980616191):3.3447985629500003,Turdus_migratorius:10.3254147537):1.1203442562):17.7529214519,(Erithacus_rubecula:18.134015442600003,Oenanthe_oenanthe:18.1340154445):11.06466501553):2.074422314):5.080396721,Troglodytes_troglodytes:36.35349950077):5.403263774,Regulus_regulus:41.756763265000004):0.0702828918,((Anthus_spinoletta:26.96121017033,((Calcarius_lapponicus:19.054237804,Plectrophenax_nivalis:19.054237799):1.199303236,(((Seiurus_aurocapilla:11.26143826,((Geothlypis_trichas:9.40614270659,Seiurus_motacilla:9.406142706):0.1303493453,Setophaga_ruticilla:9.53649205226):1.7249462039):5.55455895486,Agelaius_phoeniceus:16.8159972029658):2.514255372,Cardinalis_cardinalis:19.3302525776):0.9232884618):6.707669127):1.903898101,Passer_domesticus:28.8651082702):12.961937893899998):1.333804223):4.9016462646):25.233085616199997):1.215835864,((((Falco_subbuteo:8.3804374506,Falco_peregrinus:8.380437451199999):0.5350037202,Falco_tinnunculus:8.915441172):1.371040841,Falco_sparverius:10.286482013):0.6431117463,Falco_columbarius:10.929593759):63.581824371):1.90410222502):3.914449113):0.05095977764):21.4220295341);
	TREE tree_9948 = (((Coturnix_coturnix:18.7050096483,(Lagopus_lagopus:14.620286270100001,(Phasianus_colchicus:12.10947592,Perdix_perdix:12.109475920200001):2.510810351):4.0847233784):57.925832471,((((Branta_bernicla:5.142011151,Branta_canadensis:5.1420111505):2.499779816,Anser_anser:7.6417909670699995):4.694099851,Cygnus_olor:12.335890817300001):8.211108292,(Anas_platyrhynchos:10.69008738055,((Somateria_mollissima:8.8880325183,Mergus_serrator:8.88803251899):1.1387928392000002,Tadorna_tadorna:10.026825358670001):0.6632620228999999):9.8569117288):56.083843005999995):30.98807714,(((((((Anous_stolidus:21.60411672,((Larus_ridibundus:6.5582936008,(Larus_canus:1.631658125478,((Larus_marinus:0.4873094748,Larus_argentatus:0.4873094748):0.2516396642,Larus_fuscus:0.73894913902):0.8927089864):4.926635474838):1.4894231740000001,Rissa_tridactyla:8.0477167747):13.55639995):0.5048890894,(((Chlidonias_niger:10.4373653047,(Sterna_hirundo:4.6393571625700005,Sterna_paradisaea:4.639357162):5.7980081427000005):4.9273889059,Sterna_albifrons:15.364754206499999):0.779789672,Sterna_fuscata:16.1445438822):5.964461926):3.421566412,((Fratercula_arctica:19.244502683,((Uria_lomvia:3.826792976,Uria_aalge:3.826792976):7.797115061,Alca_torda:11.623908038):7.620594645899999):4.229898872,Catharacta_skua:23.474401559200004):2.056170666):40.941058227,(Arenaria_interpres:35.88494559,Philomachus_pugnax:35.884945589800004):30.586684851999998):2.627798363,(((Charadrius_hiaticula:25.276041119000002,Charadrius_dubius:25.276041124000002):13.955295427,Vanellus_vanellus:39.23133654552):6.989041564000001,(Himantopus_himantopus:30.988363324,Haematopus_ostralegus:30.988363321):15.232014793000001):22.879050702):16.50961762,((((Tyto_alba:64.984655054,(((Strix_uralensis:28.064097568199998,(Bubo_scandiaca:8.765804368,Bubo_virginianus:8.765804368000001):19.298293199699998):4.0345660311,Megascops_asio:32.0986636006):3.295294042,Asio_otus:35.393957637):29.590697421):16.20587915,(Dryocopus_martius:32.141477912620005,Jynx_torquilla:32.141477911):49.04905629898):1.438777644,((Vultur_gryphus:46.35112385,(Coragyps_atratus:43.52631327,Cathartes_aura:43.526313262):2.824810589):33.482312432,(Pandion_haliaetus:59.27294403,((((Haliaeetus_albicilla:22.467332568499998,(((Buteo_jamaicensis:3.1578435044166,Buteo_buteo:3.15784350408):0.5486486015,Buteo_swainsoni:3.7064921054999997):1.936155967,Buteo_platypterus:5.642648073):16.8246844969):9.094661249,(Accipiter_nisus:24.301199731599997,(Accipiter_gentilis:12.293607918000001,Accipiter_cooperii:12.293607917):12.007591816000001):7.2607940849):2.184845729,(Aquila_chrysaetos:8.8197481202,Aquila_rapax:8.81974812):24.9270914285):0.7080976484,Gyps_africanus:34.454937196):24.818006836):20.5604922553677):2.795875564):0.6090023293,(((Cacatua_roseicapilla:15.25551394,Cacatua_alba:15.255513944197):65.709084226,((Vireo_olivaceus:37.3383769896268,((Corvus_monedula:10.681580388799999,Corvus_corone:10.681580387940002):6.20083877,Pica_pica:16.882419155):20.4559578305):13.5955916685,(((((((Phylloscopus_trochilus:5.603004765,Phylloscopus_collybita:5.603004765):9.981572949699999,Phylloscopus_sibilatrix:15.584577715):16.859708536,(Tachycineta_bicolor:21.8864933842,Hirundo_rustica:21.8864933823):10.55779286413):1.948259744,(Sylvia_atricapilla:10.8559674,Sylvia_borin:10.855967403):23.5365785925):3.292487875,Alauda_arvensis:37.68503386992):3.773551428,(Parus_caeruleus:17.440178356,Parus_major:17.4401783539):24.018406945):2.310386856,(((((Sturnus_vulgaris:22.632933867,Mimus_polyglottos:22.632933867200002):6.088353823,((((Turdus_pilaris:5.501256032,Turdus_torquatus:5.501256031):3.5598100829000003,Turdus_migratorius:9.061066114499999):0.7015704993,Turdus_merula:9.7626366147):15.82305865507,(Oenanthe_oenanthe:16.38190758403,Erithacus_rubecula:16.381907583700002):9.2037876861):3.1355924194):11.04078853,Troglodytes_troglodytes:39.7620762169):1.9896295045999999,Regulus_regulus:41.751705724):0.5018453933,((((Cardinalis_cardinalis:23.5834194459,((Seiurus_aurocapilla:11.98920458,((Seiurus_motacilla:9.18671609682,Geothlypis_trichas:9.1867160978):0.5288145991,Setophaga_ruticilla:9.7155306964):2.2736738809999997):8.362609683,Agelaius_phoeniceus:20.3518142605):3.2316051817):1.104134822,(Calcarius_lapponicus:17.5726303802,Plectrophenax_nivalis:17.5726303833):7.114923887):6.704345515,Anthus_spinoletta:31.391899780509995):0.8809439983,Passer_domesticus:32.2728437806):9.980707332):1.51542104):7.164996502):30.030629507999997):0.5606497378,(Falco_columbarius:13.62251477,(Falco_sparverius:12.39948806,(Falco_tinnunculus:12.267654610900001,(Falco_peregrinus:9.9481417363,Falco_subbuteo:9.94814173712):2.3195128732):0.1318334511):1.223026707):67.9027331197):1.71306628497):2.370732243):0.01158116341,(((((((Eudocimus_albus:51.0215626014,(Egretta_caerulea:32.687648189,(Bubulcus_ibis:16.44657861,(Ardea_herodias:3.057421714,Ardea_cinerea:3.057421714524):13.389156893):16.2410695792):18.333914412600002):5.749007558,Pelecanus_occidentalis:56.770570152999994):3.568984365,((((Sula_sula:12.12929172,Sula_leucogaster:12.129291723):4.730545183,Morus_bassanus:16.859836905999998):27.72986669,(Phalacrocorax_aristotelis:14.8179496351,(Phalacrocorax_carbo:12.739568874300002,Phalacrocorax_auritus:12.7395688741):2.0783807591):29.771753964):9.934587514,Fregata_magnificens:54.524291115000004):5.815263406):3.039580645,Leptoptilos_crumeniferus:63.37913517):1.277670555,((((Daption_capense:16.72135072,Fulmarus_glacialis:16.721350725):15.57553118,Puffinus_pacificus:32.2968819035):20.935024643,(Diomedea_exulans:9.890871517299999,(Thalassarche_chrysostoma:1.126184383,Thalassarche_melanophrys:1.1261843827):8.764687133999999):43.341035031000004):5.352841945,Oceanodroma_leucorhoa:58.58474849):6.072057238):4.0124124819,((Fulica_atra:4.349703721,Fulica_americana:4.349703721299999):47.819921744300004,Grus_canadensis:52.16962547617):16.499592729):8.075417777,Columba_livia:76.74463598854):8.8759916103):21.9982916581);
	TREE tree_6368 = (((Coturnix_coturnix:24.1437861603,(Lagopus_lagopus:19.3753617049,(Phasianus_colchicus:16.2353120299,Perdix_perdix:16.235312026):3.1400496758):4.7684244547):57.34232208259999,((((Branta_bernicla:7.067449869,Branta_canadensis:7.0674498694):4.343046014,Anser_anser:11.410495881949998):4.776900829,Cygnus_olor:16.187396710999998):10.453698299000001,(Anas_platyrhynchos:13.18039166994,((Somateria_mollissima:10.827001111900001,Mergus_serrator:10.82700111269):1.03650082,Tadorna_tadorna:11.8635019319):1.3168897386899998):13.460703339):54.84501323400001):17.50194713,(((((((((Larus_ridibundus:6.7891555885,(Larus_canus:2.1926848317,((Larus_fuscus:0.94006581608,Larus_marinus:0.9400658161):0.1748745426,Larus_argentatus:1.1149403587000002):1.077744473):4.5964707577):1.7513699153,Rissa_tridactyla:8.540525505000002):12.0122519273,Anous_stolidus:20.552777431):0.6678985502,(((Chlidonias_niger:8.5925214769,(Sterna_hirundo:4.416875444,Sterna_paradisaea:4.416875443):4.1756460342):4.4421259659,Sterna_albifrons:13.034647444):1.156344523,Sterna_fuscata:14.190991967):7.029684014999999):3.35362188,((((Uria_aalge:4.600718855,Uria_lomvia:4.600718855):5.250609679,Alca_torda:9.8513285333):9.3309171059,Fratercula_arctica:19.1822456383):2.339383161,Catharacta_skua:21.5216287998):3.052669062):38.978612154000004,(Arenaria_interpres:31.860937699,Philomachus_pugnax:31.8609376971):31.691972332):8.243416602,(((Charadrius_hiaticula:25.4552367923,Charadrius_dubius:25.455236795):15.220988294,Vanellus_vanellus:40.6762250823):5.453957315,(Haematopus_ostralegus:32.128014176899995,Himantopus_himantopus:32.128014176600004):14.002168223999998):25.666144224):15.53894019,((((Tyto_alba:63.353596432,(((Strix_uralensis:25.3157922771,(Bubo_scandiaca:7.08438248,Bubo_virginianus:7.08438248):18.2314097941):2.0468048731,Megascops_asio:27.3625971456):0.7331085423,Asio_otus:28.095705692000003):35.257890739000004):21.4560316,(Dryocopus_martius:28.191124189469996,Jynx_torquilla:28.191124187):56.6185038471):0.5775161747,((Vultur_gryphus:67.54542048,(Coragyps_atratus:64.76935047,Cathartes_aura:64.76935047):2.77607001):17.0310128369,(Pandion_haliaetus:66.57277045,(((((Accipiter_gentilis:17.434432431,Accipiter_cooperii:17.434432432):11.999069736,Accipiter_nisus:29.433502169399997):6.6291657915,(Haliaeetus_albicilla:28.091114166100002,(((Buteo_swainsoni:4.54388980491,Buteo_buteo:4.5438898058):0.7975789728,Buteo_jamaicensis:5.341468779):1.887021041,Buteo_platypterus:7.22848982):20.8626243458):7.9715537908):4.542299918,(Aquila_chrysaetos:10.7182355237,Aquila_rapax:10.718235524):29.8867323554):1.201283799,Gyps_africanus:41.80625168):24.766518783000002):18.00366287):0.8107108864):1.357749293,(((Cacatua_roseicapilla:16.03663019,Cacatua_alba:16.0366301881):66.257386344,((Vireo_olivaceus:40.3358875801,((Corvus_corone:12.30265895322,Corvus_monedula:12.302658951):3.3539065949999998,Pica_pica:15.656565543):24.6793220309):16.044705714000003,(((Alauda_arvensis:41.416843162099994,(((Tachycineta_bicolor:19.7775537277,Hirundo_rustica:19.77755372833):14.990736332,((Phylloscopus_trochilus:6.356965259,Phylloscopus_collybita:6.356965259):9.3463603462,Phylloscopus_sibilatrix:15.7033256064):19.064964453199998):1.699556223,(Sylvia_atricapilla:12.66700257,Sylvia_borin:12.667002571000001):23.8008437118):4.948996871):3.930273564,(Parus_caeruleus:20.023672223,Parus_major:20.023672219):25.323444501):3.178697406,(((((Sturnus_vulgaris:29.389127994560003,Mimus_polyglottos:29.3891279961):8.4621187434,((Turdus_merula:12.111751191,((Turdus_pilaris:7.7414362008,Turdus_torquatus:7.741436200999999):3.8264555282999995,Turdus_migratorius:11.5678917294):0.5438594609):20.250486629899996,(Erithacus_rubecula:19.1279347119,Oenanthe_oenanthe:19.1279347124):13.2343031081):5.4890089282):7.155657076,Troglodytes_troglodytes:45.006903824780004):2.0307974331,Regulus_regulus:47.037701258):0.04239822287,((((Calcarius_lapponicus:15.5816920181,Plectrophenax_nivalis:15.581692020059998):9.998626513,(((Seiurus_aurocapilla:12.24780746,((Seiurus_motacilla:9.60026101,Geothlypis_trichas:9.6002610096):0.43704520792,Setophaga_ruticilla:10.03730621817):2.2105012420000003):7.4554464898,Agelaius_phoeniceus:19.7032539436):1.902725692,Cardinalis_cardinalis:21.6059796401):3.974338894):6.041011727,Anthus_spinoletta:31.621330259):3.760819029,Passer_domesticus:35.382149289699996):11.697950187499998):1.445714652):7.854779168):25.9134232288):1.739168123,((Falco_columbarius:15.41002514,((Falco_subbuteo:11.9847694744,Falco_peregrinus:11.984769475099998):0.9279494092,Falco_sparverius:12.912718884):2.497306255):0.8025456037,Falco_tinnunculus:16.212570741100002):67.820613904):2.7117088536):0.5903733201):0.2851437915,((((Fulica_atra:4.636411159,Fulica_americana:4.636411159):41.15318215109,Grus_canadensis:45.7895933163):24.937883838999998,(((((Eudocimus_albus:55.5992511236113,((Bubulcus_ibis:16.641859625000002,(Ardea_herodias:1.9482117,Ardea_cinerea:1.9482117000999999):14.6936479243):11.317863379,Egretta_caerulea:27.9597230086):27.639528126000002):6.418207236,Pelecanus_occidentalis:62.017458383000005):0.6897220055,((((Sula_sula:15.30746179,Sula_leucogaster:15.307461792000002):4.870876159,Morus_bassanus:20.178337946):26.35703343,((Phalacrocorax_aristotelis:10.596345274859999,Phalacrocorax_carbo:10.596345273330002):0.5621529356,Phalacrocorax_auritus:11.158498209000001):35.376873173999996):7.696951486,Fregata_magnificens:54.2323228681):8.474857507):0.2729075007,Leptoptilos_crumeniferus:62.980087875600006):2.018011683,((((Daption_capense:18.4058895,Fulmarus_glacialis:18.405889504399997):20.97034762,Puffinus_pacificus:39.376237114999995):15.49381032,((Thalassarche_chrysostoma:1.797227298,Thalassarche_melanophrys:1.7972272982):8.31757001,Diomedea_exulans:10.1147973076):44.755250134):3.7874451399,Oceanodroma_leucorhoa:58.657492576):6.340606979):5.7293775946):5.920633388,Columba_livia:76.6481105334):10.97230007038):11.36764476);
	TREE tree_1626 = (((Coturnix_coturnix:20.1186326307,(Lagopus_lagopus:15.873758844000001,(Phasianus_colchicus:13.863031108,Perdix_perdix:13.86303111):2.0107277352):4.2448737870999995):57.567967637,((((Branta_bernicla:5.949360505,Branta_canadensis:5.9493605056):2.162571304,Anser_anser:8.111931808):2.17718468,Cygnus_olor:10.289116489):9.7812897213,(((Somateria_mollissima:7.527408166,Mergus_serrator:7.527408166):0.7794427842,Tadorna_tadorna:8.30685094975):0.231695364,Anas_platyrhynchos:8.53854631408):11.5318598951):57.616194060000005):11.42018015,(((((((Anous_stolidus:19.123621682,((Larus_ridibundus:4.054005102500001,(Larus_canus:1.30413166,((Larus_argentatus:0.5874013245,Larus_marinus:0.5874013244):0.1775231177,Larus_fuscus:0.76492444215):0.53920721782):2.74987344342):3.5162355899,Rissa_tridactyla:7.570240693):11.553380991000001):0.7728263391000001,((((Sterna_hirundo:4.224284455,Sterna_paradisaea:4.224284454999999):4.4616179641,Chlidonias_niger:8.6859024186):3.6307920402000002,Sterna_fuscata:12.316694459):0.2898942786,Sterna_albifrons:12.606588735999999):7.289859286):2.528905791,((Fratercula_arctica:17.206439318999998,((Uria_lomvia:4.91737402,Uria_aalge:4.91737402):5.621517647,Alca_torda:10.5388916673):6.667547652042001):2.718854553,Catharacta_skua:19.925293874199998):2.500059942):32.554678063,(Arenaria_interpres:22.852385519,Philomachus_pugnax:22.8523855279):32.1276463525):5.579390827,(((Charadrius_dubius:22.346337645,Charadrius_hiaticula:22.346337647):12.745385809,Vanellus_vanellus:35.091723456):4.5726983198,(Haematopus_ostralegus:26.2244290753,Himantopus_himantopus:26.2244290692):13.439992704):20.895000934):17.41978376,(((((Coragyps_atratus:25.698225257,Cathartes_aura:25.698225252999997):15.93716184,Vultur_gryphus:41.635387089):31.61468148,(Pandion_haliaetus:37.50769832,((((Accipiter_nisus:12.7269748378,(Accipiter_gentilis:8.285688939,Accipiter_cooperii:8.2856889397):4.4412858988):4.27173038,(Haliaeetus_albicilla:12.081710657,(((Buteo_jamaicensis:2.596804665,Buteo_buteo:2.5968046650000005):0.2855964391,Buteo_swainsoni:2.8824011043):0.5276677683,Buteo_platypterus:3.4100688724999997):8.671641783839998):4.9169945607):2.115797815,(Aquila_rapax:5.022674531,Aquila_chrysaetos:5.022674531):14.091828501600002):0.8420615738,Gyps_africanus:19.956564605700002):17.551133714):35.742370250734005):1.560658183,((Tyto_alba:64.81481706970001,((Megascops_asio:25.121045964500002,(Strix_uralensis:22.8584524278,(Bubo_scandiaca:10.164790611,Bubo_virginianus:10.164790611099999):12.693661817999999):2.2625935351999997):2.582829706,Asio_otus:27.7038756736):37.1109413959):7.665664632,(Dryocopus_martius:22.93853433105,Jynx_torquilla:22.938534332899998):49.541947375):2.330245053):1.090297674,(((Cacatua_roseicapilla:14.59787472,Cacatua_alba:14.597874719264):58.314730395,((((Corvus_monedula:9.649785389,Corvus_corone:9.649785388569999):2.661098424,Pica_pica:12.310883813):14.601357486599998,Vireo_olivaceus:26.9122413):18.856408148,(((((((Phylloscopus_trochilus:5.326144702,Phylloscopus_collybita:5.326144702):6.5125437895,Phylloscopus_sibilatrix:11.838688492):15.449075479000001,(Sylvia_atricapilla:8.383708095,Sylvia_borin:8.3837080948):18.904055879700003):1.7406514,(Hirundo_rustica:19.1311050545,Tachycineta_bicolor:19.131105055):9.897310315):2.6885104340000003,Alauda_arvensis:31.7169258083):4.011527319,(Parus_caeruleus:15.699727843,Parus_major:15.6997278454):20.0287252748):4.416844592,((Regulus_regulus:37.8749510141,(((Sturnus_vulgaris:20.89974229847,Mimus_polyglottos:20.8997422981):5.680538342,((((Turdus_pilaris:5.6205247964,Turdus_torquatus:5.6205247969):3.2660637976,Turdus_migratorius:8.88658859354):0.23894018976999998,Turdus_merula:9.12552878413):15.5459432659,(Oenanthe_oenanthe:15.0481562846,Erithacus_rubecula:15.048156282799999):9.6233157647):1.9088085966):9.146796628,Troglodytes_troglodytes:35.72707726992):2.1478737351):1.254737461,((Passer_domesticus:28.241437939689998,((Calcarius_lapponicus:17.181365784,Plectrophenax_nivalis:17.181365777):5.217928328,((Agelaius_phoeniceus:19.3475019869695,(Seiurus_aurocapilla:11.69708933,((Geothlypis_trichas:9.96754347937,Seiurus_motacilla:9.9675434797):0.1750541395,Setophaga_ruticilla:10.142597618):1.5544917077):7.65041266403):2.669697617,Cardinalis_cardinalis:22.0171996094):0.382094504):5.842143834):1.764296218,Anthus_spinoletta:30.0057341609):9.1239543038):1.015609247):5.623351732):27.143955669799993):0.6628225764,((Falco_columbarius:10.96362726,Falco_sparverius:10.96362726):1.438765971,((Falco_peregrinus:10.873748362099999,Falco_subbuteo:10.8737483604):1.295828798,Falco_tinnunculus:12.1695771592):0.2328160662):61.173034466000004):2.3255967357999996):2.078182046):0.7312379238,((((Fulica_atra:4.751024037,Fulica_americana:4.7510240370000005):45.58135265992,Grus_canadensis:50.332376701):22.886185244000004,(((((Eudocimus_albus:57.836218922589204,(Egretta_caerulea:28.9688828072,(Bubulcus_ibis:16.96231968,(Ardea_herodias:2.487110264,Ardea_cinerea:2.487110264335):14.475209417999999):12.006563123000001):28.867336104000003):5.752767931,Pelecanus_occidentalis:63.588986853514996):0.7965800078,((((Sula_sula:15.84989175,Sula_leucogaster:15.849891752):2.806765223,Morus_bassanus:18.656656974):17.26224759,((Phalacrocorax_carbo:13.727068553,Phalacrocorax_auritus:13.727068553):2.258221648,Phalacrocorax_aristotelis:15.985290197000001):19.933614355):24.51032504,Fregata_magnificens:60.429229598):3.956337265):0.3158489702,Leptoptilos_crumeniferus:64.7014158357):0.211466391,((((Thalassarche_chrysostoma:1.537368716,Thalassarche_melanophrys:1.5373687155):6.615361343,Diomedea_exulans:8.1527300595):40.609568154,((Daption_capense:15.28037023,Fulmarus_glacialis:15.280370232000001):17.28776328,Puffinus_pacificus:32.568133518):16.194164698999998):4.83490939,Oceanodroma_leucorhoa:53.597207606):11.3156746174358):8.305679725000001):2.2621114188,Columba_livia:75.48067336410001):3.2297710320000004):10.3963360253);
	TREE tree_0928 = (((Coturnix_coturnix:18.1387210251,(Lagopus_lagopus:13.6492992944,(Phasianus_colchicus:11.9923438067,Perdix_perdix:11.992343808):1.6569554876):4.4894217309):56.6022487103,((((Branta_bernicla:9.253155289,Branta_canadensis:9.2531552893):2.901356496,Anser_anser:12.1545117859):8.960113209,Cygnus_olor:21.114624995):8.831735786,(((Somateria_mollissima:11.4758299472,Mergus_serrator:11.4758299489):0.5239039395,Tadorna_tadorna:11.999733887700001):1.25357234829,Anas_platyrhynchos:13.25330623572):16.6930545444):44.794608959):11.77002207,(((((((((Uria_aalge:3.372659199,Uria_lomvia:3.372659199):6.6295194,Alca_torda:10.002178599399999):4.42066370707,Fratercula_arctica:14.422842306):3.728272881,Catharacta_skua:18.1511151891):0.9489511156,((((Larus_ridibundus:4.805369226669,(Larus_canus:1.466110721,((Larus_argentatus:0.6661694511699999,Larus_marinus:0.6661694511999999):0.1962963782,Larus_fuscus:0.8624658294):0.6036448912):3.3392585058):1.4517786605999998,Rissa_tridactyla:6.2571478877999995):10.384223157000001,((Sterna_albifrons:10.7007498732,((Sterna_paradisaea:4.143282491,Sterna_hirundo:4.143282491):3.449892106,Chlidonias_niger:7.59317459788):3.1075752762999995):0.7683838234,Sterna_fuscata:11.469133697):5.1722373488):0.7128200883,Anous_stolidus:17.354191133):1.7458751701):36.861427028,(Philomachus_pugnax:26.8918964056,Arenaria_interpres:26.891896404):29.069596929):3.906627205,((Vanellus_vanellus:34.445920089,(Charadrius_dubius:18.811674577,Charadrius_hiaticula:18.811674575399998):15.634245517):6.873767941,(Haematopus_ostralegus:24.8058856664,Himantopus_himantopus:24.805885664999998):16.513802367):18.548432509):18.0812879,((((Tyto_alba:49.862183844,((((Bubo_virginianus:8.9678538142,Bubo_scandiaca:8.967853815):15.296145147999999,Strix_uralensis:24.2639989625):3.65192038646,Megascops_asio:27.9159193494):1.882570228,Asio_otus:29.798489577999998):20.063694263):24.35151249,(Dryocopus_martius:26.39317772156,Jynx_torquilla:26.393177719999997):47.8205186116):1.354011235,(((Coragyps_atratus:29.345777130000002,Cathartes_aura:29.345777137):5.243402336,Vultur_gryphus:34.58917947):39.98498389,(Pandion_haliaetus:58.31481786,((((((Buteo_buteo:3.5614951443000002,(Buteo_jamaicensis:3.036044687,Buteo_swainsoni:3.0360446874000004):0.5254504566):1.534927853,Buteo_platypterus:5.096422997):17.671408935,Haliaeetus_albicilla:22.767831932200004):5.460189786,(Accipiter_nisus:20.64864423,(Accipiter_gentilis:14.04661812,Accipiter_cooperii:14.046618121):6.602026109):7.5793774889):3.4006042008,(Aquila_rapax:8.373463021,Aquila_chrysaetos:8.373463021000001):23.2551628986):1.829023612,Gyps_africanus:33.457649532000005):24.857168321000003):16.2593454934):0.993544208008):0.8733144146,(((Cacatua_roseicapilla:15.844515879000001,Cacatua_alba:15.844515876500001):55.3822076423,((Vireo_olivaceus:31.05346179864,((Corvus_corone:8.982630477999999,Corvus_monedula:8.982630479):5.1104526914,Pica_pica:14.093083171299998):16.96037863635):14.4912723237,(((Alauda_arvensis:29.815284324047997,(((Phylloscopus_sibilatrix:10.748492214999999,(Phylloscopus_trochilus:3.774734183,Phylloscopus_collybita:3.774734183):6.973758032499999):12.333106325140001,(Hirundo_rustica:13.97770624524,Tachycineta_bicolor:13.977706245899999):9.103892295):1.6224587941,(Sylvia_atricapilla:5.966300049,Sylvia_borin:5.966300049):18.7377572851):5.111226993000001):6.810021915,(Parus_major:18.56075972723,Parus_caeruleus:18.560759728999997):18.06454651351):0.8892365698,(((((Mimus_polyglottos:20.841108646400002,Sturnus_vulgaris:20.84110864672):5.0171163629999995,((((Turdus_pilaris:4.8733967135,Turdus_torquatus:4.873396713):3.1214910171,Turdus_migratorius:7.994887730600001):0.1248133579,Turdus_merula:8.1197010892):12.555147721400001,(Erithacus_rubecula:12.7885939736,Oenanthe_oenanthe:12.788593972400001):7.88625483723):5.183376201):3.932034877,Troglodytes_troglodytes:29.790259889599998):6.187393804,Regulus_regulus:35.97765369):0.9335770159,((Anthus_spinoletta:23.76573766781,(((Agelaius_phoeniceus:15.2013026711896,(Seiurus_aurocapilla:8.547611154,((Seiurus_motacilla:6.4233886155999995,Geothlypis_trichas:6.4233886153099995):0.6072890962,Setophaga_ruticilla:7.03067771086):1.5169334427):6.653691516):2.113074842,Cardinalis_cardinalis:17.3143775116):0.7861938499,(Calcarius_lapponicus:8.825994881,Plectrophenax_nivalis:8.825994881):9.274576479):5.665166306):0.607863578,Passer_domesticus:24.3736012398):12.5376294613):0.6033121039):8.030191315):25.68198939):3.723277002,(((Falco_columbarius:9.906874358,Falco_sparverius:9.906874358):0.3280067336,(Falco_subbuteo:9.454566904,Falco_peregrinus:9.454566904230001):0.7803141881):1.678062847,Falco_tinnunculus:11.912943938909997):63.037056578):1.4910214637499999):1.508386455):0.1596970959,((((Fulica_americana:2.442063229,Fulica_atra:2.4420632290000004):41.2923651902,Grus_canadensis:43.734428419690005):21.620927083,(((((Eudocimus_albus:56.48387227274,(Egretta_caerulea:30.9969849416,(Bubulcus_ibis:16.41757057,(Ardea_herodias:1.997430795,Ardea_cinerea:1.9974307948999999):14.4201397782):14.579414366):25.486887341):1.981365729,Pelecanus_occidentalis:58.465238015):0.1959312768,((((Sula_sula:13.16760564,Sula_leucogaster:13.167605636000001):12.52843529,Morus_bassanus:25.696040924000002):21.85043414,((Phalacrocorax_aristotelis:11.5672585,Phalacrocorax_auritus:11.567258504):1.550901463,Phalacrocorax_carbo:13.1181599664):34.4283150786):8.43026517,Fregata_magnificens:55.976740225):2.684429057):2.116651437,Leptoptilos_crumeniferus:60.777820712):0.5216984718,((((Daption_capense:15.2767958,Fulmarus_glacialis:15.276795804):18.74652901,Puffinus_pacificus:34.0233248115):10.99365235,(Diomedea_exulans:8.2111673134,(Thalassarche_chrysostoma:1.422867922,Thalassarche_melanophrys:1.4228679222):6.788299392):36.8058098429):4.473522427,Oceanodroma_leucorhoa:49.490499590300004):11.809019598499999):4.0558363142000005):0.6679249594,Columba_livia:66.0232804649):12.08582507):8.401886281800001);
	TREE tree_0986 = (((Coturnix_coturnix:23.190035373599997,(Lagopus_lagopus:18.478699892999998,(Phasianus_colchicus:16.628503621,Perdix_perdix:16.628503625):1.8501962719):4.711335479600001):56.791336366500005,((((Branta_bernicla:2.567496606,Branta_canadensis:2.5674966051999997):1.030795938,Anser_anser:3.5982925443):1.225241453,Cygnus_olor:4.8235339973):4.8727489005,((Tadorna_tadorna:4.946924161985001,(Mergus_serrator:4.1983775201,Somateria_mollissima:4.198377520520001):0.7485466419):0.4993983937,Anas_platyrhynchos:5.4463225559):4.2499603423):70.285088836):34.37779567,((((((((((Chlidonias_niger:8.3372442979,(Sterna_hirundo:3.93933535,Sterna_paradisaea:3.93933535):4.39790894801):4.182719728,Sterna_albifrons:12.51996402552):0.4016726974,Sterna_fuscata:12.921636722999999):7.752319388,Anous_stolidus:20.673956113):0.2350068745,(((Larus_canus:2.032883261,((Larus_argentatus:0.7025744079670001,Larus_marinus:0.702574408):0.07530270124,Larus_fuscus:0.77787710918):1.2550061519):2.8220534909,Larus_ridibundus:4.8549367523999996):2.5145431201,Rissa_tridactyla:7.369479871999999):13.539483115000001):3.271137589,((Fratercula_arctica:17.822069016,((Uria_lomvia:4.112961649,Uria_aalge:4.112961649):6.176908362,Alca_torda:10.289870011):7.532199004299999):4.225000965,Catharacta_skua:22.0470699794):2.133030595):40.7101351199,(Philomachus_pugnax:25.9305663566,Arenaria_interpres:25.930566356):38.959669352000006):3.421102924,(((Charadrius_dubius:23.7357303263,Charadrius_hiaticula:23.735730331):14.918569066,Vanellus_vanellus:38.654299391100004):14.242648527,(Himantopus_himantopus:35.848924636,Haematopus_ostralegus:35.84892464482):17.048023286):15.414390696000002):15.59820902,(((((Coragyps_atratus:28.242477624,Cathartes_aura:28.242477620000003):6.737247247,Vultur_gryphus:34.97972487):42.67245187,(Pandion_haliaetus:55.31953516,(((Aquila_chrysaetos:8.1712075716,Aquila_rapax:8.171207572):21.2234215153,(((((Buteo_swainsoni:2.9902423229,Buteo_buteo:2.9902423224000003):0.4505043554,Buteo_jamaicensis:3.440746678):1.502977383,Buteo_platypterus:4.943724061):15.414448701200001,Haliaeetus_albicilla:20.3581727639):5.652974438,((Accipiter_gentilis:12.18896332,Accipiter_cooperii:12.188963316):8.285388959999999,Accipiter_nisus:20.474352274999998):5.536794925500001):3.3834818870000003):3.543910716,Gyps_africanus:32.938539806):22.380995358):22.3326415908836):0.05170274461,((Tyto_alba:73.34127314,((((Bubo_virginianus:6.8118132321000004,Bubo_scandiaca:6.8118132321):16.168722742,Strix_uralensis:22.9805359741):2.0123631449,Megascops_asio:24.9928991178):2.649566926,Asio_otus:27.642466042699997):45.698807098):3.142622798,(Dryocopus_martius:25.03183613337,Jynx_torquilla:25.03183613129):51.452059803000004):1.219983554):3.785587178,(((Cacatua_roseicapilla:18.425346605,Cacatua_alba:18.425346604):59.464872816,(((Pica_pica:15.776056811,(Corvus_corone:11.0468247659,Corvus_monedula:11.0468247667):4.72923204):17.788454193539998,Vireo_olivaceus:33.564510999587):15.958959403999998,(((Alauda_arvensis:36.423994814,((((Phylloscopus_trochilus:6.277412162,Phylloscopus_collybita:6.277412162):9.802205036,Phylloscopus_sibilatrix:16.079617202):14.100209272,(Hirundo_rustica:19.0699225018,Tachycineta_bicolor:19.069922502):11.109903965):2.543347752,(Sylvia_atricapilla:10.68028732,Sylvia_borin:10.680287319):22.0428869029):3.7008205960000002):4.421480984,(Parus_major:15.5415058866,Parus_caeruleus:15.54150589):25.303969913000003):2.257886865,((Regulus_regulus:42.063992633800005,(((Mimus_polyglottos:21.8696551031,Sturnus_vulgaris:21.8696551029):6.266181876999999,((Turdus_merula:10.6497456517,(Turdus_migratorius:9.762456666899999,(Turdus_pilaris:7.324364208,Turdus_torquatus:7.32436420837):2.4380924579):0.8872889852):16.111399238799997,(Oenanthe_oenanthe:17.369408701,Erithacus_rubecula:17.369408698599997):9.39173619071):1.3746920903):9.702014866,Troglodytes_troglodytes:37.83785184447):4.226140785):0.7655006815,((Anthus_spinoletta:26.3657657675,((((Seiurus_aurocapilla:7.903014808,(Setophaga_ruticilla:6.67676445584,(Seiurus_motacilla:6.25443156641,Geothlypis_trichas:6.25443156623):0.4223328893):1.2262503520999999):5.160621191581,Agelaius_phoeniceus:13.063636000399999):2.0620964746,Cardinalis_cardinalis:15.1257324786):6.469980868,(Calcarius_lapponicus:14.506351955,Plectrophenax_nivalis:14.5063519587):7.089361385):4.770052429):0.4578489277,Passer_domesticus:26.8236146995):16.0058786176):0.2738693494):6.4201077367999995):28.366749005299997):2.309725467,(Falco_tinnunculus:14.076211396,(((Falco_columbarius:10.76346171,Falco_sparverius:10.76346171):1.708752548,Falco_peregrinus:12.472214259800001):0.456653504,Falco_subbuteo:12.928867764470002):1.1473436302):66.123733476):1.2895217926):2.420080978):1.621897647,((((Fulica_atra:4.71925671,Fulica_americana:4.71925671):52.51136911982,Grus_canadensis:57.23062583186):22.689527831,(((((Eudocimus_albus:72.3882287378,(Egretta_caerulea:36.739430292,(Bubulcus_ibis:23.88291331,(Ardea_cinerea:4.09236228703,Ardea_herodias:4.092362287359999):19.790551017200002):12.8565169949):35.648798440700006):0.08422109376,Pelecanus_occidentalis:72.47244982636971):0.4569049623,((((Sula_sula:21.45872153,Sula_leucogaster:21.458721536):4.973681394,Morus_bassanus:26.432402931000002):16.95791614,((Phalacrocorax_carbo:9.699260441,Phalacrocorax_auritus:9.6992604418):0.9395492074,Phalacrocorax_aristotelis:10.638809649199999):32.751509401):21.80044228,Fregata_magnificens:65.19076132999999):7.738593457):2.454187716,Leptoptilos_crumeniferus:75.383542506):0.7948339525,((((Daption_capense:14.57682102,Fulmarus_glacialis:14.576821020999999):28.8679597829,Puffinus_pacificus:43.4447807949):20.89391335,(Diomedea_exulans:11.5852628721,(Thalassarche_chrysostoma:2.030229628,Thalassarche_melanophrys:2.0302296277):9.555033244999999):52.753431276):3.5694712949999996,Oceanodroma_leucorhoa:67.908165448):8.270211012):3.7417772009099997):4.544026992,Columba_livia:84.46418064749):1.0672646389):28.827722116070003);
	TREE tree_7406 = (((Coturnix_coturnix:17.36853733009,(Lagopus_lagopus:13.353541421700001,(Phasianus_colchicus:11.754647885,Perdix_perdix:11.754647885399999):1.5988935364999999):4.0149959087000004):56.613762070300005,((((Branta_bernicla:3.088437301,Branta_canadensis:3.0884373007000003):4.181852661,Anser_anser:7.27028996136):3.273690965,Cygnus_olor:10.5439809265):7.415992833,((Tadorna_tadorna:7.984621970000001,(Somateria_mollissima:7.2533215987999995,Mergus_serrator:7.2533215983999995):0.73130037275):2.0448204628,Anas_platyrhynchos:10.02944243286):7.930531326):56.022325641):31.25806104,((((((((Eudocimus_albus:61.0477137998381,(Egretta_caerulea:41.2031466207,(Bubulcus_ibis:19.41697415,(Ardea_cinerea:2.259645561,Ardea_herodias:2.2596455613):17.1573285932):21.7861724681):19.844567185200003):1.269579362,Pelecanus_occidentalis:62.31729317600001):2.1306786,((((Sula_sula:18.95654505,Sula_leucogaster:18.956545046000002):7.981330996,Morus_bassanus:26.937876039):15.40341888,((Phalacrocorax_carbo:7.00508029,Phalacrocorax_aristotelis:7.00508029):2.6993658324169996,Phalacrocorax_auritus:9.7044461223):32.6368487940163):20.0257394,Fregata_magnificens:62.367034319):2.08093746):6.881969317,Leptoptilos_crumeniferus:71.3299410939):0.3861934242,((((Daption_capense:16.96633983,Fulmarus_glacialis:16.966339827):29.20390397,Puffinus_pacificus:46.170243804500004):17.0279975148,((Thalassarche_chrysostoma:2.712138632,Thalassarche_melanophrys:2.7121386328):8.099688331,Diomedea_exulans:10.8118269632):52.386414351999996):5.207634347,Oceanodroma_leucorhoa:68.405875654):3.3102588594999998):1.8078272926,((Fulica_atra:4.173451525,Fulica_americana:4.173451525):42.3357079421,Grus_canadensis:46.5091594696):27.014802339):1.635910104,Columba_livia:75.15987191877):7.783419989,((((((((Larus_ridibundus:5.35855027467,(Larus_canus:1.441064803,((Larus_argentatus:0.6429653569,Larus_marinus:0.6429653569):0.3218967266,Larus_fuscus:0.96486208355):0.476202719763):3.91748547107):1.2879685392,Rissa_tridactyla:6.646518813):11.9706001354,Anous_stolidus:18.617118951):0.5687148834,(((Chlidonias_niger:6.8099552886,(Sterna_hirundo:3.5403924438,Sterna_paradisaea:3.540392444):3.26956284333):4.8851001649,Sterna_albifrons:11.695055451):0.9265249509,Sterna_fuscata:12.6215804023):6.564253430999999):1.260576164,((Fratercula_arctica:15.700987835,((Uria_lomvia:3.791800947,Uria_aalge:3.791800947):5.780285388,Alca_torda:9.572086335):6.1289015009):3.548420666,Catharacta_skua:19.2494085028):1.197001495):40.384188017,(Arenaria_interpres:30.6798787,Philomachus_pugnax:30.6798787066):30.150719316900002):9.75115554,((Vanellus_vanellus:38.32634293319,(Charadrius_hiaticula:24.957483247,Charadrius_dubius:24.957483246600003):13.368859684):10.126552522,(Himantopus_himantopus:36.151652858999995,Haematopus_ostralegus:36.151652862999995):12.301242594):22.128858094099996):11.01985355,(((((Coragyps_atratus:17.34042744,Cathartes_aura:17.340427442):3.237101548,Vultur_gryphus:20.577528983):56.81067172,(Pandion_haliaetus:55.67938739,(((((Accipiter_gentilis:12.437622035,Accipiter_cooperii:12.4376220353):8.7347519164,Accipiter_nisus:21.172373952):5.806305161,((Buteo_platypterus:4.851606479,(Buteo_jamaicensis:3.699266745,(Buteo_buteo:3.3867328416999998,Buteo_swainsoni:3.3867328416499998):0.3125339037):1.152339734):15.9462536585,Haliaeetus_albicilla:20.797860137099995):6.180818975199999):1.964682671,(Aquila_rapax:8.988881916,Aquila_chrysaetos:8.9888819161):19.9544798723):2.370626613,Gyps_africanus:31.313988403):24.365398998):21.708813317):2.642087972,((Tyto_alba:60.420886249999995,((Megascops_asio:38.0948889664,(Strix_uralensis:31.479102046999998,(Bubo_scandiaca:15.07016493,Bubo_virginianus:15.070164927):16.4089371187):6.615786922):3.208588484,Asio_otus:41.303477447999995):19.117408800862503):17.87178223,(Dryocopus_martius:22.4552105841,Jynx_torquilla:22.455210585000003):55.8374578924):1.737620203):0.9095746109,(((Cacatua_roseicapilla:26.76996619,Cacatua_alba:26.769966181999997):51.138300634000004,((((Corvus_corone:12.0150393846,Corvus_monedula:12.015039386000002):4.273600455,Pica_pica:16.288639843):16.8313840991894,Vireo_olivaceus:33.120023941):16.771620902400002,((((((Sylvia_atricapilla:12.32114149,Sylvia_borin:12.321141483):14.8732863787,(Phylloscopus_sibilatrix:14.95110261,(Phylloscopus_trochilus:4.604638302,Phylloscopus_collybita:4.604638302):10.3464643068):12.2433252515):5.19443669,(Tachycineta_bicolor:20.087494297600003,Hirundo_rustica:20.087494299040003):12.301370253):2.9424105961,Alauda_arvensis:35.3312751484):4.960546083,(Parus_caeruleus:18.069344031,Parus_major:18.0693440297):22.222477202):3.600810459,(((((Mimus_polyglottos:25.110175532600003,Sturnus_vulgaris:25.110175531612):7.115734488999999,((((Turdus_pilaris:6.640881872,Turdus_torquatus:6.640881872):4.159794551299999,Turdus_migratorius:10.800676424210002):3.4838602567,Turdus_merula:14.284536680999999):16.0728616879,(Erithacus_rubecula:18.9764089786,Oenanthe_oenanthe:18.976408981920002):11.380989389529999):1.8685116471):6.631985269,Troglodytes_troglodytes:38.8578952865):3.139923906,Regulus_regulus:41.9978191936):0.301420232,((Anthus_spinoletta:28.549277838204,((((Seiurus_aurocapilla:10.03465581,((Seiurus_motacilla:8.661200881800001,Geothlypis_trichas:8.66120088193):0.18257086825000002,Setophaga_ruticilla:8.8437717498):1.1908840601):7.2757220896,Agelaius_phoeniceus:17.3103779004):3.8647460579999997,Cardinalis_cardinalis:21.175123953700002):2.620148062,(Calcarius_lapponicus:20.993490322,Plectrophenax_nivalis:20.9934903158):2.8017817):4.754005819):1.009119106,Passer_domesticus:29.558396949600002):12.74084248):1.593392266):5.999013147):28.0166219916):1.057043228,((((Falco_subbuteo:8.798538892,Falco_columbarius:8.7985388914):1.131892808,Falco_peregrinus:9.9304316994):1.50119306,Falco_sparverius:11.431624759600002):0.7421975133,Falco_tinnunculus:12.1738222736):66.79148778499999):1.9745532369999999):0.661743807):1.3416848000000001):22.29706854);
	TREE tree_6084 = ((((Lagopus_lagopus:11.086194449699999,(Phasianus_colchicus:10.070034890999999,Perdix_perdix:10.0700348909):1.0161595599):3.0904851738000003,Coturnix_coturnix:14.1766796232):67.193904691,((((Branta_bernicla:5.648849954,Branta_canadensis:5.6488499527):6.301991249,Anser_anser:11.9508412032):4.940676952,Cygnus_olor:16.891518155):12.021510145,((Tadorna_tadorna:13.63979056469,(Somateria_mollissima:11.8329012188,Mergus_serrator:11.832901220100002):1.8068893445):0.8640393106,Anas_platyrhynchos:14.503829874760001):14.40919842421):52.457556012999994):34.74789779,(((((Fulica_atra:4.601046349,Fulica_americana:4.601046348):47.85741947289999,Grus_canadensis:52.458465809799996):15.95260669218,(((((Eudocimus_albus:62.376923295233,(Egretta_caerulea:32.073996403,(Bubulcus_ibis:15.6599766,(Ardea_herodias:1.514144247,Ardea_cinerea:1.514144247):14.1458323552):16.414019801):30.302926898000003):0.4187081125,Pelecanus_occidentalis:62.795631414000006):1.922678349,((((Sula_sula:8.179012833,Sula_leucogaster:8.179012834):4.324538448,Morus_bassanus:12.503551281):19.2601613,((Phalacrocorax_auritus:6.819835415930001,Phalacrocorax_aristotelis:6.8198354153):1.394112872,Phalacrocorax_carbo:8.213948288):23.549764290867298):29.04246967,Fregata_magnificens:60.80618225400001):3.912127509):0.5791781048,Leptoptilos_crumeniferus:65.2974878591):0.4004439371,(((Puffinus_pacificus:39.592119934,(Daption_capense:12.49788488,Fulmarus_glacialis:12.497884881):27.09423505):15.14991895,((Thalassarche_chrysostoma:0.9358360073,Thalassarche_melanophrys:0.9358360073):5.7770162350000005,Diomedea_exulans:6.7128522426):48.029186644000006):6.312013496,Oceanodroma_leucorhoa:61.054052379):4.6438794156293):2.7131407146999997):4.6605942780000005,Columba_livia:73.07166679638001):5.370220607,((((((Anous_stolidus:17.518642881,((Larus_ridibundus:4.7703894958,(((Larus_marinus:0.47437342384000003,Larus_argentatus:0.4743734239):0.3326186909,Larus_fuscus:0.8069921147):0.7049831108,Larus_canus:1.5119752254):3.2584142698000003):2.3272218327000003,Rissa_tridactyla:7.0976113281):10.4210315525):0.6065269482,((Sterna_albifrons:12.143207217,((Sterna_hirundo:4.269731342,Sterna_paradisaea:4.2697313421):3.953329792,Chlidonias_niger:8.223061133849999):3.9201460832199997):0.2779523051,Sterna_fuscata:12.4211595224):5.704010307):3.023928906,((((Uria_aalge:5.219027477,Uria_lomvia:5.219027477):6.633452782,Alca_torda:11.852480255):4.775524284399999,Fratercula_arctica:16.628004543):2.917083467,Catharacta_skua:19.5450880097):1.604010725):29.138003071,(Arenaria_interpres:25.105595505,Philomachus_pugnax:25.1055955004):25.181506301000002):7.554744461,((Vanellus_vanellus:32.5666784949,(Charadrius_hiaticula:20.674060893,Charadrius_dubius:20.674060888999996):11.892617607999998):6.48397673,(Haematopus_ostralegus:27.34435793839,Himantopus_himantopus:27.344357939699997):11.706297286):18.791191033):20.44673744,((((Tyto_alba:49.779876092761,(((Strix_uralensis:22.436102098400003,(Bubo_scandiaca:8.132805224,Bubo_virginianus:8.132805224):14.303296873899999):2.9462039129999997,Megascops_asio:25.382306009999997):3.306991112,Asio_otus:28.6892971231):21.090578973):22.69854153,(Dryocopus_martius:30.160863795690002,Jynx_torquilla:30.1608638):42.317553837000006):0.8650185714,(((Coragyps_atratus:25.883593334000004,Cathartes_aura:25.883593336):9.257852517,Vultur_gryphus:35.14144585):37.05964551,(Pandion_haliaetus:54.57741748,(((((Accipiter_cooperii:14.823944891,Accipiter_gentilis:14.823944891):7.558744024,Accipiter_nisus:22.3826889154):6.3385962319999996,(Haliaeetus_albicilla:21.3994761801,(((Buteo_jamaicensis:3.86397818,Buteo_buteo:3.8639781805999998):0.3740330314,Buteo_swainsoni:4.2380112115):0.678374,Buteo_platypterus:4.916385212):16.4830909679):7.321808967):2.540886584,(Aquila_chrysaetos:8.3673445347,Aquila_rapax:8.367344535):22.894827196999998):1.505445954,Gyps_africanus:32.76761769):21.809799801):17.623673877):1.142344848):3.361336132,(((Cacatua_alba:20.58355038265,Cacatua_roseicapilla:20.583550378):51.800095606,((Vireo_olivaceus:29.938214614400003,((Corvus_monedula:10.063249953800002,Corvus_corone:10.0632499546):4.511012287,Pica_pica:14.574262241):15.3639523709):13.983347205000001,((((((Tachycineta_bicolor:13.509979437999998,Hirundo_rustica:13.5099794389):8.809703492,(Phylloscopus_sibilatrix:12.1392319285,(Phylloscopus_trochilus:4.627179756,Phylloscopus_collybita:4.627179755):7.51205217339):10.180451001):4.45686965,(Sylvia_atricapilla:10.82556596,Sylvia_borin:10.825565957600002):15.9509866153):4.38751544,Alauda_arvensis:31.164068016005203):3.618396945,(Parus_caeruleus:15.813312011999999,Parus_major:15.8133120074):18.9691529523):3.247053462,(((((Mimus_polyglottos:22.2354277817,Sturnus_vulgaris:22.23542778266):7.458098838,((Turdus_merula:10.753908264,(Turdus_migratorius:10.232824759000001,(Turdus_torquatus:6.550008776,Turdus_pilaris:6.5500087765):3.6828159821):0.5210835052):16.4243046068,(Oenanthe_oenanthe:16.0976453507,Erithacus_rubecula:16.0976453503):11.0805675192):2.5153137509):3.046272783,Troglodytes_troglodytes:32.7397993991):4.0669331490000005,Regulus_regulus:36.806732554999996):0.4213253152,((((Calcarius_lapponicus:17.877070670000002,Plectrophenax_nivalis:17.877070673):4.376950471,(((Seiurus_aurocapilla:11.20793761,((Seiurus_motacilla:8.5756668977,Geothlypis_trichas:8.575666898569999):0.6014353007,Setophaga_ruticilla:9.17710219842):2.0308354122):6.5786540395,Agelaius_phoeniceus:17.7865916447):3.88391267,Cardinalis_cardinalis:21.670504322099998):0.5835168219):4.4920734653,Anthus_spinoletta:26.746094599000003):2.591652387,Passer_domesticus:29.33774699091):7.890310875000001):0.8014605577):5.8920433958):28.462084175600005):0.9172556762,((Falco_sparverius:15.11520676,(Falco_subbuteo:13.872587607,Falco_peregrinus:13.872587608099998):1.242619153):1.218945368,(Falco_tinnunculus:14.4390527694,Falco_columbarius:14.439052769):1.895099359):56.966749535000005):3.4038706653):1.583811366):0.1533036958):37.676594705899994);
	TREE tree_1227 = ((((Lagopus_lagopus:17.854640539,(Phasianus_colchicus:15.713774570999998,Perdix_perdix:15.713774574):2.1408659672):3.9704947537999997,Coturnix_coturnix:21.8251352912):51.6094787491,((((Branta_bernicla:8.567372205,Branta_canadensis:8.5673722044):2.191788858,Anser_anser:10.759161064099999):3.493638855,Cygnus_olor:14.252799918):13.385194402,(Anas_platyrhynchos:13.96896715107,(Tadorna_tadorna:11.903989519499998,(Mergus_serrator:10.5085581726,Somateria_mollissima:10.508558171799999):1.3954313471):2.06497763149):13.669027169999998):45.796619727999996):21.58312972,((Columba_livia:74.99325859357,((((((Eudocimus_albus:54.2863676576766,(Egretta_caerulea:30.992884428799996,(Bubulcus_ibis:14.02519908,(Ardea_cinerea:1.373120472,Ardea_herodias:1.373120472):12.6520786066):16.967685353):23.2934832326766):3.802615151,Pelecanus_occidentalis:58.088982815):1.287350456,((((Sula_sula:18.5947082,Sula_leucogaster:18.594708201):11.54265314,Morus_bassanus:30.137361333):16.40662389,((Phalacrocorax_carbo:15.034451174,Phalacrocorax_auritus:15.034451173999999):0.3634529495,Phalacrocorax_aristotelis:15.39790412):31.146081111):9.016567111,Fregata_magnificens:55.560552346899996):3.815780923):3.877784871,Leptoptilos_crumeniferus:63.2541181349):0.3770854885,((((Thalassarche_chrysostoma:1.039793519,Thalassarche_melanophrys:1.0397935188):7.360418183,Diomedea_exulans:8.4002117013):42.364334785,((Daption_capense:12.80012059,Fulmarus_glacialis:12.800120588099999):21.42825616,Puffinus_pacificus:34.2283767506):16.536169737999998):7.9307451248,Oceanodroma_leucorhoa:58.695291613799995):4.93591202):7.578636391,((Fulica_americana:6.519748433,Fulica_atra:6.519748432999999):36.49359640166,Grus_canadensis:43.013344837400005):28.196495184):3.78341857324):4.249680404,((((((Anous_stolidus:14.528273473,((Larus_ridibundus:3.7823986848500004,(Larus_canus:1.1972259997699999,((Larus_fuscus:0.47390374312,Larus_argentatus:0.4739037431):0.05367307203,Larus_marinus:0.527576815115):0.6696491845):2.5851726848):1.9646778098500002,Rissa_tridactyla:5.747076495):8.7811969785):0.576298058,((Sterna_albifrons:10.1482084308,(Chlidonias_niger:6.1907251442,(Sterna_hirundo:2.938236078,Sterna_paradisaea:2.93823607734):3.25248906597):3.9574832865999996):0.4117755771,Sterna_fuscata:10.559984007):4.544587524000001):2.606420038,((Fratercula_arctica:14.541548148,((Uria_lomvia:4.391504345,Uria_aalge:4.391504345):4.961095582,Alca_torda:9.3525999272):5.1889482216000005):1.960656685,Catharacta_skua:16.502204832):1.208786736):32.055287318,(Arenaria_interpres:23.006150789,Philomachus_pugnax:23.0061507819):26.760128109):8.569287357,((Vanellus_vanellus:37.7260546804,(Charadrius_dubius:25.004309048,Charadrius_hiaticula:25.004309051):12.721745633):3.193636026,(Haematopus_ostralegus:29.052730054399998,Himantopus_himantopus:29.0527300481):11.866960658):17.415875543):20.63000559,((((Tyto_alba:51.28007467,((Megascops_asio:26.293634284699998,(Strix_uralensis:22.508921429999997,(Bubo_scandiaca:7.403425609000001,Bubo_virginianus:7.4034256092):15.10549582):3.78471285609):2.896894833,Asio_otus:29.190529120999997):22.089545556399997):23.3340425,(Dryocopus_martius:27.447991994800006,Jynx_torquilla:27.447991999000003):47.16612516):2.183414384,((Vultur_gryphus:41.58419099,(Coragyps_atratus:23.475936977,Cathartes_aura:23.475936971):18.108254018):30.64766519,(Pandion_haliaetus:56.5947292,(((Aquila_rapax:8.829539570000001,Aquila_chrysaetos:8.8295395703):22.3356148489,(((Buteo_platypterus:5.943530521,(Buteo_jamaicensis:3.511518762,(Buteo_buteo:3.34007162182,Buteo_swainsoni:3.3400716217):0.1714471402):2.4320117596900004):15.621292326679999,Haliaeetus_albicilla:21.5648228496):5.263137537,(Accipiter_nisus:22.5965213088,(Accipiter_gentilis:15.764649804,Accipiter_cooperii:15.764649804000001):6.8318715066):4.231439076):4.337194037):1.717572747,Gyps_africanus:32.882727169):23.712002036):15.637126978):4.565675361):1.123313065,(((Cacatua_roseicapilla:15.38662763,Cacatua_alba:15.386627625700001):60.664436561,((((Corvus_corone:10.23285408055,Corvus_monedula:10.23285408):6.244498418999999,Pica_pica:16.477352493799998):14.8934808817,Vireo_olivaceus:31.3708333756177):18.3717930731,((((((Sylvia_atricapilla:9.915058025,Sylvia_borin:9.9150580239):13.7391270709,(Phylloscopus_sibilatrix:13.360138287000002,(Phylloscopus_trochilus:5.614347081,Phylloscopus_collybita:5.614347081):7.745791206):10.2940468131):4.339287745,(Tachycineta_bicolor:16.6615497335,Hirundo_rustica:16.66154973316):11.33192311264):4.250222105,Alauda_arvensis:32.243694951841405):7.053954444,(Parus_caeruleus:17.661580359,Parus_major:17.6615803584):21.636069031):1.875530002,((Regulus_regulus:40.1223525468,(((Sturnus_vulgaris:20.3746235734,Mimus_polyglottos:20.3746235726):6.801767166,((((Turdus_pilaris:5.600605028,Turdus_torquatus:5.6006050267):2.8849272646000004,Turdus_migratorius:8.485532291810001):0.1956123389,Turdus_merula:8.6811446313):12.37546553929,(Oenanthe_oenanthe:13.23627213696,Erithacus_rubecula:13.2362721391):7.820338033600001):6.1197805698000005):7.431975981,Troglodytes_troglodytes:34.60836672):5.5139858295):0.7319309946,((Anthus_spinoletta:25.2363737111,((((Seiurus_aurocapilla:7.271088906,((Seiurus_motacilla:5.8175644431,Geothlypis_trichas:5.817564442874):0.15322501164,Setophaga_ruticilla:5.970789455):1.3002994518):4.1540649737,Agelaius_phoeniceus:11.425153879599998):7.499680497,Cardinalis_cardinalis:18.924834375499998):1.335829417,(Calcarius_lapponicus:17.207340293,Plectrophenax_nivalis:17.2073403):3.053323494):4.975709915):3.275336221,Passer_domesticus:28.511709928899997):12.342573618500001):0.3188958469):8.569447054000001):26.308437736):0.3017097655,((Falco_columbarius:11.88703309,Falco_tinnunculus:11.8870330911):0.1869787835,(Falco_sparverius:11.64702224,(Falco_peregrinus:9.93637391418,Falco_subbuteo:9.93637391293):1.710648326):0.4269896324):64.27876207099999):1.5680706591):1.044727223):0.27736716251):15.77480476);
	TREE tree_1259 = ((((Lagopus_lagopus:23.1171974843,(Phasianus_colchicus:20.590898408999998,Perdix_perdix:20.590898405999997):2.526299075):6.808545104,Coturnix_coturnix:29.925742588400002):43.91664924852,((((Branta_bernicla:4.103327709,Branta_canadensis:4.1033277092):1.938537644,Anser_anser:6.0418653529):3.501113871,Cygnus_olor:9.5429792249):11.280535386,(((Mergus_serrator:8.827544085664439,Somateria_mollissima:8.827544085399998):0.8454420074,Tadorna_tadorna:9.67298609245):0.96001926571,Anas_platyrhynchos:10.633005359491001):10.190509250799998):53.018877223000004):26.73080004,(((((Fulica_atra:5.93382785,Fulica_americana:5.93382785):39.7537654938,Grus_canadensis:45.6875933454):26.780913418,(((((Eudocimus_albus:57.900278456384605,((Bubulcus_ibis:12.65059066,(Ardea_cinerea:3.6231650243,Ardea_herodias:3.623165024):9.027425636):14.910395176999998,Egretta_caerulea:27.560985834500002):30.3392926267846):5.763662531,Pelecanus_occidentalis:63.663940987000004):0.5371472754,((((Sula_sula:15.97326425,Sula_leucogaster:15.97326425):7.66749872,Morus_bassanus:23.640762971):29.47481862,((Phalacrocorax_carbo:15.25806335,Phalacrocorax_auritus:15.258063347810001):0.9450434134,Phalacrocorax_aristotelis:16.20310676):36.912474825):7.685632022,Fregata_magnificens:60.801213616999995):3.399874646):0.356054498,Leptoptilos_crumeniferus:64.557142759):0.629750174,((((Daption_capense:17.33771027,Fulmarus_glacialis:17.3377102689):21.52768473,Puffinus_pacificus:38.865394996):16.938790828000002,((Thalassarche_chrysostoma:1.444364994,Thalassarche_melanophrys:1.4443649941999999):6.194159335,Diomedea_exulans:7.638524328900001):48.165661488):5.534108559,Oceanodroma_leucorhoa:61.338294387999994):3.8485985520777):7.281613827699999):1.9510373881,Columba_livia:74.4195441448):5.7833077127,((((((((Larus_ridibundus:4.8544276746,(Larus_canus:1.484634199,((Larus_argentatus:0.5142116168199999,Larus_marinus:0.5142116167999999):0.375289568,Larus_fuscus:0.8895011848600001):0.59513301421):3.3697934755):2.0036505884,Rissa_tridactyla:6.8580782629999995):12.980690431,Anous_stolidus:19.838768690000002):0.367601953,(((Chlidonias_niger:7.9323329678,(Sterna_hirundo:4.131181676,Sterna_paradisaea:4.131181676000001):3.8011512921):5.5669020554,Sterna_albifrons:13.499235023):0.804456644,Sterna_fuscata:14.303691667999999):5.902678979):2.477819126,((((Uria_aalge:4.191746251,Uria_lomvia:4.191746251):6.655324097,Alca_torda:10.847070348):5.4609861192,Fratercula_arctica:16.308056465900002):3.631117373,Catharacta_skua:19.9391738376):2.745015933):37.690588782,(Arenaria_interpres:31.105225853,Philomachus_pugnax:31.105225849):29.269552713699998):9.614042085,((Vanellus_vanellus:35.90187615440001,(Charadrius_hiaticula:21.588523554000002,Charadrius_dubius:21.588523557000002):14.313352596000001):7.411410833000001,(Haematopus_ostralegus:31.651332221,Himantopus_himantopus:31.6513322245):11.661954762999999):26.675533653):10.0044319,((((Tyto_alba:48.9299835632,((Megascops_asio:24.125140484299997,((Bubo_virginianus:9.388492794000001,Bubo_scandiaca:9.388492794):12.8137367488,Strix_uralensis:22.202229542700003):1.9229109401):1.389456244,Asio_otus:25.514596727700003):23.415386831):24.84539511,(Dryocopus_martius:25.3622825366,Jynx_torquilla:25.362282533):48.413096134):2.095829758,(((Coragyps_atratus:50.54541204,Cathartes_aura:50.54541204):4.873499254,Vultur_gryphus:55.418911294):20.21741981,(Pandion_haliaetus:60.41567343,(((Aquila_rapax:9.921673994999999,Aquila_chrysaetos:9.92167399537):26.047675194200004,((Accipiter_nisus:24.961320334,(Accipiter_cooperii:16.427300807199998,Accipiter_gentilis:16.427300805):8.534019524):4.941562317,(Haliaeetus_albicilla:25.048859755621997,(((Buteo_buteo:4.2054775447,Buteo_swainsoni:4.2054775445):0.5609163905,Buteo_jamaicensis:4.7663939355):2.56252549,Buteo_platypterus:7.328919425):17.7199403326):4.854022893):6.066466541900001):1.348296348,Gyps_africanus:37.31764553800001):23.098027891599997):15.220657677):0.23487732646):1.979786414,(((Cacatua_roseicapilla:18.77683024,Cacatua_alba:18.776830238000002):55.532218143,(((Pica_pica:11.922033904,(Corvus_corone:7.670385892300001,Corvus_monedula:7.670385892):4.2516480077):12.941157462400001,Vireo_olivaceus:24.8631913597):27.687677897500002,(((Alauda_arvensis:38.351124601862,(((Phylloscopus_sibilatrix:15.892130611,(Phylloscopus_trochilus:7.136737219,Phylloscopus_collybita:7.1367372190000005):8.7553933916):17.804060289000002,(Tachycineta_bicolor:21.7218661956,Hirundo_rustica:21.7218661969):11.974324703999999):2.967982807,(Sylvia_atricapilla:12.62010362,Sylvia_borin:12.620103624):24.044070076799997):1.686950898):2.749589449,(Parus_major:18.478736216999998,Parus_caeruleus:18.478736218999998):22.621977833):3.848026447,(((((Mimus_polyglottos:24.8590138807,Sturnus_vulgaris:24.859013881000003):8.83842021,((((Turdus_pilaris:5.500857449,Turdus_torquatus:5.5008574488):5.368930500099999,Turdus_migratorius:10.869787949300001):1.0014417558,Turdus_merula:11.8712297046):19.100114784109998,(Oenanthe_oenanthe:21.0785700254,Erithacus_rubecula:21.078570026999998):9.89277446501):2.7260896048000003):5.126479982,Troglodytes_troglodytes:38.823914079459996):4.2093528976000005,Regulus_regulus:43.033266979):0.2648689668,((Passer_domesticus:29.194795258182598,((Calcarius_lapponicus:13.513427156099999,Plectrophenax_nivalis:13.5134271528):5.333990126,((Agelaius_phoeniceus:14.1927185188663,(Seiurus_aurocapilla:7.547165578,(Setophaga_ruticilla:5.933990157796,(Geothlypis_trichas:5.7590294181960004,Seiurus_motacilla:5.7590294182):0.17496073892):1.6131754205):6.6455529328):2.774779554,Cardinalis_cardinalis:16.9674980661):1.879919214):10.347377975):3.679391148,Anthus_spinoletta:32.8741864136):10.423949533):1.650604559):7.602128758999999):21.758179115000004):2.344986713,(Falco_columbarius:11.72688599,(((Falco_peregrinus:9.9351986625,Falco_subbuteo:9.935198664):1.229281314,Falco_tinnunculus:11.1644799763):0.4780951684,Falco_sparverius:11.642575145):0.08431084604):64.92714910000001):1.1969597569000001):2.142257693):0.20959932658):20.37034001);
	TREE tree_1873 = (((Coturnix_coturnix:18.6533048896,(Lagopus_lagopus:14.962873965000002,(Phasianus_colchicus:13.316895675,Perdix_perdix:13.316895675000001):1.6459782903):3.6904309242):54.984329720999995,((((Branta_bernicla:5.4747627869999995,Branta_canadensis:5.4747627871):2.609251054,Anser_anser:8.084013841059999):4.950447272,Cygnus_olor:13.0344611131):10.365382597,(((Somateria_mollissima:9.4764968227,Mergus_serrator:9.4764968233):1.5117835473,Tadorna_tadorna:10.9882803721):1.26743880807,Anas_platyrhynchos:12.255719179362):11.144124530200001):50.237790917000005):20.77475508,(((((((Anous_stolidus:18.336048075999997,((Larus_ridibundus:5.09225486443,(((Larus_argentatus:0.71592446656,Larus_marinus:0.7159244666):0.46015687,Larus_fuscus:1.17608133661):0.9769313793500001,Larus_canus:2.1530127161):2.9392421483):2.0678194992,Rissa_tridactyla:7.160074364):11.175973709099999):0.6973603739,(((Chlidonias_niger:8.423910567930001,(Sterna_paradisaea:4.1604350885,Sterna_hirundo:4.1604350893):4.2634754798):2.3840859770000002,Sterna_albifrons:10.807996546000002):1.496769992,Sterna_fuscata:12.304766536999999):6.728641913000001):2.178755108,((Fratercula_arctica:16.377002709899998,((Uria_lomvia:4.32200503,Uria_aalge:4.32200503):6.99417446,Alca_torda:11.31617949):5.06082322):2.402818548,Catharacta_skua:18.7798212585):2.432342298):38.7661121646,(Arenaria_interpres:28.659987889999996,Philomachus_pugnax:28.659987885199996):31.318287819000002):5.057250519,((Vanellus_vanellus:39.3683742341,(Charadrius_dubius:23.349963191,Charadrius_hiaticula:23.349963186700002):16.018411049999997):7.907323884,(Himantopus_himantopus:33.0627808423,Haematopus_ostralegus:33.062780834600005):14.212917282):17.7598281102):14.42486723,((((Tyto_alba:68.492839328,(((Strix_uralensis:20.739241087499998,(Bubo_scandiaca:6.372959973,Bubo_virginianus:6.372959973):14.366281115700001):1.4086681902,Megascops_asio:22.1479092771):4.036876797,Asio_otus:26.184786074999998):42.308053243):5.274606886,(Dryocopus_martius:38.81982342032,Jynx_torquilla:38.81982342):34.947622793600004):3.467900128,((Vultur_gryphus:45.38313646,(Coragyps_atratus:32.64895761,Cathartes_aura:32.64895762):12.734178838):31.06017455,(Pandion_haliaetus:44.70696662,(((((Buteo_platypterus:4.315202583,(Buteo_jamaicensis:2.73165237,(Buteo_swainsoni:2.5905889822600003,Buteo_buteo:2.5905889825):0.141063388):1.583550212):12.401687315020002,Haliaeetus_albicilla:16.716889896799998):3.8130096843,((Accipiter_gentilis:9.144315649,Accipiter_cooperii:9.14431565):7.263892063,Accipiter_nisus:16.4082077122):4.12169186888):2.842952275,(Aquila_rapax:6.509375309,Aquila_chrysaetos:6.509375308199999):16.8634765476):1.195879821,Gyps_africanus:24.568731675):20.138234939):31.7363444041369):0.7920353262):0.2811550666,(((Cacatua_roseicapilla:16.96764363,Cacatua_alba:16.967643631199998):57.753095302999995,((((Corvus_monedula:5.8549268979999995,Corvus_corone:5.854926898219999):3.6497354945,Pica_pica:9.504662393):8.611453996063899,Vireo_olivaceus:18.1161163891):30.071328459,(((Alauda_arvensis:33.4465313678,((((Phylloscopus_trochilus:4.091507915,Phylloscopus_collybita:4.091507915999999):8.128996606200001,Phylloscopus_sibilatrix:12.220504521999999):13.131740358,(Tachycineta_bicolor:15.546495242600002,Hirundo_rustica:15.546495241619999):9.805749638):4.719807407,(Sylvia_borin:8.217185351,Sylvia_atricapilla:8.217185351):21.854866932088):3.3744790829999998):5.385792285,(Parus_caeruleus:18.407884731,Parus_major:18.4078847279):20.424438919):2.772038397,(((((Mimus_polyglottos:18.530311451699998,Sturnus_vulgaris:18.53031145215):5.047455968,((((Turdus_pilaris:5.010562211590001,Turdus_torquatus:5.010562212):2.1846120196000003,Turdus_migratorius:7.1951742317):0.1328894491,Turdus_merula:7.3280636812):11.690652830199998,(Oenanthe_oenanthe:13.168210829786998,Erithacus_rubecula:13.1682108338):5.8505056798399995):4.5590509065):14.24520149,Troglodytes_troglodytes:37.822968896):2.6510637127,Regulus_regulus:40.474032613000006):0.4105847573,((((Calcarius_lapponicus:14.963323591600002,Plectrophenax_nivalis:14.96332359601):6.678449584,((Agelaius_phoeniceus:17.4804081611,(Seiurus_aurocapilla:10.41862633,((Seiurus_motacilla:9.035139037,Geothlypis_trichas:9.03513903617):0.1966982312,Setophaga_ruticilla:9.23183726744):1.1867890638):7.0617818288):3.491055958,Cardinalis_cardinalis:20.971464123000004):0.6703090541):6.7371531319999995,Anthus_spinoletta:28.3789263105):1.470231135,Passer_domesticus:29.8491574405):11.035459931000002):0.719744676):6.583082803):26.533294072700002):0.6702203487,((Falco_columbarius:13.51015861,Falco_tinnunculus:13.5101586142):1.653843618,(Falco_sparverius:11.51451322,(Falco_subbuteo:10.7941377265,Falco_peregrinus:10.7941377271):0.7203754904):3.649489016):60.226957041):2.1255421311):1.943892059):0.2625422509,(((((((Eudocimus_albus:59.615107311073096,(Egretta_caerulea:39.1165048716,(Bubulcus_ibis:18.24428835,(Ardea_herodias:3.318528211,Ardea_cinerea:3.3185282104000002):14.925760141699998):20.872216526):20.4986024300731):1.884370708,Pelecanus_occidentalis:61.4994780196687):2.918377879,((((Sula_sula:10.24682565,Sula_leucogaster:10.24682565):2.783379155,Morus_bassanus:13.030204806):28.16530387,((Phalacrocorax_auritus:10.979357774,Phalacrocorax_carbo:10.979357774):0.3418254923,Phalacrocorax_aristotelis:11.321183265999998):29.874325405):20.51801793,Fregata_magnificens:61.713526597):2.704329298):3.312093408,Leptoptilos_crumeniferus:67.729949307):0.4260001079,(((Puffinus_pacificus:42.165887622700005,(Daption_capense:12.82867582,Fulmarus_glacialis:12.828675817999999):29.337211808):13.34090523,((Thalassarche_chrysostoma:1.988660979,Thalassarche_melanophrys:1.9886609793):5.859989872,Diomedea_exulans:7.8486508507):47.658142):7.678149226,Oceanodroma_leucorhoa:63.184942082):4.9710073395):4.1715913845,((Fulica_atra:3.769844071,Fulica_americana:3.7698440709999996):43.06688321530001,Grus_canadensis:46.836727297210004):25.490813513):2.7164765696999997,Columba_livia:75.04401737028):4.6789183443):14.68945399);
	TREE tree_2732 = (((Coturnix_coturnix:32.934686313,(Lagopus_lagopus:24.409039354,(Phasianus_colchicus:20.709118461,Perdix_perdix:20.709118461):3.699920893):8.5256469578):61.352060578999996,((((Branta_bernicla:6.714397678,Branta_canadensis:6.714397677500001):2.519598589,Anser_anser:9.233996267199998):4.713596832,Cygnus_olor:13.9475930995):7.614359451,(((Somateria_mollissima:8.4683697987,Mergus_serrator:8.468369798):0.4542151118,Tadorna_tadorna:8.9225849114):1.6000067506,Anas_platyrhynchos:10.52259166103):11.039360889):72.724794342):16.48267606,((Columba_livia:76.3130248711,(((Fulica_atra:8.3134016307,Fulica_americana:8.31340163):40.76946311233,Grus_canadensis:49.0828647334):25.986458920999997,(((((Eudocimus_albus:59.6266344254,(((Ardea_herodias:3.1455985102,Ardea_cinerea:3.1455985098):14.8612771735,Bubulcus_ibis:18.006875675):11.78988429,Egretta_caerulea:29.796759969800004):29.829874457000003):0.8226422243,Pelecanus_occidentalis:60.449276663999996):1.157138003,((((Sula_sula:8.586964238,Sula_leucogaster:8.586964239):7.595321814,Morus_bassanus:16.182286052000002):24.0448901,((Phalacrocorax_carbo:16.30045723,Phalacrocorax_auritus:16.300457226):1.98908879,Phalacrocorax_aristotelis:18.2895460154):21.9376301445004):18.05408182,Fregata_magnificens:58.281257968000006):3.325156685):2.617303356,Leptoptilos_crumeniferus:64.223718013):1.316775804,(((Puffinus_pacificus:39.980912187200005,(Daption_capense:13.37806677,Fulmarus_glacialis:13.3780667653):26.602845416999997):15.27184945,(Diomedea_exulans:9.557597770300001,(Thalassarche_chrysostoma:2.566749677,Thalassarche_melanophrys:2.5667496773000003):6.990848094):45.695163869000005):2.843582848,Oceanodroma_leucorhoa:58.096344488):7.44414933):9.528829836):1.2437012201000002):10.3741276,(((((((((((Larus_marinus:0.4305212125,Larus_argentatus:0.43052121239999996):0.3757868079,Larus_fuscus:0.80630802032):0.37004880708,Larus_canus:1.1763568273):2.3002733868,Larus_ridibundus:3.4766302142):1.06762062676,Rissa_tridactyla:4.54425084128):7.8106757445,Anous_stolidus:12.354926585):0.1416601737,(((Chlidonias_niger:5.9482693618999996,(Sterna_paradisaea:2.7941118687,Sterna_hirundo:2.794111868):3.1541574931):2.1492746723,Sterna_albifrons:8.097544034):0.2266439803,Sterna_fuscata:8.324188012899999):4.172398745):2.431371528,((Fratercula_arctica:10.568296008499999,(Alca_torda:7.394889889,(Uria_lomvia:2.916057916,Uria_aalge:2.916057916):4.4788319719):3.1734061192403002):1.761025794,Catharacta_skua:12.3293218017):2.598636485):38.225963177000004,(Philomachus_pugnax:23.880416107800002,Arenaria_interpres:23.880416101999998):29.273505355999998):6.845801723,(((Charadrius_hiaticula:22.0380515428,Charadrius_dubius:22.038051543):12.652049859,Vanellus_vanellus:34.6901014075):5.854575206,(Haematopus_ostralegus:22.8335410035,Himantopus_himantopus:22.833541000699995):17.711135603):19.455046571):25.71900133,((((Vultur_gryphus:56.98095151,(Coragyps_atratus:45.202116700000005,Cathartes_aura:45.20211671):11.778834801):25.00049559,(Pandion_haliaetus:63.00608259,((((((Buteo_jamaicensis:3.793409747,(Buteo_swainsoni:3.6781181849,Buteo_buteo:3.6781181844999997):0.1152915629):2.428541596,Buteo_platypterus:6.221951343):18.567392338999998,Haliaeetus_albicilla:24.78934368216):6.1002457942,((Accipiter_gentilis:16.0959896489,Accipiter_cooperii:16.0959896482):10.91277381,Accipiter_nisus:27.008763458999994):3.8808260176999996):1.628956514,(Aquila_chrysaetos:8.83301229428,Aquila_rapax:8.8330122949):23.6855336958):1.230583519,Gyps_africanus:33.749129513):29.256953081):18.9753645071266):1.212904624,((Tyto_alba:52.803820246,((((Bubo_scandiaca:9.184325846,Bubo_virginianus:9.184325845):20.040692913,Strix_uralensis:29.2250187592):1.9130323167,Megascops_asio:31.1380510758):5.331273199,Asio_otus:36.469324275):16.3344959752025):29.1847925,(Dryocopus_martius:31.51702341591,Jynx_torquilla:31.51702342):50.47158932959):1.205738979):1.183118341,(((Cacatua_roseicapilla:21.18832675,Cacatua_alba:21.1883267515):59.53979872869999,(((Pica_pica:14.533483209,(Corvus_corone:9.43561315479,Corvus_monedula:9.435613155):5.097870052999999):18.9072853392,Vireo_olivaceus:33.4407685404):23.1227207388,(((Alauda_arvensis:45.09075096629999,((((Phylloscopus_trochilus:6.096753994,Phylloscopus_collybita:6.096753994):9.7494519999,Phylloscopus_sibilatrix:15.846205997999999):16.4740196959,(Tachycineta_bicolor:18.6671088911,Hirundo_rustica:18.6671088893):13.653116798000001):7.652127519,(Sylvia_atricapilla:14.40996054,Sylvia_borin:14.409960538):25.562392671989997):5.118397756):2.405346779,(Parus_caeruleus:21.772764108,Parus_major:21.772764104599997):25.723333635):0.4710905611,((Regulus_regulus:45.686410468999995,(((Sturnus_vulgaris:24.680210101620002,Mimus_polyglottos:24.6802101031):4.804797816,((((Turdus_pilaris:6.674197389,Turdus_torquatus:6.6741973898):1.9423274442799998,Turdus_migratorius:8.6165248334):1.4345295052,Turdus_merula:10.0510543389):16.772335021,(Oenanthe_oenanthe:18.4189167198,Erithacus_rubecula:18.4189167223):8.40447263957):2.661618554):12.01157743,Troglodytes_troglodytes:41.4965853537):4.189825118):0.8932679608,((((((Seiurus_aurocapilla:7.802953313,(Setophaga_ruticilla:6.510884236420001,(Geothlypis_trichas:6.182538396290001,Seiurus_motacilla:6.1825383964):0.3283458402):1.2920690761):5.0421664469506995,Agelaius_phoeniceus:12.845119760345561):6.023729044,Cardinalis_cardinalis:18.8688488014):2.258888464,(Calcarius_lapponicus:21.111379846,Plectrophenax_nivalis:21.111379842):0.01635742454):10.185726051,Anthus_spinoletta:31.31346331825):1.377553977,Passer_domesticus:32.6910172987):13.888661131):1.387509878):8.5963009801):24.1646361966):0.7720747382,((((Falco_peregrinus:10.2561327816,Falco_subbuteo:10.2561327809):0.0976118516,Falco_sparverius:10.353744633):2.121097638,Falco_tinnunculus:12.4748422714):0.5988773782,Falco_columbarius:13.07371965):68.426480577):2.8772698458):1.341254446):0.9684279585):24.08227048);
	TREE tree_9228 = (((Coturnix_coturnix:17.6586579966,(Lagopus_lagopus:13.321236979300002,(Phasianus_colchicus:12.4345742699,Perdix_perdix:12.4345742687):0.8866627106):4.3374210163999996):68.81910114300001,((((Branta_bernicla:4.332039308,Branta_canadensis:4.3320393081):2.292434252,Anser_anser:6.6244735598):3.214560873,Cygnus_olor:9.8390344338):6.858189997,(Anas_platyrhynchos:8.7314912914,((Mergus_serrator:7.339647408599999,Somateria_mollissima:7.339647407199999):0.5200730282,Tadorna_tadorna:7.85972043622):0.87177085605):7.9657331383):69.78053470399999):24.74239246,(((((((Anous_stolidus:15.094373740999998,((Larus_ridibundus:4.0987972929,(((Larus_argentatus:0.6129945693000001,Larus_marinus:0.6129945694):0.1146183231,Larus_fuscus:0.72761289246):0.48033315401999993,Larus_canus:1.2079460468):2.890851247):1.1914015366,Rissa_tridactyla:5.29019883):9.8041749102):0.5333475532,((Sterna_albifrons:9.733327913,(Chlidonias_niger:5.9588220626999995,(Sterna_hirundo:3.4266364406000003,Sterna_paradisaea:3.4266364405600003):2.5321856223):3.7745058503999998):0.639662158,Sterna_fuscata:10.372990071):5.2547312221):2.447319104,((((Uria_aalge:3.751499592,Uria_lomvia:3.751499592):4.171245917,Alca_torda:7.922745508599999):5.4388910206,Fratercula_arctica:13.361636529999998):2.964010657,Catharacta_skua:16.325647186699996):1.74939321):25.9844796814,(Arenaria_interpres:20.021693641,Philomachus_pugnax:20.02169364151):24.037826438):12.91598409,((Vanellus_vanellus:36.1926864777,(Charadrius_hiaticula:26.661325877000003,Charadrius_dubius:26.661325874):9.531360594999999):6.434236215,(Haematopus_ostralegus:30.3516950705,Himantopus_himantopus:30.351695073930003):12.27522761):14.348581482):29.68448604,(((((Coragyps_atratus:24.17453032,Cathartes_aura:24.17453032):11.84036497,Vultur_gryphus:36.01489529):44.66248141,(Pandion_haliaetus:66.7113484,((((Haliaeetus_albicilla:26.033449632,((Buteo_jamaicensis:5.077674254,(Buteo_buteo:4.18429680525,Buteo_swainsoni:4.184296804100001):0.893377449):1.121282672,Buteo_platypterus:6.1989569262):19.8344927072):4.182202886000001,((Accipiter_cooperii:15.001923308,Accipiter_gentilis:15.001923307199998):7.829338644200001,Accipiter_nisus:22.831261955):7.3843905653):5.5288138457,(Aquila_rapax:8.39549963,Aquila_chrysaetos:8.3954996302):27.3489667294):1.928789711,Gyps_africanus:37.673256074):29.038092323):13.966028302):3.366053491,((Tyto_alba:68.4809941451,((Megascops_asio:26.028218702480004,((Bubo_scandiaca:8.208631293,Bubo_virginianus:8.2086312931):15.243725798,Strix_uralensis:23.4523570929):2.5758616110999997):3.331087001,Asio_otus:29.359305707000004):39.121688449000004):14.44020699,(Dryocopus_martius:29.731498989544,Jynx_torquilla:29.731498983999998):53.189702146600006):1.122229052):1.397668984,(((Cacatua_roseicapilla:20.88859807,Cacatua_alba:20.888598068):62.522282593,((Vireo_olivaceus:35.2031179915,((Corvus_corone:11.436970818299999,Corvus_monedula:11.4369708186):6.5484012435,Pica_pica:17.985372061):17.21774592852):19.208537931,(((Alauda_arvensis:39.979097203600006,((((Phylloscopus_trochilus:5.23213637,Phylloscopus_collybita:5.23213637):9.4797379782,Phylloscopus_sibilatrix:14.711874347):16.305229294100002,(Tachycineta_bicolor:19.4057097755,Hirundo_rustica:19.405709775):11.611393866):3.276407751,(Sylvia_atricapilla:9.148622152,Sylvia_borin:9.148622152):25.1448892414):5.685585812999999):6.918364779,(Parus_caeruleus:22.473610601,Parus_major:22.473610606):24.4238513745):1.487893267,(((((Mimus_polyglottos:22.451382187409997,Sturnus_vulgaris:22.4513821865):6.952051062999999,((Turdus_merula:11.422810911,(Turdus_migratorius:10.968176872699999,(Turdus_pilaris:6.657172062,Turdus_torquatus:6.657172061000001):4.3110048095):0.45463403983999995):14.737965389,(Oenanthe_oenanthe:16.2667802049,Erithacus_rubecula:16.266780203099998):9.893996093799998):3.2426569514):12.89506255,Troglodytes_troglodytes:42.2984958044):4.789357206,Regulus_regulus:47.087853002):0.2913320485,((Anthus_spinoletta:31.572739688300004,((Calcarius_lapponicus:21.237245454,Plectrophenax_nivalis:21.237245456):6.427606046,((Agelaius_phoeniceus:22.5948025735522,(Seiurus_aurocapilla:14.26768784,(Setophaga_ruticilla:11.3929510272,(Geothlypis_trichas:10.803441387445,Seiurus_motacilla:10.803441388):0.5895096396):2.8747368083000002):8.3271147447):3.463495712,Cardinalis_cardinalis:26.0582982894):1.606553211):3.907888188):3.691057154,Passer_domesticus:35.263796842957):12.115388209999999):1.006170199):6.026300675):28.999224735):0.5901743331,(((Falco_peregrinus:8.935937189290001,Falco_subbuteo:8.935937189059999):1.054062085,Falco_tinnunculus:9.9899992742):0.3996884181,(Falco_columbarius:10.18498484,Falco_sparverius:10.18498484):0.2047028472):73.6113673):1.4400441834000002):1.21889103):0.07311721263,(Columba_livia:79.91903859979999,((((((Eudocimus_albus:63.1607652461,(Egretta_caerulea:36.495541934,(Bubulcus_ibis:19.08190425,(Ardea_cinerea:4.726426657,Ardea_herodias:4.726426658):14.355477589700001):17.413637688999998):26.665223303999998):6.347475313,Pelecanus_occidentalis:69.508240551):0.07413412225,((((Sula_sula:19.90808501,Sula_leucogaster:19.908085010999997):6.633171986,Morus_bassanus:26.541256995):19.49358104,(Phalacrocorax_carbo:14.7633236447,(Phalacrocorax_auritus:14.436335525999999,Phalacrocorax_aristotelis:14.436335522999999):0.326988115782):31.271514398799997):19.69946309,Fregata_magnificens:65.734301129):3.848073545):0.3441919204,Leptoptilos_crumeniferus:69.9265665952):1.304455002,((((Daption_capense:20.06344186,Fulmarus_glacialis:20.063441857999997):24.50978905,Puffinus_pacificus:44.5732309079):14.0881583497,((Thalassarche_chrysostoma:2.365256862,Thalassarche_melanophrys:2.3652568617):6.824829466000001,Diomedea_exulans:9.1900863283):49.471302934):4.7878471430000005,Oceanodroma_leucorhoa:63.44923640200001):7.781785201):7.3478952892,((Fulica_atra:4.298371151,Fulica_americana:4.298371151):51.3699829435,Grus_canadensis:55.668354100799995):22.910562795152):1.340121706):6.8140688227999995):24.48704418);
	TREE tree_8099 = (((Coturnix_coturnix:13.6293297167,(Lagopus_lagopus:10.764080843599999,(Phasianus_colchicus:9.340251001790001,Perdix_perdix:9.340251002):1.4238298409999999):2.8652488744999998):67.22930674388999,((((Branta_bernicla:8.976754897,Branta_canadensis:8.9767548967):3.290693382,Anser_anser:12.26744827888):8.125020548,Cygnus_olor:20.392468828):17.062857064,(((Mergus_serrator:16.12746527,Somateria_mollissima:16.1274652703):1.234469834,Tadorna_tadorna:17.36193510416):1.2305026903999998,Anas_platyrhynchos:18.592437794340004):18.8628880963):43.403310571):18.01203846,(((((((((((Sterna_hirundo:4.03981798,Sterna_paradisaea:4.03981798014):4.7030085726,Chlidonias_niger:8.742826552655):5.6746217552000005,Sterna_albifrons:14.417448307):1.383746899,Sterna_fuscata:15.801195206000001):6.474349866,Anous_stolidus:22.275545073):0.7147447329,((Larus_ridibundus:4.770477253199999,(Larus_canus:1.509223811,((Larus_argentatus:0.6911570776,Larus_marinus:0.6911570776):0.2289437642,Larus_fuscus:0.9201008419):0.5891229694):3.2612534417999997):2.3521041855,Rissa_tridactyla:7.1225814384):15.867708363999999):1.87360713,((((Uria_aalge:4.586729621,Uria_lomvia:4.586729621):7.031808336,Alca_torda:11.618537952999999):9.092212307,Fratercula_arctica:20.710750263999998):2.901958458,Catharacta_skua:23.6127087195):1.251188214):39.788618628,(Arenaria_interpres:31.929958239999998,Philomachus_pugnax:31.929958234):32.722557334):4.119775728,(((Charadrius_dubius:27.977786205700003,Charadrius_hiaticula:27.977786207):10.991130872,Vanellus_vanellus:38.968917081):7.3199554284,(Haematopus_ostralegus:31.348913779,Himantopus_himantopus:31.348913772000003):14.939958732):22.483418785):17.5040055,(((((Coragyps_atratus:71.14356816,Cathartes_aura:71.143568153):5.132728308,Vultur_gryphus:76.27629646999999):4.637178144,(Pandion_haliaetus:43.2832873,(((((Accipiter_gentilis:10.242374883139998,Accipiter_cooperii:10.242374883):7.818549712,Accipiter_nisus:18.060924596299998):3.0107468284,(Haliaeetus_albicilla:15.0611118617,(((Buteo_jamaicensis:2.848111631,Buteo_buteo:2.8481116306):0.2370662699,Buteo_swainsoni:3.0851779004999997):0.3578002021,Buteo_platypterus:3.442978103):11.6181337583):6.0105595629):2.254404708,(Aquila_chrysaetos:6.8836171995,Aquila_rapax:6.8836172):16.44245893027):1.381938738,Gyps_africanus:24.708014867):18.575272436):37.6301873072014):3.084507554,((Tyto_alba:72.869516797,((((Bubo_scandiaca:10.08672659,Bubo_virginianus:10.0867265938):19.054488093,Strix_uralensis:29.141214687199998):2.4972275526,Megascops_asio:31.63844224216):0.966166355,Asio_otus:32.604608594):40.264908204):10.22145589,(Dryocopus_martius:32.236807681277995,Jynx_torquilla:32.236807681):50.8541650111):0.907009466):0.7146524729,(((Cacatua_roseicapilla:13.65136256,Cacatua_alba:13.6513625585):66.75897856099999,((Vireo_olivaceus:29.7247858430743,((Corvus_corone:10.026487657970002,Corvus_monedula:10.026487658099999):4.5961376693,Pica_pica:14.6226253257):15.10216051217):21.769400046100003,(((((Sylvia_atricapilla:11.88864533,Sylvia_borin:11.888645333300001):18.1038214777,((Tachycineta_bicolor:15.143661813600001,Hirundo_rustica:15.1436618141):9.683257956,(Phylloscopus_sibilatrix:11.387087964,(Phylloscopus_trochilus:4.314110107,Phylloscopus_collybita:4.314110105999999):7.0729778576):13.4398318067):5.16554704):4.580560731,Alauda_arvensis:34.5730275392562):8.978566863,(Parus_major:19.2987206197,Parus_caeruleus:19.298720622):24.2528737927):2.157400542,((Regulus_regulus:44.866275292,(((Mimus_polyglottos:22.9995183431,Sturnus_vulgaris:22.99951834414):7.5804070272,(((Turdus_migratorius:7.50949705156,(Turdus_pilaris:5.485315583,Turdus_torquatus:5.485315583):2.02418146868):1.3129154468000002,Turdus_merula:8.822412499):16.1739096819,(Erithacus_rubecula:15.389034824280001,Oenanthe_oenanthe:15.3890348265):9.60728735362):5.583603195699999):8.850825723,Troglodytes_troglodytes:39.430751099800005):5.435524204):0.3040189851,((((Calcarius_lapponicus:20.654348419999998,Plectrophenax_nivalis:20.654348426000002):3.976040849,(((Seiurus_aurocapilla:13.07806593,((Setophaga_ruticilla:10.4499609919,Geothlypis_trichas:10.44996099174):0.03930362293,Seiurus_motacilla:10.4892646144):2.5888013114):7.6573449637,Agelaius_phoeniceus:20.735410894799998):1.300405439,Cardinalis_cardinalis:22.0358163291):2.594572942):6.103050456,Anthus_spinoletta:30.733439729100002):1.219661967,Passer_domesticus:31.9531016895):13.217192591):0.5387006617):5.7851909387):28.916155227):2.144344232,((Falco_subbuteo:13.691894490500001,Falco_peregrinus:13.69189449204):1.061139471,(Falco_sparverius:14.56566452,(Falco_columbarius:13.09943413,Falco_tinnunculus:13.099434132230002):1.466230391):0.1873694387):67.80165138999999):2.1579492827999998):1.563662162):0.000573341731,(Columba_livia:82.08479420463,((((((Eudocimus_albus:59.0885933122,(Egretta_caerulea:31.222806631800005,(Bubulcus_ibis:18.07348493,(Ardea_cinerea:1.246253375,Ardea_herodias:1.246253375):16.82723156):13.149321698000001):27.865786678):1.160271373,Pelecanus_occidentalis:60.24886467697059):7.889727696,((((Sula_sula:21.34777368,Sula_leucogaster:21.347773674000003):11.38214836,Morus_bassanus:32.729922045):11.08777153,((Phalacrocorax_carbo:10.005870188,Phalacrocorax_auritus:10.0058701887):2.6413679254,Phalacrocorax_aristotelis:12.647238114):31.1704554473):20.77135091,Fregata_magnificens:64.589044481):3.549547904):0.4990733529,Leptoptilos_crumeniferus:68.6376657386):0.8068911044,(((Puffinus_pacificus:41.39251963975,(Daption_capense:14.01326663,Fulmarus_glacialis:14.013266629):27.379253003):20.79472715,(Diomedea_exulans:7.950390465000001,(Thalassarche_chrysostoma:1.971645057,Thalassarche_melanophrys:1.9716450573):5.978745407):54.236856318):3.690507073,Oceanodroma_leucorhoa:65.877753857):3.5668029801264):7.7080543266,((Fulica_atra:5.088796137999999,Fulica_americana:5.088796139):42.2666958586,Grus_canadensis:47.3554920103):29.797119164):4.9321830392):4.192075934):12.59380478);
	TREE tree_0969 = ((((Lagopus_lagopus:15.234873561,(Phasianus_colchicus:13.6359146956,Perdix_perdix:13.6359146994):1.5989588649):4.0645722455,Coturnix_coturnix:19.2994458072):59.0292106222,((((Branta_bernicla:6.136644136,Branta_canadensis:6.1366441363):0.6605693955,Anser_anser:6.797213531900001):3.78783335,Cygnus_olor:10.585046882):7.672835687999999,(((Somateria_mollissima:7.458616622700001,Mergus_serrator:7.45861662203):0.5589781705000001,Tadorna_tadorna:8.017594794):0.4045323589,Anas_platyrhynchos:8.422127152199998):9.8357554169):60.070773868):31.95231483,((Columba_livia:81.1462258223,((((((Eudocimus_albus:62.813891912919196,((Bubulcus_ibis:19.213023597,(Ardea_cinerea:1.05009212,Ardea_herodias:1.05009212):18.1629314778):11.789581851000001,Egretta_caerulea:31.002605448):31.811286469000002):0.5465887245,Pelecanus_occidentalis:63.3604806439687):3.186006538,((((Sula_sula:16.48632084,Sula_leucogaster:16.486320845):14.26668869,Morus_bassanus:30.753009536):12.54821141,(Phalacrocorax_aristotelis:11.445028116299998,(Phalacrocorax_carbo:10.60253922495,Phalacrocorax_auritus:10.6025392243):0.8424888918):31.856192831):17.57664805,Fregata_magnificens:60.877868998):5.668618183):1.817221999,Leptoptilos_crumeniferus:68.363709182):0.5219411151,(((Diomedea_exulans:7.0183106685,(Thalassarche_chrysostoma:1.397553108,Thalassarche_melanophrys:1.3975531077999999):5.620757561):46.407921068,((Daption_capense:17.57611941,Fulmarus_glacialis:17.576119407999997):19.75818463,Puffinus_pacificus:37.3343040337):16.091927698):3.544617749,Oceanodroma_leucorhoa:56.9708494832):11.914800804192):5.922357009700001,((Fulica_atra:7.057039271,Fulica_americana:7.057039270000001):42.62173373649999,Grus_canadensis:49.6787730235):25.129234287000003):6.3382185237):3.159951558,((((((((Sterna_albifrons:12.426039095,(Chlidonias_niger:7.471427062,(Sterna_hirundo:3.668778628,Sterna_paradisaea:3.668778628):3.8026484342):4.9546120334):0.7676501814,Sterna_fuscata:13.193689276):5.6836405679999995,Anous_stolidus:18.877329844000002):1.345538185,(((((Larus_marinus:0.45997805824593,Larus_argentatus:0.45997805829999994):0.2085018689,Larus_fuscus:0.66847992728):0.731005127303,Larus_canus:1.3994850545):4.05788698581,Larus_ridibundus:5.4573720406):1.8337045193,Rissa_tridactyla:7.291076561000001):12.931791468):2.916416257,((Fratercula_arctica:18.627241852999997,(Alca_torda:11.90118157,(Uria_lomvia:4.861009101,Uria_aalge:4.861009101):7.0401724724):6.7260602794):2.706670354,Catharacta_skua:21.333912211599998):1.805372079):34.924550148,(Philomachus_pugnax:31.2234332587,Arenaria_interpres:31.223433258):26.840401166):12.8172243,((Vanellus_vanellus:38.594116866,(Charadrius_dubius:22.388410415,Charadrius_hiaticula:22.3884104132):16.205706457):11.233522553,(Haematopus_ostralegus:36.7164912043,Himantopus_himantopus:36.7164912):13.111148215):21.053419306000002):12.98467075,(((((Coragyps_atratus:57.2058416,Cathartes_aura:57.2058416):6.606543232,Vultur_gryphus:63.81238483):11.93592646,(Pandion_haliaetus:55.72908398,(Gyps_africanus:31.901012769500003,(((Haliaeetus_albicilla:22.009781368400002,(((Buteo_jamaicensis:4.071666096,Buteo_buteo:4.0716660966500005):0.4519721261,Buteo_swainsoni:4.52363822159):0.4008581509,Buteo_platypterus:4.924496374):17.085284995720002):5.1565870574999995,(Accipiter_nisus:19.986267934999997,(Accipiter_gentilis:12.182439043,Accipiter_cooperii:12.182439043399999):7.803828896):7.1801004868):2.879758168,(Aquila_chrysaetos:8.512213032399998,Aquila_rapax:8.512213033):21.5339135671):1.8548861722099999):23.828071218):20.0192272964128):3.080464936,((Tyto_alba:68.59045526,((((Bubo_virginianus:6.3762787634,Bubo_scandiaca:6.3762787627):14.965329141,Strix_uralensis:21.341607904400004):4.5491618626,Megascops_asio:25.89076976162):2.137401635,Asio_otus:28.028171401):40.562283848):8.933689352,(Dryocopus_martius:28.1656582085,Jynx_torquilla:28.16565820299):49.3584863933):1.304631627):2.820240956,(((Cacatua_roseicapilla:20.00508317,Cacatua_alba:20.0050831692):59.009012385,(((Pica_pica:11.979199525999999,(Corvus_corone:8.100070503800001,Corvus_monedula:8.10007050311):3.879129022):10.319843903499999,Vireo_olivaceus:22.299043435341698):26.584366387800003,((((((Phylloscopus_sibilatrix:14.336580317000001,(Phylloscopus_trochilus:5.264502879,Phylloscopus_collybita:5.264502878):9.0720774384):14.7815210894,(Sylvia_atricapilla:7.125295491,Sylvia_borin:7.1252954907):21.9928059214):3.493681488,(Hirundo_rustica:18.965033135269998,Tachycineta_bicolor:18.9650331354):13.646749765000001):4.330990843,Alauda_arvensis:36.942773741):3.773501214,(Parus_caeruleus:20.885382285,Parus_major:20.8853822886):19.830892671):4.93760576,((Regulus_regulus:43.508384791,(((Sturnus_vulgaris:19.73050093026,Mimus_polyglottos:19.7305009306):7.011972419999999,((((Turdus_pilaris:5.564618002,Turdus_torquatus:5.5646180030000005):3.4813275067,Turdus_migratorius:9.0459455095):0.6843453213999999,Turdus_merula:9.7302908307):14.389109939499999,(Erithacus_rubecula:15.486086996500001,Oenanthe_oenanthe:15.486086996000001):8.63331377364):2.6230725805999997):12.39969925,Troglodytes_troglodytes:39.14217258878):4.366212191):0.03308038308,((Anthus_spinoletta:28.469843459849997,((Calcarius_lapponicus:14.9813625239,Plectrophenax_nivalis:14.98136252):6.333685836,((Agelaius_phoeniceus:16.5057908554678,(Seiurus_aurocapilla:9.421413677,((Seiurus_motacilla:7.946486612000001,Geothlypis_trichas:7.946486610999999):0.1481829129,Setophaga_ruticilla:8.09466952498):1.3267441524999999):7.0843771827):3.12953303,Cardinalis_cardinalis:19.6353238839):1.679724471):7.154795098):5.575016208,Passer_domesticus:34.044859672499996):9.496605501):2.11241555):3.2295291095):30.130685727000003):0.3171482035,((((Falco_columbarius:9.311383168,Falco_subbuteo:9.311383169700001):0.4426612664,Falco_peregrinus:9.754044434099999):0.1376127245,Falco_sparverius:9.891657160000001):2.368812355,Falco_tinnunculus:12.2604695151):67.070774243):2.3177734244):2.21671229):0.4404479117):25.974793884700002);
	TREE tree_9943 = ((((Lagopus_lagopus:14.745619845,(Phasianus_colchicus:12.6960965544,Perdix_perdix:12.696096554):2.0495232895):2.9175270658,Coturnix_coturnix:17.6631469108):69.5879329855,((((Branta_bernicla:3.009940937,Branta_canadensis:3.0099409372):1.626763633,Anser_anser:4.63670456983):2.478939702,Cygnus_olor:7.115644271899999):5.246815948,(((Somateria_mollissima:4.842558342399999,Mergus_serrator:4.84255834155):0.5844204411,Tadorna_tadorna:5.426978783490001):0.1708730922,Anas_platyrhynchos:5.597851875838):6.7646083444):74.888619677):27.65033181,(((((((((Larus_ridibundus:3.0529658781199998,(((Larus_marinus:0.5562332881000001,Larus_argentatus:0.5562332882000001):0.01819160282,Larus_fuscus:0.574424891):0.37771261748,Larus_canus:0.9521375084):2.1008283699000003):1.6071662351,Rissa_tridactyla:4.6601321125999995):8.3018367566,Anous_stolidus:12.96196887):0.2279663094,(((Chlidonias_niger:5.3719337463,(Sterna_hirundo:2.245598309,Sterna_paradisaea:2.2455983094):3.1263354361199998):2.6965415033,Sterna_albifrons:8.0684752497):1.030027677,Sterna_fuscata:9.098502926):4.091432253000001):1.946357789,((Fratercula_arctica:11.6202081216,((Uria_lomvia:2.965910319,Uria_aalge:2.965910319):3.94722555,Alca_torda:6.913135869):4.70707225291):2.151439222,Catharacta_skua:13.7716473436):1.364645624):40.316268028,(Arenaria_interpres:29.074890689999997,Philomachus_pugnax:29.074890685):26.377670308):5.401521001,((Vanellus_vanellus:33.6802435134,(Charadrius_dubius:25.308461793779998,Charadrius_hiaticula:25.3084617976):8.371781715000001):10.465251863999999,(Haematopus_ostralegus:32.8250681184,Himantopus_himantopus:32.8250681118):11.320427266):16.708586622):26.09180607,((((Tyto_alba:67.601791983,((Megascops_asio:29.2921416323,(Strix_uralensis:26.969946198299997,(Bubo_scandiaca:7.821615803,Bubo_virginianus:7.821615803):19.148330396):2.3221954341):2.06661934,Asio_otus:31.358760971000002):36.243031004):14.66539924,(Dryocopus_martius:30.48641422923,Jynx_torquilla:30.486414225999997):51.780776988999996):2.594911697,(((Coragyps_atratus:38.540056246,Cathartes_aura:38.540056242000006):15.81419453,Vultur_gryphus:54.354250774):28.904005,(Pandion_haliaetus:61.47498357,((((Haliaeetus_albicilla:24.3043783445,(Buteo_platypterus:5.336235846,(Buteo_jamaicensis:4.722111868,(Buteo_swainsoni:3.8617024917000005,Buteo_buteo:3.8617024919):0.8604093763):0.6141239784):18.9681424996):5.182308797,((Accipiter_gentilis:14.106728815,Accipiter_cooperii:14.106728815):6.3875732893,Accipiter_nisus:20.494302099899997):8.99238503809):4.307353228,(Aquila_chrysaetos:9.0862113775,Aquila_rapax:9.0862113773):24.7078289933):1.173318096,Gyps_africanus:34.967358467):26.507625104):21.783272205983298):1.603847136):1.007607899,(((Cacatua_roseicapilla:19.60357484,Cacatua_alba:19.603574839799997):64.14236091800001,(((Pica_pica:22.245577296700002,(Corvus_monedula:16.183099008,Corvus_corone:16.1830990085):6.0624782849):21.1295786957,Vireo_olivaceus:43.3751559906):10.7279929617,((((((Phylloscopus_sibilatrix:14.222303734,(Phylloscopus_trochilus:6.634258787,Phylloscopus_collybita:6.634258787):7.588044947199999):16.8920647559,(Tachycineta_bicolor:19.575640354199997,Hirundo_rustica:19.575640352700002):11.538728136):2.590758978,(Sylvia_atricapilla:11.15189283,Sylvia_borin:11.1518928271):22.553234636):2.441998844,Alauda_arvensis:36.147126309284296):6.10219273,(Parus_caeruleus:17.36053637,Parus_major:17.3605363739):24.888782668):3.796782082,(((((Sturnus_vulgaris:27.224773009899998,Mimus_polyglottos:27.224773011):7.324242941,((Turdus_merula:9.883576634999999,(Turdus_migratorius:9.3014509232,(Turdus_pilaris:6.2033075,Turdus_torquatus:6.203307499999999):3.0981434236):0.5821257117):17.3526278342,(Oenanthe_oenanthe:16.2035777449,Erithacus_rubecula:16.2035777466):11.03262672526):7.312811476):4.67428986,Troglodytes_troglodytes:39.2233058157):4.886550639299999,Regulus_regulus:44.10985644):0.4652841268,((((Calcarius_lapponicus:16.524177502,Plectrophenax_nivalis:16.524177497):5.558855863,((Agelaius_phoeniceus:16.4967886693,(Seiurus_aurocapilla:10.04138462,((Seiurus_motacilla:8.3242448024,Geothlypis_trichas:8.32424480122):0.1271424256,Setophaga_ruticilla:8.451387228180002):1.5899973966):6.4554040451):3.01091922,Cardinalis_cardinalis:19.507707892899997):2.575325471):5.216515544,Anthus_spinoletta:27.299548908979):1.003593562,Passer_domesticus:28.303142468799997):16.271998101):1.470960553):8.057047826):29.642786810999997):0.3472339569,(((Falco_subbuteo:12.1645582279,Falco_tinnunculus:12.16455822892):0.3739844868,Falco_peregrinus:12.538542715199998):4.710452876,(Falco_sparverius:16.77464494,Falco_columbarius:16.774644945):0.4743506486):66.844174127):1.7765410952999998):1.076177249):0.1073408727,(((((((Eudocimus_albus:54.134334305853,(Egretta_caerulea:31.52165896735,(Bubulcus_ibis:14.56174726,(Ardea_herodias:4.28611754,Ardea_cinerea:4.2861175404):10.2756297237):16.9599117032):22.612675324342998):14.9615182,Pelecanus_occidentalis:69.0958524980569):1.142882403,((((Sula_sula:7.261296669,Sula_leucogaster:7.261296669):7.167772109,Morus_bassanus:14.429068778):33.17842599,((Phalacrocorax_carbo:11.319002903999998,Phalacrocorax_aristotelis:11.31900290095):7.880469519,Phalacrocorax_auritus:19.1994724196):28.408022348000003):9.600933199,Fregata_magnificens:57.20842797):13.03030693):1.423393277,Leptoptilos_crumeniferus:71.66212818300001):0.2492370057,((((Daption_capense:15.34520056,Fulmarus_glacialis:15.345200563999999):28.25887798,Puffinus_pacificus:43.604078549):14.917805652999999,((Thalassarche_chrysostoma:1.284752027,Thalassarche_melanophrys:1.2847520268):8.502998401,Diomedea_exulans:9.7877504287):48.734133777):6.035798118,Oceanodroma_leucorhoa:64.55768231500001):7.353682864):4.6636155278,((Fulica_atra:4.922455687,Fulica_americana:4.922455687):52.571910542350004,Grus_canadensis:57.4943662302):19.080614486):1.2920558261000001,Columba_livia:77.86703653065):9.186192399):27.84818277);
	TREE tree_5880 = (((Coturnix_coturnix:23.9149382199,(Lagopus_lagopus:17.641359191,(Phasianus_colchicus:14.532901458,Perdix_perdix:14.532901461):3.108457734):6.273579029):50.142566325999994,((((Branta_bernicla:5.161834696,Branta_canadensis:5.1618346964):2.343352531,Anser_anser:7.5051872267610005):2.030171647,Cygnus_olor:9.535358874):8.858800056,((Tadorna_tadorna:7.783599055244,(Somateria_mollissima:6.9953070748,Mergus_serrator:6.9953070750999995):0.7882919793):0.7884319898,Anas_platyrhynchos:8.572031043654):9.8221278858):55.663345618):31.09093888,(((((((((Larus_ridibundus:3.5620369105,(Larus_canus:1.337924712,((Larus_argentatus:0.62555331907,Larus_marinus:0.625553319):0.09607585446,Larus_fuscus:0.72162917351):0.61629553866):2.2241121981000003):1.0408655691000002,Rissa_tridactyla:4.6029024795):9.605051251999999,Anous_stolidus:14.207953732):0.8206115829,((Sterna_albifrons:9.654716047,(Chlidonias_niger:6.765181031599999,(Sterna_hirundo:2.189511827,Sterna_paradisaea:2.1895118277):4.5756692029999995):2.8895350157):0.6625236694,Sterna_fuscata:10.317239716100001):4.711325598):2.73958032,((((Uria_aalge:3.495134055,Uria_lomvia:3.495134055):6.060572264,Alca_torda:9.55570632):4.1207920821,Fratercula_arctica:13.676498402000002):1.716709153,Catharacta_skua:15.3932075551):2.374938079):36.23722823640001,(Philomachus_pugnax:26.8915429181,Arenaria_interpres:26.891542914):27.113830957):4.924873866,(((Charadrius_hiaticula:27.934628233999998,Charadrius_dubius:27.9346282378):8.578599448999999,Vanellus_vanellus:36.513227692849995):4.4018440042,(Haematopus_ostralegus:26.955087054899998,Himantopus_himantopus:26.9550870477):13.959984648):18.0151760373):21.55570692,((((Cacatua_roseicapilla:17.76058605,Cacatua_alba:17.760586051):58.392668746,((((Corvus_monedula:9.08658784372,Corvus_corone:9.086587844):5.1407635477,Pica_pica:14.227351397):13.0269670476844,Vireo_olivaceus:27.254318441099997):21.82184572,((((((Phylloscopus_sibilatrix:14.0722480747,(Phylloscopus_trochilus:6.452734858,Phylloscopus_collybita:6.4527348579999995):7.6195132175):13.265114846000001,(Hirundo_rustica:17.1452109262,Tachycineta_bicolor:17.1452109251):10.192151994):5.279407527,(Sylvia_atricapilla:8.9212355,Sylvia_borin:8.9212355):23.695534949600003):4.5575000728,Alauda_arvensis:37.1742705236):4.57129546,(Parus_major:17.9066579505,Parus_caeruleus:17.90665795):23.8389080323):0.7009878949,(((((Sturnus_vulgaris:25.145462802299996,Mimus_polyglottos:25.1454628026):6.5442332069999996,(((Turdus_migratorius:11.23376210718,(Turdus_pilaris:6.00904020919,Turdus_torquatus:6.009040209):5.2247218987):0.8708238294,Turdus_merula:12.1045859362):16.315004843,(Erithacus_rubecula:17.8402472389,Oenanthe_oenanthe:17.840247239500002):10.5793435409):3.2701052390000003):7.552248717,Troglodytes_troglodytes:39.24194473004):2.5707193824,Regulus_regulus:41.812664104999996):0.3393133188,((Anthus_spinoletta:27.17309908818,((((Seiurus_aurocapilla:11.75792983,((Seiurus_motacilla:9.378766678,Geothlypis_trichas:9.3787666775):0.01700718252,Setophaga_ruticilla:9.3957738608951):2.362155972):6.51553688736,Agelaius_phoeniceus:18.2734667108787):4.452900728,Cardinalis_cardinalis:22.7263674402):0.8566776393,(Calcarius_lapponicus:19.624617348,Plectrophenax_nivalis:19.624617348):3.958427728):3.590054006):0.8222110245,Passer_domesticus:27.9953101103):14.156667318999999):0.2945764468):6.6296102789999996):27.077090642800005):1.264215981,((((Falco_subbuteo:9.745101857099998,Falco_peregrinus:9.7451018583):3.143876178,Falco_tinnunculus:12.888978036800001):0.7645490756,Falco_sparverius:13.653527112):0.5168844585,Falco_columbarius:14.170411571999999):63.247059209):1.3854233533,((((Coragyps_atratus:29.831038389999996,Cathartes_aura:29.831038390000003):18.01010318,Vultur_gryphus:47.84114157):28.28759674,(Pandion_haliaetus:60.8400283,(((Aquila_chrysaetos:7.9921037488,Aquila_rapax:7.9921037481):26.4482328834,(((Accipiter_gentilis:14.34598125,Accipiter_cooperii:14.345981249):10.788628019999999,Accipiter_nisus:25.13460927262):5.320986776000001,(Haliaeetus_albicilla:23.670413639000003,(((Buteo_jamaicensis:3.155520651,Buteo_swainsoni:3.1555206503):1.028146915,Buteo_buteo:4.1836675655):1.816476264,Buteo_platypterus:6.00014383):17.670269808980002):6.785182407000001):3.9847405906):0.963949122,Gyps_africanus:35.404285759000004):25.435742538):15.288710009999999):1.484886162,((Tyto_alba:63.781076483679996,(((Strix_uralensis:19.79638357,(Bubo_virginianus:7.696647137999999,Bubo_scandiaca:7.696647138):12.099736432):4.3881458836,Megascops_asio:24.184529453699998):3.005168463,Asio_otus:27.1896979164):36.591378567):12.88634398,(Dryocopus_martius:33.59326472015,Jynx_torquilla:33.593264716):43.074155741400006):0.9462040054):1.18926966913):1.683060524):0.1549167655,((((Fulica_atra:2.9498246906,Fulica_americana:2.94982469):55.9306006439,Grus_canadensis:58.88042532543601):11.103003137000002,(((((Eudocimus_albus:62.674924133,(Egretta_caerulea:29.324285776000004,(Bubulcus_ibis:16.46646507,(Ardea_cinerea:2.473017852,Ardea_herodias:2.473017852):13.9934472136):12.85782071):33.35063835):1.496302625,Pelecanus_occidentalis:64.17122674999999):0.8944130523,((((Sula_sula:11.05062859,Sula_leucogaster:11.0506285876):5.192113118,Morus_bassanus:16.242741705):30.03678799,(Phalacrocorax_aristotelis:14.95574289,(Phalacrocorax_carbo:14.5270747807,Phalacrocorax_auritus:14.527074780700001):0.428668105):31.3237868032):8.006242663,Fregata_magnificens:54.285772345999995):10.77986746):1.032024544,Leptoptilos_crumeniferus:66.09766434400001):1.220561912,((((Daption_capense:13.06063031,Fulmarus_glacialis:13.06063031):24.2814755847,Puffinus_pacificus:37.342105894):16.4064188846,(Diomedea_exulans:7.5935316396,(Thalassarche_chrysostoma:2.389130879,Thalassarche_melanophrys:2.3891308797):5.204400759):46.154993137000005):7.041321525,Oceanodroma_leucorhoa:60.789846302):6.5283799604):2.66520220396):6.080701926,Columba_livia:76.06413039200001):4.576741031799999):24.507572);
	TREE tree_2963 = (((Coturnix_coturnix:16.813512890200002,(Lagopus_lagopus:13.433074608400002,(Phasianus_colchicus:11.813488875,Perdix_perdix:11.813488875):1.6195857332):3.3804382807):55.148140514,((((Branta_bernicla:2.602608484,Branta_canadensis:2.6026084844):2.030953647,Anser_anser:4.63356213182):1.172819155,Cygnus_olor:5.806381286000001):3.3657067062,(((Somateria_mollissima:4.002689719,Mergus_serrator:4.0026897188):0.172312694,Tadorna_tadorna:4.1750024133):0.710988305559,Anas_platyrhynchos:4.88599071838):4.28609727435):62.789565413):26.84496286,(((((Fulica_atra:5.633415728699999,Fulica_americana:5.633415728):53.7043850356,Grus_canadensis:59.337800763100006):14.776143176,(((((Eudocimus_albus:59.799486101,(Egretta_caerulea:34.3722310388,(Bubulcus_ibis:18.405362653,(Ardea_herodias:1.970929302,Ardea_cinerea:1.9709293023):16.434433350800003):15.966868383):25.427255061861):0.8494946187,Pelecanus_occidentalis:60.64898072029371):2.111805859,((((Sula_sula:10.46786185,Sula_leucogaster:10.467861854999999):3.208236907,Morus_bassanus:13.676098761999999):21.4014753,((Phalacrocorax_auritus:7.93568925488,Phalacrocorax_aristotelis:7.935689254):4.415024221,Phalacrocorax_carbo:12.350713476):22.726860594999998):23.70349478,Fregata_magnificens:58.781068847):3.979717729):6.170208044,Leptoptilos_crumeniferus:68.930994615):1.135314897,(((Puffinus_pacificus:36.340586484300005,(Daption_capense:11.15523863,Fulmarus_glacialis:11.1552386258):25.185347861700002):14.23978975775,(Diomedea_exulans:7.4139776736,(Thalassarche_chrysostoma:1.192516997,Thalassarche_melanophrys:1.1925169969):6.221460677):43.16639857):15.414352804,Oceanodroma_leucorhoa:65.9947290472):4.07158046989):4.0476344211):7.716614211,Columba_livia:81.83055815271):2.577353541,((((((((Larus_ridibundus:6.3137655162,(Larus_canus:1.498152488,((Larus_argentatus:0.8138291133000001,Larus_marinus:0.8138291133):0.1694266479,Larus_fuscus:0.98325576112):0.51489672704):4.8156130280000005):1.6546909957999998,Rissa_tridactyla:7.9684565123999995):13.3087341,Anous_stolidus:21.277190609):0.9551391278,((Sterna_albifrons:13.3870968598,((Sterna_hirundo:4.790689239,Sterna_paradisaea:4.7906892392):4.1370213438,Chlidonias_niger:8.927710582200001):4.459386278):0.3066695566,Sterna_fuscata:13.693766416999999):8.538563322):3.218476573,((((Uria_aalge:2.659545433,Uria_lomvia:2.659545433):9.145574172,Alca_torda:11.8051196026):7.423560671,Fratercula_arctica:19.228680277000002):4.761075217,Catharacta_skua:23.9897554937):1.461050818):42.196845129,(Philomachus_pugnax:30.405350475,Arenaria_interpres:30.40535048):37.242300963):4.751694336,((Vanellus_vanellus:40.51455445023,(Charadrius_dubius:28.14571794,Charadrius_hiaticula:28.145717946):12.368836509000001):5.91288187,(Himantopus_himantopus:27.37697581202,Haematopus_ostralegus:27.376975807500003):19.050460512999997):25.971909464):11.5526507,((((Tyto_alba:70.8118309792,((Megascops_asio:26.1209977435,((Bubo_scandiaca:9.376658205,Bubo_virginianus:9.376658205):15.306412654,Strix_uralensis:24.6830708604):1.4379268836999999):2.273387944,Asio_otus:28.394385689000003):42.417445294000004):10.6017225,(Dryocopus_martius:29.61856240177,Jynx_torquilla:29.618562407000002):51.79499108401001):0.2596080929,((Vultur_gryphus:28.91089167,(Coragyps_atratus:17.0180791674,Cathartes_aura:17.018079166):11.892812507):51.37239231,(Pandion_haliaetus:61.08338168,(((Aquila_chrysaetos:8.9557097385,Aquila_rapax:8.955709739):28.4361002647,(((Buteo_platypterus:6.55293524,(Buteo_jamaicensis:4.265375948,(Buteo_swainsoni:4.127817070800001,Buteo_buteo:4.1278170708):0.1375588777):2.287559291):19.15186311445,Haliaeetus_albicilla:25.704798354):6.533517762,((Accipiter_gentilis:12.384686171,Accipiter_cooperii:12.384686171):14.003841185999999,Accipiter_nisus:26.388527362):5.84978876):5.1534938905):1.68258568,Gyps_africanus:39.074395685999995):22.008985998):19.199902299):1.389877598):0.9557455934,(((Cacatua_alba:16.1821515255,Cacatua_roseicapilla:16.182151526000002):62.373177229999996,((((Corvus_corone:10.426938062000001,Corvus_monedula:10.426938063800002):6.526701889200001,Pica_pica:16.953639948499998):15.273086548565,Vireo_olivaceus:32.2267264994):18.2729486347,(((Alauda_arvensis:37.4986180534,((Tachycineta_bicolor:17.8322284137,Hirundo_rustica:17.832228412200003):11.401629617000001,((Sylvia_atricapilla:12.21942751,Sylvia_borin:12.219427511000001):15.7493402613,(Phylloscopus_sibilatrix:14.345920602,(Phylloscopus_trochilus:5.269958341,Phylloscopus_collybita:5.269958341000001):9.07596226):13.622847178799999):1.2650902574):8.264760017999999):3.516917379,(Parus_caeruleus:21.2268500735,Parus_major:21.2268500738):19.7886853576):3.779782336,((Regulus_regulus:42.882059152,(((Sturnus_vulgaris:24.37404903852,Mimus_polyglottos:24.374049037299997):7.613189553,((((Turdus_pilaris:4.74171524,Turdus_torquatus:4.7417152397999995):3.3839607644000003,Turdus_migratorius:8.125676003799999):1.3326555955,Turdus_merula:9.458331599800001):18.9143199007,(Erithacus_rubecula:20.705171983299998,Oenanthe_oenanthe:20.705171987900002):7.6674795119):3.614587093):5.128130779,Troglodytes_troglodytes:37.11536936864):5.766689772):0.3772017078,((Anthus_spinoletta:28.4898142108,((((Seiurus_aurocapilla:10.46252363,((Geothlypis_trichas:8.31940881211,Setophaga_ruticilla:8.3194088122):0.08784459807,Seiurus_motacilla:8.407253409):2.055270217):6.9264532832,Agelaius_phoeniceus:17.3889769074069):5.261421337,Cardinalis_cardinalis:22.6503982455):1.230659489,(Calcarius_lapponicus:23.715286944,Plectrophenax_nivalis:23.715286937000002):0.1657707998):4.608756473):1.589807467,Passer_domesticus:30.079621684400003):13.179639179):1.536056912):5.7043573683):28.055653627599998):1.462370671,(((Falco_sparverius:11.43429024,(Falco_subbuteo:10.788641675600001,Falco_columbarius:10.788641675000001):0.6456485663):0.6969054249,Falco_peregrinus:12.131195666499998):0.9303712673,Falco_tinnunculus:13.061566933569999):66.956132502):2.6112077361):1.323089313):0.4559152067):14.39870457);
	TREE tree_8625 = (((Coturnix_coturnix:23.551435783800002,(Lagopus_lagopus:18.918036685,(Phasianus_colchicus:16.313592906,Perdix_perdix:16.313592907):2.6044437806):4.6333990986):58.094191196500006,((((Branta_bernicla:7.664417994,Branta_canadensis:7.6644179937):4.543553546,Anser_anser:12.20797153844):6.82733176,Cygnus_olor:19.035303300000002):9.935062041,(((Somateria_mollissima:12.8580704608,Mergus_serrator:12.85807045983):0.301723140891,Tadorna_tadorna:13.159793600800002):0.6664409716,Anas_platyrhynchos:13.826234573569998):15.144130768100002):52.675261633):19.96291266,(((((((((Larus_ridibundus:4.70811858291,(((Larus_argentatus:0.8913476445999999,Larus_marinus:0.8913476445999999):0.2409006486,Larus_fuscus:1.132248293181):1.28037008447,Larus_canus:2.4126183773):2.2955002052999998):3.0354822618000004,Rissa_tridactyla:7.743600846):16.222137327000002,((((Sterna_paradisaea:4.823325874,Sterna_hirundo:4.8233258741):4.8566698458,Chlidonias_niger:9.67999571936):5.23280525,Sterna_albifrons:14.912800974):2.174858035,Sterna_fuscata:17.087659004):6.8780791699999995):0.432785886,Anous_stolidus:24.398524061):1.986959044,(((Alca_torda:11.45325855,(Uria_aalge:4.580225937,Uria_lomvia:4.580225937):6.87303261):10.1092167672,Fratercula_arctica:21.562475315):3.294321729,Catharacta_skua:24.8567970442):1.528686062):36.443985181,(Arenaria_interpres:27.218280120000003,Philomachus_pugnax:27.2182801186):35.61118817):2.95899051,((Vanellus_vanellus:40.7161453981,(Charadrius_dubius:23.083315948000003,Charadrius_hiaticula:23.083315947):17.632829450000003):7.608185067999999,(Himantopus_himantopus:29.152169167799997,Haematopus_ostralegus:29.152169161):19.1721613):17.464128334):17.63155181,((((Tyto_alba:61.511862772200004,((Megascops_asio:28.379795883762,(Strix_uralensis:24.932226911370996,(Bubo_virginianus:8.7630383845,Bubo_scandiaca:8.763038385):16.169188525):3.4475689715):1.288522316,Asio_otus:29.668318202000002):31.843544576):11.90299583,(((Coragyps_atratus:34.10534776,Cathartes_aura:34.10534776):1.148988392,Vultur_gryphus:35.25433615):38.0749983688,(Pandion_haliaetus:56.53281451,(((((Accipiter_gentilis:13.4482001417,Accipiter_cooperii:13.448200141000001):8.176587293499999,Accipiter_nisus:21.624787439):5.141588589,(Haliaeetus_albicilla:20.818875163,(((Buteo_jamaicensis:3.701688446,Buteo_buteo:3.7016884457):0.3283693271,Buteo_swainsoni:4.0300577729):1.127737477,Buteo_platypterus:5.15779525):15.6610799134):5.9475008624):4.03210567,(Aquila_chrysaetos:8.008116965000001,Aquila_rapax:8.0081169654):22.790364728799997):1.728737208,Gyps_africanus:32.527218907):24.005595605):16.796520015):0.08552408605):5.735872141,(Dryocopus_martius:30.2055728163,Jynx_torquilla:30.205572816):48.945157929707):2.148309439,(((Cacatua_roseicapilla:20.22259283,Cacatua_alba:20.22259283):57.172807766999995,(((Pica_pica:18.920051598999997,(Corvus_monedula:15.045454529900002,Corvus_corone:15.045454530882):3.874597065):19.8232799552,Vireo_olivaceus:38.7433315487):13.889430961790001,((((((Phylloscopus_sibilatrix:15.504746028,(Phylloscopus_collybita:6.396529021999999,Phylloscopus_trochilus:6.396529021):9.1082170072):13.702957291699999,(Tachycineta_bicolor:18.614195563409996,Hirundo_rustica:18.614195564000003):10.593507757):4.91936707,(Sylvia_atricapilla:13.77259272,Sylvia_borin:13.7725927203):20.354477665799998):3.8167994364,Alauda_arvensis:37.94386982462):5.200827992,(Parus_major:19.0317669493,Parus_caeruleus:19.0317669473):24.112930872000003):3.249269011,((Regulus_regulus:45.00927946499999,(((Sturnus_vulgaris:20.770800579030002,Mimus_polyglottos:20.77080057859):6.87069889,(((Turdus_merula:9.303990889600001,(Turdus_pilaris:5.379145468,Turdus_torquatus:5.379145468):3.9248454219):0.1362626917,Turdus_migratorius:9.440253582399999):15.4875518078,(Erithacus_rubecula:15.518999618699999,Oenanthe_oenanthe:15.5189996147):9.408805775200001):2.7136940807):11.95051119,Troglodytes_troglodytes:39.592010658860005):5.417268804):0.1396039304,((Passer_domesticus:31.360091657999998,((Calcarius_lapponicus:22.940170309,Plectrophenax_nivalis:22.940170314):2.914007047,((Agelaius_phoeniceus:20.7008912128017,(Seiurus_aurocapilla:12.23494396,(Setophaga_ruticilla:9.54026477861,(Geothlypis_trichas:9.36111634175,Seiurus_motacilla:9.361116342999999):0.17914843697):2.6946791821):8.465947248199999):2.687184016,Cardinalis_cardinalis:23.388075225799998):2.466102138):5.5059142979999995):2.067887893,Anthus_spinoletta:33.4279795498):11.720903836):1.245083439):6.238795684):24.762638086600003):1.092712499,(((Falco_peregrinus:11.30648540549,Falco_subbuteo:11.3064854047):0.2433316626,Falco_sparverius:11.54981707):0.8495852267,(Falco_columbarius:12.08906382,Falco_tinnunculus:12.0890638204):0.310338474):66.088710804):2.8109270869999996):2.1209704253):0.05178978205,((((Fulica_atra:4.630864078,Fulica_americana:4.6308640773):54.9891661745,Grus_canadensis:59.620030246):12.146889541,(((((Eudocimus_albus:60.107483669836704,((Bubulcus_ibis:16.5131735,(Ardea_cinerea:2.164718768,Ardea_herodias:2.1647187679):14.348454731899999):23.401830948300002,Egretta_caerulea:39.915004450699996):20.1924792212):2.274840937,Pelecanus_occidentalis:62.382324611):2.287814166,((((Sula_sula:11.22909144,Sula_leucogaster:11.229091437000001):15.86946744,Morus_bassanus:27.098558873):15.85617162,((Phalacrocorax_auritus:12.881906454,Phalacrocorax_carbo:12.881906454):0.197746467,Phalacrocorax_aristotelis:13.079652923600001):29.87507756691):13.4286094,Fregata_magnificens:56.383339893):8.286798885):0.9400727908,Leptoptilos_crumeniferus:65.6102115753):0.9146103283,((((Daption_capense:17.69892176,Fulmarus_glacialis:17.698921760999998):20.92537921,Puffinus_pacificus:38.62430097399999):17.102825991,(Diomedea_exulans:7.8259933532,(Thalassarche_chrysostoma:2.086351296,Thalassarche_melanophrys:2.0863512958):5.739642058):47.901133611):2.09782555,Oceanodroma_leucorhoa:57.824952516989995):8.699869385):5.242097895600001):6.494233987,Columba_livia:78.261153773):5.2106466151):18.136739234700002);
	TREE tree_3971 = ((((Lagopus_lagopus:13.453024876499999,(Phasianus_colchicus:10.945592399999999,Perdix_perdix:10.945592400299999):2.507432475):3.6849943969999996,Coturnix_coturnix:17.1380192747):66.9331834404,((((Branta_bernicla:2.612912718,Branta_canadensis:2.6129127180999996):2.016755885,Anser_anser:4.62966860278):1.705199148,Cygnus_olor:6.334867750700001):8.65912943,(((Somateria_mollissima:7.20038634,Mergus_serrator:7.2003863392000005):0.4588324907,Tadorna_tadorna:7.6592188310600005):1.182196827,Anas_platyrhynchos:8.8414156564):6.152581522799999):69.077205535):25.40212199,(((((Fulica_atra:5.32053434,Fulica_americana:5.320534341):57.78823767345,Grus_canadensis:63.10877202419999):16.102675249,(((((Eudocimus_albus:62.576692277999996,((Bubulcus_ibis:14.17121988,(Ardea_herodias:2.198173953,Ardea_cinerea:2.1981739527):11.973045928600001):17.454059016200002,Egretta_caerulea:31.625278903999998):30.951413383):3.960734983,Pelecanus_occidentalis:66.537427264):0.7993383864,((((Sula_sula:18.4876894,Sula_leucogaster:18.487689397):8.008331705,Morus_bassanus:26.496021104):18.23858625,((Phalacrocorax_auritus:12.521258738,Phalacrocorax_carbo:12.521258738):1.238022759,Phalacrocorax_aristotelis:13.7592814981):30.975325859):14.98700338,Fregata_magnificens:59.7216107375):7.615154914):0.6830145452,Leptoptilos_crumeniferus:68.019780196):0.3956795011,((((Daption_capense:14.6836611,Fulmarus_glacialis:14.683661102):27.342843817,Puffinus_pacificus:42.026504922899996):19.603644756,((Thalassarche_chrysostoma:2.475108334,Thalassarche_melanophrys:2.4751083343999998):6.981088023,Diomedea_exulans:9.4561963577):52.173953315):2.436982536,Oceanodroma_leucorhoa:64.067132213):4.3483274807289005):10.795987565599999):0.9379469683,Columba_livia:80.149394225926):2.3084471882999997,((((((((Uria_aalge:5.463541092,Uria_lomvia:5.463541092):6.533633153,Alca_torda:11.9971742433):10.57029634439,Fratercula_arctica:22.567470589000003):2.177823335,Catharacta_skua:24.745293926800002):4.643588872,((((Sterna_albifrons:14.571324307000001,(Chlidonias_niger:9.244303731599999,(Sterna_hirundo:5.3179317743,Sterna_paradisaea:5.317931774):3.9263719569999997):5.327020575):2.377846586,Sterna_fuscata:16.949170892):6.707001486299999,Anous_stolidus:23.656172382999998):0.2117709148,((Larus_ridibundus:5.167140614999999,(((Larus_fuscus:0.9746390778,Larus_argentatus:0.9746390778):0.3444256222,Larus_marinus:1.3190647):1.002185568,Larus_canus:2.321250268):2.84589034658):2.3782029582399997,Rissa_tridactyla:7.5453435726):16.322599721):5.5209395025):39.207299819,(Arenaria_interpres:36.25990799,Philomachus_pugnax:36.259907986399995):32.336274621):2.880795084,((Vanellus_vanellus:44.8931048499,(Charadrius_hiaticula:32.577126475,Charadrius_dubius:32.577126471999996):12.315978373):5.583400843,(Himantopus_himantopus:28.1168536543,Haematopus_ostralegus:28.116853651):22.359652035):21.000472009):10.68842018,((((Vultur_gryphus:51.32116781,(Coragyps_atratus:29.929092929,Cathartes_aura:29.929092926):21.39207488):26.59407104,(Pandion_haliaetus:59.64895188,((((Haliaeetus_albicilla:24.06588803244,(Buteo_platypterus:5.671315553,((Buteo_jamaicensis:4.0808304593999996,Buteo_buteo:4.0808304589999995):0.2554629599,Buteo_swainsoni:4.3362934191):1.335022133):18.394572479590003):4.7684451777,(Accipiter_nisus:24.0289666004,(Accipiter_gentilis:14.63966246,Accipiter_cooperii:14.639662463):9.389304137):4.80536661):2.792194584,(Aquila_rapax:9.134714593,Aquila_chrysaetos:9.1347145933):22.4918132007):1.412207195,Gyps_africanus:33.038734986499996):26.610216899):18.2662869654838):0.6703036126,((Tyto_alba:57.37856519799999,((Megascops_asio:26.345599278899996,(Strix_uralensis:21.497337225050003,(Bubo_scandiaca:7.154821589,Bubo_virginianus:7.154821589):14.3425156373):4.8482620532):3.471453576,Asio_otus:29.8170528574):27.56151234):18.81184406,(Dryocopus_martius:21.57482857579,Jynx_torquilla:21.574828581):54.615580685):2.395133211):2.184086825,(((Cacatua_roseicapilla:18.00544946,Cacatua_alba:18.005449461):59.057027413,((((Corvus_monedula:7.7072899753,Corvus_corone:7.70728997373):3.5600900495000003,Pica_pica:11.267380025):11.339071985200002,Vireo_olivaceus:22.6064520136969):32.030678877999996,(((Alauda_arvensis:37.870421242,(((Hirundo_rustica:14.923476294,Tachycineta_bicolor:14.923476293399998):11.990824626999999,((Phylloscopus_trochilus:4.9933396519999995,Phylloscopus_collybita:4.993339650999999):8.395087243499999,Phylloscopus_sibilatrix:13.388426895):13.5258740245):8.479402955,(Sylvia_atricapilla:12.80501433,Sylvia_borin:12.805014335000001):22.5886895394):2.4767173688):4.277392236,(Parus_caeruleus:19.006784372,Parus_major:19.006784374300004):23.141029100600004):3.924096795,((Regulus_regulus:45.938725722,(((Sturnus_vulgaris:19.02522222516,Mimus_polyglottos:19.0252222248):5.7932718248,((Turdus_merula:6.4638402426,((Turdus_pilaris:4.2738428422200005,Turdus_torquatus:4.273842843):1.5185263311,Turdus_migratorius:5.7923691734):0.67147106841):12.507369708539999,(Oenanthe_oenanthe:11.522329494820001,Erithacus_rubecula:11.5223294981):7.4488804537):5.847284096199999):15.4456177,Troglodytes_troglodytes:40.264111747221):5.6746139679):0.00933017971,((Anthus_spinoletta:32.83462173881,((Calcarius_lapponicus:17.841047633,Plectrophenax_nivalis:17.84104763):10.22278187,((Agelaius_phoeniceus:26.181542749712296,(Seiurus_aurocapilla:15.16479958,((Seiurus_motacilla:12.9205429535,Setophaga_ruticilla:12.920542955190001):0.1262893319,Geothlypis_trichas:13.0468322869):2.1179672971):11.0167431674):0.4196130357,Cardinalis_cardinalis:26.601155790299998):1.462673716):4.7707922363):2.673031628,Passer_domesticus:35.507653370682):10.4404025292):0.1238543792):8.565220610999999):22.4253459842):1.28477605,(Falco_tinnunculus:12.3979984124,(((Falco_sparverius:6.999234181,Falco_columbarius:6.9992341811):3.620522453,Falco_subbuteo:10.619756634893):0.4129732823,Falco_peregrinus:11.032729916700001):1.3652684948):65.949254508):2.4223763682):1.395768588):0.29244353889999997):27.01548329);
	TREE tree_0450 = ((((Lagopus_lagopus:18.815827342,(Phasianus_colchicus:16.933410895,Perdix_perdix:16.933410891999998):1.8824164463000002):5.3727744441,Coturnix_coturnix:24.188601785699998):51.38463523093999,((((Branta_bernicla:5.658682043,Branta_canadensis:5.658682042900001):1.973032528,Anser_anser:7.6317145717):4.376511593,Cygnus_olor:12.0082261646):11.115611576,(Anas_platyrhynchos:12.022544444379,((Somateria_mollissima:10.244456081700001,Mergus_serrator:10.244456080399999):0.3827026463,Tadorna_tadorna:10.627158728):1.3953857160199998):11.101293296):52.449399278):24.8669978,(((((((Anous_stolidus:17.893681181,(((((Larus_argentatus:0.6602346391,Larus_marinus:0.6602346391):0.1496177861,Larus_fuscus:0.80985242515):0.3557491412,Larus_canus:1.1656015663):2.7761854861,Larus_ridibundus:3.941787052889):2.1935228207,Rissa_tridactyla:6.1353098731):11.758371309):0.2640214314,((Sterna_albifrons:12.326424227,((Sterna_hirundo:3.599984826,Sterna_paradisaea:3.5999848255):3.2509860250299996,Chlidonias_niger:6.8509708502999995):5.475453377):0.9444519887,Sterna_fuscata:13.2708762166):4.886826397):3.182822674,((Fratercula_arctica:15.4006200337,((Uria_lomvia:4.444982237,Uria_aalge:4.444982237):6.278145539,Alca_torda:10.7231277745):4.67749225831):3.00501144,Catharacta_skua:18.4056314748):2.934893814):32.656888457,(Philomachus_pugnax:27.810313156699998,Arenaria_interpres:27.810313155):26.1871005792):3.270830981,(((Charadrius_dubius:19.881653115,Charadrius_hiaticula:19.881653115000002):9.20729699,Vanellus_vanellus:29.0889501042):8.696105982399999,(Himantopus_himantopus:25.118502052,Haematopus_ostralegus:25.1185020572):12.666554036):19.483188634):23.33082849,((((Tyto_alba:63.49309469800001,((((Bubo_virginianus:8.9136035988,Bubo_scandiaca:8.913603599):15.203612509800001,Strix_uralensis:24.1172161071):3.6298284265,Megascops_asio:27.747044533899995):1.87118179,Asio_otus:29.618226323000002):33.874868375999995):10.27165262,(Dryocopus_martius:32.307685386520006,Jynx_torquilla:32.307685385):41.45706193520001):3.809933777,((Vultur_gryphus:62.84531263,(Coragyps_atratus:28.4048017,Cathartes_aura:28.404801699):34.440510931):14.26028779,(Pandion_haliaetus:58.38001855,(Gyps_africanus:35.059884022,(((Accipiter_nisus:22.548577305600002,(Accipiter_cooperii:15.253517593,Accipiter_gentilis:15.253517592000001):7.295059708):6.2923581056,(Haliaeetus_albicilla:21.9340789049,(((Buteo_jamaicensis:3.741230095,Buteo_buteo:3.7412300944999997):0.1906143693,Buteo_swainsoni:3.9318444639):0.998461056,Buteo_platypterus:4.93030552):17.0037733862):6.9068565):3.288496663,(Aquila_rapax:10.318806185,Aquila_chrysaetos:10.318806186):21.810625882300002):2.9304519504999997):23.320134532):18.725581868200003):0.4690806744):1.337602867,(((Cacatua_roseicapilla:17.88257334,Cacatua_alba:17.8825733403):55.776386703,((((Corvus_monedula:7.810330321686999,Corvus_corone:7.8103303215):4.2644033527,Pica_pica:12.074733673):11.5658815462,Vireo_olivaceus:23.6406152138):23.262653278400002,(((Alauda_arvensis:35.84255344260001,(((Tachycineta_bicolor:17.946340919599997,Hirundo_rustica:17.94634091892):11.7306561999,((Phylloscopus_trochilus:5.507394368,Phylloscopus_collybita:5.507394369):9.1454632979,Phylloscopus_sibilatrix:14.652857666):15.0241394535):2.757657685,(Sylvia_atricapilla:10.41899805,Sylvia_borin:10.418998047):22.015656760000002):3.407898639):4.290366304,(Parus_caeruleus:18.139591499,Parus_major:18.1395914994):21.993328250399998):2.506730114,((Regulus_regulus:41.775099898,(((Mimus_polyglottos:22.396086913199998,Sturnus_vulgaris:22.39608691354):5.1723388462,((((Turdus_pilaris:5.557231579,Turdus_torquatus:5.5572315784):3.6414670552999997,Turdus_migratorius:9.19869863345):0.7138318291000001,Turdus_merula:9.912530463):16.4521361679,(Oenanthe_oenanthe:17.7383038332,Erithacus_rubecula:17.7383038325):8.6263627965):1.2037591397):10.98686691,Troglodytes_troglodytes:38.555292668199996):3.219807231):0.3789613707,((Anthus_spinoletta:29.9929918805,((((Seiurus_aurocapilla:10.87560743,((Setophaga_ruticilla:8.66616586803,Geothlypis_trichas:8.66616586687):0.03877116367,Seiurus_motacilla:8.7049370309):2.1706703982):6.1759810711,Agelaius_phoeniceus:17.051588496897402):2.879777714,Cardinalis_cardinalis:19.931366211799997):3.594367874,(Calcarius_lapponicus:15.402118345,Plectrophenax_nivalis:15.402118346):8.123615736):6.467257797):0.9471421693,Passer_domesticus:30.940134049500003):11.213927222999999):0.4855885869):4.2636186339):26.755691547):1.858394361,(Falco_sparverius:17.21440065,((Falco_subbuteo:14.107206973,Falco_peregrinus:14.107206972799998):2.431142533,(Falco_tinnunculus:14.58852682329,Falco_columbarius:14.588526828):1.949822681):0.6760511465):58.30295375199999):3.3949295616554003):1.686789245):0.8162884451,(((((((Eudocimus_albus:53.107183083730796,(Egretta_caerulea:29.1214880531,(Bubulcus_ibis:14.1319689941,(Ardea_herodias:1.897017058,Ardea_cinerea:1.8970170579999999):12.2349519348):14.9895190633):23.9856950263):5.549188155,Pelecanus_occidentalis:58.656371248):1.277515739,((((Sula_sula:8.766699512,Sula_leucogaster:8.766699511999999):6.922953753,Morus_bassanus:15.689653264):18.65587522,((Phalacrocorax_carbo:8.0540190971,Phalacrocorax_auritus:8.0540190971):0.7384481468,Phalacrocorax_aristotelis:8.7924672441):25.5530612288321):20.92917171,Fregata_magnificens:55.2747001855):4.659186789):1.976644861,Leptoptilos_crumeniferus:61.910531835):0.02116837196,((((Daption_capense:12.00445951,Fulmarus_glacialis:12.004459511):23.128572646000002,Puffinus_pacificus:35.1330321541):15.97599124,(Diomedea_exulans:10.46757288821,(Thalassarche_chrysostoma:2.013080437,Thalassarche_melanophrys:2.0130804376):8.45449245):40.641450505):5.713300792,Oceanodroma_leucorhoa:56.82232417990001):5.1093760259000005):6.3910763831,((Fulica_americana:5.337985361,Fulica_atra:5.3379853608):40.039992785180004,Grus_canadensis:45.377978159799994):22.944798439):11.913875214599999,Columba_livia:80.23665180840001):1.1787098466):19.02487315);
	TREE tree_7741 = (((Coturnix_coturnix:23.1388411416,(Lagopus_lagopus:17.95215568362,(Phasianus_colchicus:15.3915720588,Perdix_perdix:15.391572061):2.5605836238):5.1866854584):54.841531882,((((Branta_bernicla:6.448200062,Branta_canadensis:6.4482000618):2.401891255,Anser_anser:8.8500913169):1.637297013,Cygnus_olor:10.487388331):3.5231138896,(Anas_platyrhynchos:7.107998539657999,((Mergus_serrator:5.5445529680000005,Somateria_mollissima:5.5445529691):0.68207449583,Tadorna_tadorna:6.226627464028001):0.8813710753):6.902503681600001):63.969870799999995):19.95322563,(((((((((Larus_ridibundus:6.049655244289999,(((Larus_argentatus:0.7548524319000001,Larus_marinus:0.7548524319):0.1757957785,Larus_fuscus:0.9306482104):0.8094379647000001,Larus_canus:1.7400861757000001):4.309569069899999):1.8605085563,Rissa_tridactyla:7.9101638009999995):13.306291142,Anous_stolidus:21.216454943):0.7765665936,((Sterna_albifrons:13.768242986,((Sterna_hirundo:3.834867506,Sterna_paradisaea:3.834867506):4.9192530238,Chlidonias_niger:8.754120529800002):5.014122457):0.4576090478,Sterna_fuscata:14.225852034099999):7.767169501):3.518249486,((Fratercula_arctica:17.815992627,((Uria_lomvia:4.01174518,Uria_aalge:4.01174518):7.808131233,Alca_torda:11.8198764171):5.996116213900001):5.234237028,Catharacta_skua:23.0502296512):2.461041368):38.241375524700004,(Arenaria_interpres:31.178823699,Philomachus_pugnax:31.178823705000003):32.573822846):8.941896122,(((Charadrius_dubius:27.97851647,Charadrius_hiaticula:27.9785164733):8.784403658,Vanellus_vanellus:36.7629201369):5.8455300459999995,(Haematopus_ostralegus:29.238117184,Himantopus_himantopus:29.2381171856):13.370332992000002):30.086092492):12.2584962,(((((Coragyps_atratus:28.511130515,Cathartes_aura:28.51113051):0.7675509388,Vultur_gryphus:29.27868146):52.66116235,(Pandion_haliaetus:69.45200835,(((Aquila_chrysaetos:11.477101251699999,Aquila_rapax:11.477101253):24.5565302475,(((Buteo_platypterus:5.955452122,((Buteo_jamaicensis:4.399201178,Buteo_buteo:4.399201178899999):0.2712856774,Buteo_swainsoni:4.6704868563):1.284965266):18.722812755199996,Haliaeetus_albicilla:24.678264878):5.778438897999999,((Accipiter_gentilis:13.473446601,Accipiter_cooperii:13.473446602):10.614148881,Accipiter_nisus:24.0875954841):6.369108294):5.5769277224):2.103999837,Gyps_africanus:38.137631334):31.314377005999997):12.487835445):0.654642865,((Dryocopus_martius:20.772524124164,Jynx_torquilla:20.772524122):60.0359610421,(Tyto_alba:63.749392036,((((Bubo_scandiaca:8.525863227,Bubo_virginianus:8.525863227):15.415247003000001,Strix_uralensis:23.941110228700005):4.4842629741,Megascops_asio:28.425373204400003):4.925110174,Asio_otus:33.35048337800001):30.398908665):17.0590931228):1.786001496):0.4880614301,(((Cacatua_roseicapilla:17.86612156,Cacatua_alba:17.8661215555):62.63702503499999,((Vireo_olivaceus:32.2014375597,(Pica_pica:9.694583103,(Corvus_monedula:6.3741993,Corvus_corone:6.374199300899999):3.3203838036):22.506854455):19.0388436493,((((((Tachycineta_bicolor:19.358829627700004,Hirundo_rustica:19.3588296266):8.841760413,((Phylloscopus_collybita:6.268723245,Phylloscopus_trochilus:6.268723244):8.3570127205,Phylloscopus_sibilatrix:14.625735965):13.5748540753):6.554793332,(Sylvia_atricapilla:11.3818896,Sylvia_borin:11.381889598999999):23.373493777599997):4.019835403,Alauda_arvensis:38.775218769):6.315343928,(Parus_major:19.8338778723,Parus_caeruleus:19.8338778734):25.2566848273):1.658371248,(((((Mimus_polyglottos:17.4233133022,Sturnus_vulgaris:17.42331330039):6.88409019,((Turdus_merula:7.1456003978,((Turdus_pilaris:4.559240857,Turdus_torquatus:4.559240857):2.2735143539,Turdus_migratorius:6.832755210448):0.31284518632):12.374389912760002,(Erithacus_rubecula:12.129751541300001,Oenanthe_oenanthe:12.129751540280001):7.390238768400001):4.7874131718):12.76257064,Troglodytes_troglodytes:37.069974115090005):8.107493331,Regulus_regulus:45.177467451999995):0.001262179124,((((Calcarius_lapponicus:20.998217096,Plectrophenax_nivalis:20.9982170917):2.515157297,(Cardinalis_cardinalis:22.4502373636,((Seiurus_aurocapilla:9.07722007,((Setophaga_ruticilla:7.33729407646,Geothlypis_trichas:7.337294075280001):0.06563029259,Seiurus_motacilla:7.402924369):1.6742957013000002):5.203026679700001,Agelaius_phoeniceus:14.2802467487):8.169990619):1.06313702):11.270729571,Passer_domesticus:34.784103959499994):0.4519087351,Anthus_spinoletta:35.2360126888):9.9427169395):1.570204316):4.4913472574):29.262865383):0.6340120297,((((Falco_sparverius:9.040296971,Falco_peregrinus:9.04029697065):0.3413770959,Falco_subbuteo:9.381674066599999):1.252944687,Falco_tinnunculus:10.6346187535):0.4579356286,Falco_columbarius:11.092554382):70.044604236):1.9453894722):1.87049078):0.5671782131,((((Fulica_atra:3.216735004,Fulica_americana:3.2167350040000002):40.5866009552,Grus_canadensis:43.8033359608):31.174212077,(((((Eudocimus_albus:63.453797864478595,((Bubulcus_ibis:19.61267992,(Ardea_herodias:1.720389439,Ardea_cinerea:1.720389439):17.8922904826):15.480030018499999,Egretta_caerulea:35.092709936700004):28.361087921000003):2.483591894,Pelecanus_occidentalis:65.9373897438363):2.099885431,((((Sula_sula:5.093568267,Sula_leucogaster:5.093568267):6.328640297,Morus_bassanus:11.422208563000002):28.33126597,((Phalacrocorax_auritus:10.010239116600001,Phalacrocorax_aristotelis:10.010239117000001):1.8014596525,Phalacrocorax_carbo:11.8116987697):27.9417757593):13.90167488,Fregata_magnificens:53.6551494025):14.38212578):0.4440892109,Leptoptilos_crumeniferus:68.48136440100001):2.221604855,((((Daption_capense:21.46732925,Fulmarus_glacialis:21.467329246):19.60234501,Puffinus_pacificus:41.0696742613):17.16569099,(Diomedea_exulans:9.410301960717,(Thalassarche_chrysostoma:1.485137937,Thalassarche_melanophrys:1.4851379364):7.925164023000001):48.825063291):5.885884652,Oceanodroma_leucorhoa:64.12124989200001):6.581719357):4.274578781760001):0.571719992,Columba_livia:75.54926802840001):9.970949055):12.41338155997);
	TREE tree_0331 = (((Coturnix_coturnix:26.6249856125,(Lagopus_lagopus:20.569052342,(Phasianus_colchicus:17.51143257,Perdix_perdix:17.511432575):3.0576197721):6.0559332719):60.1987956713,((((Branta_bernicla:3.1751580526,Branta_canadensis:3.1751580526):1.953634195,Anser_anser:5.12879224835):3.254914787,Cygnus_olor:8.3837070349):7.114990564599999,((Tadorna_tadorna:7.043780963459999,(Somateria_mollissima:6.4241396843,Mergus_serrator:6.424139684280999):0.619641279):0.8102483588,Anas_platyrhynchos:7.854029321959999):7.6446682774):71.32508368500001):34.76629895,((((((((((Larus_canus:1.369108175,((Larus_marinus:0.78528347505,Larus_argentatus:0.785283475):0.02714052936,Larus_fuscus:0.8124240044400001):0.55668417041):3.696781303,Larus_ridibundus:5.06588947821):1.8504016085,Rissa_tridactyla:6.9162910857):12.7701921915,Anous_stolidus:19.68648328):0.4440460385,(((Chlidonias_niger:8.620923063800001,(Sterna_hirundo:3.6924866396000002,Sterna_paradisaea:3.692486639):4.9284364243):3.4534646722,Sterna_albifrons:12.0743877357):1.565660788,Sterna_fuscata:13.640048522999999):6.490480795):4.100149284,((Fratercula_arctica:16.853177840999997,((Uria_lomvia:3.575057258,Uria_aalge:3.575057258):7.776345306,Alca_torda:11.351402563999999):5.5017752774):4.879184838,Catharacta_skua:21.732362682):2.498315924):40.7320042786,(Philomachus_pugnax:36.373381268,Arenaria_interpres:36.37338127):28.5893016116):12.50963961,(((Charadrius_dubius:23.803942766,Charadrius_hiaticula:23.803942767):8.049224565,Vanellus_vanellus:31.853167339500004):11.715359178,(Himantopus_himantopus:28.891778602299997,Haematopus_ostralegus:28.891778603):14.676747915):33.903795979):18.89991291,(((((Coragyps_atratus:46.346002415,Cathartes_aura:46.346002420000005):11.27542289,Vultur_gryphus:57.62142531000001):33.48052196,(Pandion_haliaetus:72.366138,(((((Accipiter_gentilis:15.59200144,Accipiter_cooperii:15.592001442):13.463894233,Accipiter_nisus:29.055895677099997):6.4524191149,((((Buteo_jamaicensis:4.859878823,Buteo_swainsoni:4.859878823300001):0.2931540293,Buteo_buteo:5.1530328526):1.498439844,Buteo_platypterus:6.651472697):22.608961477714,Haliaeetus_albicilla:29.260434175):6.2478806129999995):4.305998393,(Aquila_chrysaetos:8.7510167477,Aquila_rapax:8.751016747):31.063296433700003):1.342676535,Gyps_africanus:41.156989713):31.20914829):18.735809255):0.9627485636,((Tyto_alba:77.182801482,((((Bubo_scandiaca:12.79078066,Bubo_virginianus:12.790780664):20.4017548629,Strix_uralensis:33.1925355242):2.6844752915,Megascops_asio:35.87701081204):3.847601383,Asio_otus:39.724612199999996):37.458189277):14.10726604,(Dryocopus_martius:43.93836600823,Jynx_torquilla:43.938366):47.351701509499996):0.774628311):1.144675183,(((Cacatua_roseicapilla:18.76004025,Cacatua_alba:18.760040253):70.135148864,((Vireo_olivaceus:28.3030918536,((Corvus_corone:10.145202733899998,Corvus_monedula:10.1452027347):3.5419662981,Pica_pica:13.687169029):14.6159228279):26.994088601999998,(((Alauda_arvensis:44.59475972934,((((Phylloscopus_trochilus:6.636630543,Phylloscopus_collybita:6.636630543000001):13.9963647838,Phylloscopus_sibilatrix:20.632995324):18.096575522,(Tachycineta_bicolor:23.8823719567,Hirundo_rustica:23.8823719563):14.8471988949):3.120812266,(Sylvia_atricapilla:10.48432055,Sylvia_borin:10.484320545100001):31.366062566):2.7443766170000004):4.03784199,(Parus_major:19.9957278832,Parus_caeruleus:19.995727885):28.636873837):1.732757486,((Regulus_regulus:49.576242736,(((Sturnus_vulgaris:30.638069008500004,Mimus_polyglottos:30.6380690063):5.419347722,((((Turdus_pilaris:8.785609246,Turdus_torquatus:8.7856092456):3.4385501718,Turdus_migratorius:12.224159417):0.5533767545,Turdus_merula:12.777536175):19.377001628387003,(Erithacus_rubecula:20.8326505154,Oenanthe_oenanthe:20.832650517699996):11.3218872829):3.9028789217):7.25146633,Troglodytes_troglodytes:43.3088830602):6.267359685):0.02248725638,((((Calcarius_lapponicus:19.56946923,Plectrophenax_nivalis:19.569469234600003):6.976185545,(((Seiurus_aurocapilla:10.77648678,((Geothlypis_trichas:8.82955148718,Seiurus_motacilla:8.8295514867):0.4275883196,Setophaga_ruticilla:9.257139805939):1.5193469786999998):8.189017765000001,Agelaius_phoeniceus:18.96550455093):5.6578416482,Cardinalis_cardinalis:24.6233461932):1.922308586):9.42210097,Anthus_spinoletta:35.96775574989999):1.421087873,Passer_domesticus:37.3888436305):12.2098863709):0.7666292091):4.9318212494):33.5980086612):0.5190935191,((Falco_columbarius:14.07799562,Falco_sparverius:14.077995623):1.297805428,((Falco_subbuteo:13.059785786700001,Falco_peregrinus:13.0597857886):1.373892608,Falco_tinnunculus:14.4336783951):0.9421226545):74.038481589):3.7950883764):3.162864391):0.01844060283,((((Fulica_atra:3.660851717,Fulica_americana:3.660851717):44.905984088,Grus_canadensis:48.5668358119):36.96439342937,(((((Eudocimus_albus:69.437978751,((Bubulcus_ibis:20.8469735,(Ardea_herodias:2.98546974,Ardea_cinerea:2.98546974):17.861503759599998):14.39602248,Egretta_caerulea:35.2429959767):34.1949827773):1.856731427,Pelecanus_occidentalis:71.2947101764):3.400717115,((((Sula_sula:16.5640189,Sula_leucogaster:16.564018896):18.38359836,Morus_bassanus:34.94761724999999):9.223655888,((Phalacrocorax_carbo:6.585305555,Phalacrocorax_auritus:6.58530555494):1.2247560873,Phalacrocorax_aristotelis:7.810061642799999):36.36121149542029):18.82865346,Fregata_magnificens:62.999926601999995):11.69550069):1.473097151,Leptoptilos_crumeniferus:76.1685244446):3.30611285,((((Daption_capense:22.99644648,Fulmarus_glacialis:22.9964464795):23.90424923,Puffinus_pacificus:46.9006957043):17.75334838,(Diomedea_exulans:12.412349048600001,(Thalassarche_chrysostoma:2.421848245,Thalassarche_melanophrys:2.4218482447):9.990500805):52.241695041):7.494271397,Oceanodroma_leucorhoa:72.148315486):7.326321809):6.056591936699999):1.4663355988,Columba_livia:86.99756482516):9.393111176):25.19940422);
	TREE tree_8423 = (((Coturnix_coturnix:22.030442802599996,(Lagopus_lagopus:17.655695912903,(Phasianus_colchicus:16.206791566,Perdix_perdix:16.2067915625):1.4489043473):4.374746888):57.4320154133,((((Branta_bernicla:3.729961583,Branta_canadensis:3.7299615839):0.5128641553,Anser_anser:4.2428257382000005):4.090205144,Cygnus_olor:8.333030882):8.743865078,(Anas_platyrhynchos:7.38023043349,((Mergus_serrator:6.5525986541000005,Somateria_mollissima:6.5525986539000005):0.657063409,Tadorna_tadorna:7.209662063000001):0.17056837026):9.6966655271):62.38556226):22.6501291,(((((((((Sterna_albifrons:9.076866173199999,(Chlidonias_niger:5.8028844649,(Sterna_hirundo:1.944120834,Sterna_paradisaea:1.9441208342):3.85876363149):3.2739817078):0.358747755,Sterna_fuscata:9.4356139289):3.5481826726000003,Anous_stolidus:12.983796601):1.000261651,((Larus_ridibundus:3.0838446638,(((Larus_marinus:0.5104458091999999,Larus_argentatus:0.5104458091999999):0.2086038757,Larus_fuscus:0.71904968487):0.7045916305,Larus_canus:1.4236413152):1.6602033484):1.33679853153,Rissa_tridactyla:4.4206431955):9.563415057):1.35987143,(((Alca_torda:8.013457045,(Uria_aalge:2.66318889,Uria_lomvia:2.66318889):5.3502681549):4.065851847399999,Fratercula_arctica:12.0793088926):2.136321514,Catharacta_skua:14.2156304063):1.128299275):38.705299402,(Arenaria_interpres:25.86587441,Philomachus_pugnax:25.865874409999996):28.183354673):8.345341897,(((Charadrius_hiaticula:20.71557964,Charadrius_dubius:20.715579648):13.512009232,Vanellus_vanellus:34.227588876):8.551950133,(Haematopus_ostralegus:27.219662098600004,Himantopus_himantopus:27.2196621015):15.559876909):19.615031972000004):17.16307698,(((((Coragyps_atratus:43.13078274,Cathartes_aura:43.13078274):19.39219125,Vultur_gryphus:62.522973996):11.87073493,(Pandion_haliaetus:60.04313929,((((Accipiter_nisus:22.774688350499996,(Accipiter_gentilis:12.39696734,Accipiter_cooperii:12.3969673417):10.377721005000001):6.4567103369,((Buteo_platypterus:5.389867291,((Buteo_buteo:3.8982895320000006,Buteo_swainsoni:3.8982895313999997):0.1165359581,Buteo_jamaicensis:4.0148254897):1.375041801):17.6732543271,Haliaeetus_albicilla:23.063121618):6.1682770677):4.136074538,(Aquila_rapax:9.795460663,Aquila_chrysaetos:9.7954606626):23.5720125618):2.296451192,Gyps_africanus:35.663924411):24.37921488):14.350569637):2.664177302,((Tyto_alba:49.6901581725817,((Megascops_asio:23.1334333681,((Bubo_scandiaca:8.106523682,Bubo_virginianus:8.106523682):11.673544855,Strix_uralensis:19.780068536899996):3.35336483):2.265886524,Asio_otus:25.39931989):24.290838279):25.5323059,(Dryocopus_martius:26.8318655688,Jynx_torquilla:26.8318655636):48.390598501899994):1.835422166):1.041540328,(((Cacatua_roseicapilla:14.543258666,Cacatua_alba:14.543258665299998):60.136447604000004,((Vireo_olivaceus:26.4677011583,(Pica_pica:13.6364254741,(Corvus_corone:8.174345238499999,Corvus_monedula:8.174345239):5.4620802294):12.8312756909):20.559567631,(((Alauda_arvensis:35.243412796600005,((((Phylloscopus_trochilus:6.205543446,Phylloscopus_collybita:6.205543446):8.9659599605,Phylloscopus_sibilatrix:15.171503406):13.863192123920001,(Hirundo_rustica:17.8566049614,Tachycineta_bicolor:17.8566049624):11.178090568):4.264104836,(Sylvia_atricapilla:11.71253697,Sylvia_borin:11.712536972999999):21.586263388200003):1.944612429):4.747716996,(Parus_caeruleus:16.738452966,Parus_major:16.7384529689):23.252676820999998):1.511199596,((Regulus_regulus:39.62941766,(((Mimus_polyglottos:20.100102158600002,Sturnus_vulgaris:20.10010215926):7.756542181,(((Turdus_migratorius:9.417077816199999,(Turdus_pilaris:5.534484521,Turdus_torquatus:5.5344845209999995):3.8825932957):0.1856401712,Turdus_merula:9.6027179869):15.250084212450002,(Oenanthe_oenanthe:15.2327253319,Erithacus_rubecula:15.2327253331):9.620076867840002):3.003842137):8.726559609,Troglodytes_troglodytes:36.5832039472):3.0462137048000004):0.8153508983,((((Calcarius_lapponicus:20.586736553999998,Plectrophenax_nivalis:20.586736547999998):2.132926381,((Agelaius_phoeniceus:18.2383838474769,(Seiurus_aurocapilla:10.47515029,((Seiurus_motacilla:8.606375708,Setophaga_ruticilla:8.60637570985):0.03827388648,Geothlypis_trichas:8.64464959584):1.8305006928):7.7632335611):2.393938415,Cardinalis_cardinalis:20.632322263200003):2.087340665):6.192841554999999,Anthus_spinoletta:28.91250448):0.7853700101,Passer_domesticus:29.6978744916):10.746894061):1.057560832):5.524939402999999):27.65243748):0.5985807099,(((Falco_subbuteo:9.318404044500001,Falco_peregrinus:9.318404043700001):0.3055221186,(Falco_columbarius:8.691021118,Falco_sparverius:8.691021118):0.9329050446):1.177890064,Falco_tinnunculus:10.80181622738):64.476470745):2.8211395842):1.458221389):1.62096604839,(Columba_livia:77.9592066761,((((((Eudocimus_albus:62.361475096999996,(Egretta_caerulea:28.391561834999997,(Bubulcus_ibis:12.11515715,(Ardea_herodias:1.437356264,Ardea_cinerea:1.4373562637000001):10.6778008843):16.2764046922):33.969913266):0.585712021,Pelecanus_occidentalis:62.9471871285289):0.6856306139,((((Sula_sula:9.88336623,Sula_leucogaster:9.883366229):4.482901842,Morus_bassanus:14.366268071999999):25.47282493,((Phalacrocorax_carbo:11.883773338000001,Phalacrocorax_auritus:11.883773338600001):0.228730996,Phalacrocorax_aristotelis:12.112504334):27.726588664999998):17.2981625,Fregata_magnificens:57.13725550000001):6.495562238):0.8073768533,Leptoptilos_crumeniferus:64.4401945851):0.1290926387,((((Thalassarche_chrysostoma:1.752501469,Thalassarche_melanophrys:1.7525014693999998):4.1795594301,Diomedea_exulans:5.932060899):50.734300387,((Daption_capense:11.68128003,Fulmarus_glacialis:11.681280033):28.232201335910002,Puffinus_pacificus:39.913481365699994):16.752879928):4.99904458,Oceanodroma_leucorhoa:61.665405871000004):2.9038813578999996):3.7250456452,((Fulica_atra:4.601680639,Fulica_americana:4.6016806390000005):45.5404354026,Grus_canadensis:50.14211604729):18.152216837):9.664873795899998):3.2194073320000003):20.93397331);
	TREE tree_2175 = ((((Lagopus_lagopus:12.7840135308,(Phasianus_colchicus:11.815704053000001,Perdix_perdix:11.815704053400001):0.9683094777):4.7158391395,Coturnix_coturnix:17.4998526691):65.0232302079,((((Branta_bernicla:6.396609646,Branta_canadensis:6.3966096464):4.584930104,Anser_anser:10.981539749):3.953572802,Cygnus_olor:14.9351125524):11.918647847999999,(Anas_platyrhynchos:12.713278822072002,((Mergus_serrator:11.0343021434,Somateria_mollissima:11.0343021429):0.6713629328,Tadorna_tadorna:11.7056650757):1.0076137464100001):14.140481577400001):55.669322461):13.79326511,(((((((((Larus_ridibundus:2.18734519203,(Larus_canus:0.8492208104,((Larus_argentatus:0.28631835763,Larus_marinus:0.2863183576):0.03810702991,Larus_fuscus:0.32442538749):0.5247954228999999):1.3381243819):0.9200668084000001,Rissa_tridactyla:3.1074120009):5.1330411304,Anous_stolidus:8.240453131):0.7247527937,((Sterna_albifrons:5.681270656,((Sterna_hirundo:1.503695731,Sterna_paradisaea:1.5036957307):2.3769093551,Chlidonias_niger:3.8806050853):1.8006655703999999):0.3843494351,Sterna_fuscata:6.0656200914):2.899585833):1.737856127,((((Uria_aalge:2.000885034,Uria_lomvia:2.000885034):2.780254023,Alca_torda:4.7811390563):4.1231577092,Fratercula_arctica:8.904296766):1.337089488,Catharacta_skua:10.2413862535):0.4616757976):19.3756154635,(Arenaria_interpres:16.023458042,Philomachus_pugnax:16.02345804079):14.055219468999999):29.96868412,(((Charadrius_hiaticula:18.3557706409,Charadrius_dubius:18.3557706381):16.620150567,Vanellus_vanellus:34.9759212047):6.95283005,(Haematopus_ostralegus:24.352987144,Himantopus_himantopus:24.352987146):17.575764110999998):18.118610382):17.82845824,(((((Coragyps_atratus:22.227984437,Cathartes_aura:22.227984441):15.82393111,Vultur_gryphus:38.051915550000004):34.39277394,(Pandion_haliaetus:58.52261863,((((Accipiter_nisus:21.9008789858,(Accipiter_cooperii:11.452993983,Accipiter_gentilis:11.452993982999999):10.447885003):5.9789951931,((Buteo_platypterus:5.618985699,((Buteo_jamaicensis:4.250486249,Buteo_buteo:4.2504862489):0.01501472107,Buteo_swainsoni:4.265500969800001):1.353484729):17.777005645899997,Haliaeetus_albicilla:23.395991344499997):4.4838828352):3.564758491,(Aquila_chrysaetos:8.5048501478,Aquila_rapax:8.504850148060001):22.939782519100003):1.582685635,Gyps_africanus:33.027318308):25.495300323000002):13.922070869999999):1.875285817,((Tyto_alba:62.213547121,((((Bubo_scandiaca:9.3646207,Bubo_virginianus:9.3646207):13.105766564,Strix_uralensis:22.4703872624):2.5969201232,Megascops_asio:25.0673073862):2.390251943,Asio_otus:27.45755932407):34.755987787):10.81878102,(Dryocopus_martius:32.412598566688004,Jynx_torquilla:32.412598568):40.61972958449):1.287647166):0.4841553217,(((Cacatua_roseicapilla:19.35926473,Cacatua_alba:19.359264725499997):53.480913969,((Vireo_olivaceus:21.88889396,(Pica_pica:10.370227442,(Corvus_corone:7.26329161112,Corvus_monedula:7.263291611):3.1069358310000004):11.518666514299998):25.174074847,(((((((Phylloscopus_trochilus:4.207315459,Phylloscopus_collybita:4.207315459):7.5570658943,Phylloscopus_sibilatrix:11.764381354):12.528200625199998,(Tachycineta_bicolor:14.533663978300002,Hirundo_rustica:14.53366397816):9.75891800182):4.229242631,(Sylvia_atricapilla:9.900569981,Sylvia_borin:9.900569981):18.6212546273):4.3044756688,Alauda_arvensis:32.82630027717):7.057012037,(Parus_major:15.2946520591,Parus_caeruleus:15.294652055399999):24.58866026):2.710603386,((Regulus_regulus:39.5699062522,(((Mimus_polyglottos:20.663370947900003,Sturnus_vulgaris:20.6633709485):5.491808011,((Turdus_merula:8.0681446292,(Turdus_migratorius:7.0485696958,(Turdus_pilaris:4.235804055,Turdus_torquatus:4.2358040549):2.8127656405):1.0195749331):12.198452181499999,(Erithacus_rubecula:12.390832929219998,Oenanthe_oenanthe:12.390832931270001):7.875763877500001):5.8885821563):11.30498858,Troglodytes_troglodytes:37.4601675493):2.1097387062):2.315009674,((Anthus_spinoletta:30.1150017011,((Calcarius_lapponicus:18.12904025,Plectrophenax_nivalis:18.129040247200003):5.380562302,(((Seiurus_aurocapilla:11.53776618,((Seiurus_motacilla:8.404146035,Geothlypis_trichas:8.40414603366):0.2003627863,Setophaga_ruticilla:8.604508820689999):2.9332573639):6.368490426199999,Agelaius_phoeniceus:17.906256608979998):3.429153109,Cardinalis_cardinalis:21.3354097223):2.174192831):6.6053991530000005):1.268537548,Passer_domesticus:31.383539250469997):10.501376675):0.7089997769):4.4690531001):25.777209895):0.8812559812,((((Falco_columbarius:11.839583171400001,Falco_peregrinus:11.839583168800003):0.06857809495,Falco_subbuteo:11.9081612638):1.433176749,Falco_sparverius:13.341338010000001):0.6907640524,Falco_tinnunculus:14.032102065):59.689332611999994):1.0826959524):3.071689243):0.3362843854,((((Fulica_atra:5.424958835,Fulica_americana:5.424958835):48.16133457880001,Grus_canadensis:53.5862934151):18.470353097,(((((Eudocimus_albus:59.0931245651,((Bubulcus_ibis:15.084714704,(Ardea_herodias:1.799700641,Ardea_cinerea:1.7997006408799998):13.285014058000002):17.2437745359,Egretta_caerulea:32.328489233):26.764635338):1.009057943,Pelecanus_occidentalis:60.102182516999996):2.807656882,((((Sula_sula:9.628310212,Sula_leucogaster:9.628310211999999):5.524058392,Morus_bassanus:15.152368603):27.76286641,((Phalacrocorax_carbo:12.3684669,Phalacrocorax_auritus:12.368466898900001):0.896236189,Phalacrocorax_aristotelis:13.264703088000001):29.6505319205253):15.62413533,Fregata_magnificens:58.539370346):4.370469054):1.500055297,Leptoptilos_crumeniferus:64.4098946892):0.7082452862,(((Diomedea_exulans:6.6311193401,(Thalassarche_chrysostoma:1.463998169,Thalassarche_melanophrys:1.46399816857):5.167121171):45.283557184,(Puffinus_pacificus:35.7096088101,(Daption_capense:11.06683045,Fulmarus_glacialis:11.066830455):24.642778356):16.2050677215):2.688958754,Oceanodroma_leucorhoa:54.603635280999995):10.514504697):6.938506536):4.07561798264,Columba_livia:76.1322644909):2.079839767):18.1042437211);
	TREE tree_4831 = (((Coturnix_coturnix:27.6976673382,(Lagopus_lagopus:20.327832532000002,(Phasianus_colchicus:18.5220390508,Perdix_perdix:18.522039048800004):1.8057934794000001):7.3698348073):55.8105236574,(((Anser_anser:7.1574983482,(Branta_bernicla:4.456117914,Branta_canadensis:4.456117914):2.701380434):1.55347919,Cygnus_olor:8.7109775376):10.8607107829,(Anas_platyrhynchos:10.451879064564,((Mergus_serrator:9.5502035911,Somateria_mollissima:9.550203590999999):0.2798149432,Tadorna_tadorna:9.8300185341):0.62186053136):9.119809254299998):63.93650268299999):14.06889238,(((((((((Sterna_albifrons:11.652051872800001,((Sterna_paradisaea:4.079511311,Sterna_hirundo:4.0795113114):3.8732056898,Chlidonias_niger:7.9527170008):3.6993348712):0.1855244948,Sterna_fuscata:11.837576367):6.091693880999999,Anous_stolidus:17.929270246999998):0.1571337636,(((Larus_canus:1.4067610894,((Larus_marinus:0.6121425435300001,Larus_argentatus:0.6121425435):0.1177070911,Larus_fuscus:0.7298496347):0.6769114548):2.7817067018,Larus_ridibundus:4.1884677915):2.14375222334,Rissa_tridactyla:6.332220015599999):11.754183996):3.032007128,((Fratercula_arctica:17.569825132000002,((Uria_lomvia:4.34880143,Uria_aalge:4.34880143):6.560219182,Alca_torda:10.909020616200001):6.660804519899999):2.592579187,Catharacta_skua:20.162404317511):0.9560068197):33.539288201999994,(Arenaria_interpres:25.502651555,Philomachus_pugnax:25.5026515534):29.155047785):7.978744417,((Haematopus_ostralegus:21.500158273729998,Himantopus_himantopus:21.5001582732):14.674000378,(Vanellus_vanellus:32.124306989800004,(Charadrius_dubius:22.557165162,Charadrius_hiaticula:22.557165158):9.567141832499999):4.049851662):26.462285101):21.01912406,(((((Coragyps_atratus:46.84543323,Cathartes_aura:46.845433220000004):9.184228159,Vultur_gryphus:56.02966139):22.34312567,(Pandion_haliaetus:62.31543671,(((Aquila_chrysaetos:9.250291234,Aquila_rapax:9.250291233999999):22.793401881900003,(((((Buteo_swainsoni:3.802443587,Buteo_buteo:3.8024435865600004):0.5705117814,Buteo_jamaicensis:4.372955368):1.24894416311,Buteo_platypterus:5.6218995320000005):19.3339433112,Haliaeetus_albicilla:24.9558428438):4.010648311,((Accipiter_gentilis:15.462775574,Accipiter_cooperii:15.462775575999999):7.1623631764099995,Accipiter_nisus:22.62513875224):6.341352402):3.0772019618):3.093953195,Gyps_africanus:35.137646309000004):27.177790398):16.05735034):2.441817061,((Tyto_alba:62.73241190600001,((Megascops_asio:26.629410738,((Bubo_scandiaca:9.8344994543,Bubo_virginianus:9.834499455):14.7731974284,Strix_uralensis:24.607696882):2.0217138556):3.485844285,Asio_otus:30.115255026600003):32.617156887):16.5876409,(Dryocopus_martius:26.317459399209998,Jynx_torquilla:26.317459404):53.002593413):1.494551298):0.890632949,(((Cacatua_roseicapilla:21.304018095,Cacatua_alba:21.3040180938):56.92013227387,((((Corvus_corone:9.64101422321,Corvus_monedula:9.641014222899999):4.6806104568,Pica_pica:14.32162468):15.74156948979,Vireo_olivaceus:30.063194169140903):19.835367454,(((Alauda_arvensis:37.8228627869,(((Sylvia_atricapilla:8.93339966,Sylvia_borin:8.9333996606):23.3057005276,(Phylloscopus_sibilatrix:14.541614622,(Phylloscopus_trochilus:5.07216492,Phylloscopus_collybita:5.07216492):9.4694497):17.697485568999998):2.5902042121,(Tachycineta_bicolor:21.372605725,Hirundo_rustica:21.3726057248):13.456698675):2.9935583880000003):6.884455258,(Parus_caeruleus:17.896491728,Parus_major:17.8964917301):26.8108263212):0.9512431203,(((((Sturnus_vulgaris:21.528812794436,Mimus_polyglottos:21.5288127936):5.450504885,((Turdus_merula:8.0536885843,((Turdus_torquatus:4.800912943,Turdus_pilaris:4.800912942):2.56039680161,Turdus_migratorius:7.3613097437):0.6923788401):15.497213915889999,(Oenanthe_oenanthe:16.0477062109,Erithacus_rubecula:16.0477062106):7.5031962902):3.4284151821):12.04597823,Troglodytes_troglodytes:39.02529592224):5.470797576,Regulus_regulus:44.496093489):0.4648242084,((Anthus_spinoletta:31.143624624299996,((((Seiurus_aurocapilla:9.980489189,((Seiurus_motacilla:8.011501587,Geothlypis_trichas:8.01150158758):0.3700235707,Setophaga_ruticilla:8.381525157650001):1.5989640309):7.4681829013000005,Agelaius_phoeniceus:17.448672086681597):6.788399764,Cardinalis_cardinalis:24.237071848899998):1.104265331,(Calcarius_lapponicus:13.4957675024,Plectrophenax_nivalis:13.4957675037):11.84556968):5.802287443):2.707269865,Passer_domesticus:33.850894492500004):11.110023211000001):0.6976434667):4.24000045813):28.325588742):1.775625516,(((Falco_sparverius:11.270482785999999,Falco_columbarius:11.270482785999999):2.694054071,(Falco_peregrinus:11.92395044956,Falco_subbuteo:11.9239504487):2.040586408):1.070875619,Falco_tinnunculus:15.035412477000001):64.964363409):1.7054611784):1.950330753):0.7375123502,(Columba_livia:76.9996367015,(((Fulica_americana:9.423175873,Fulica_atra:9.4231758729):49.6423576635,Grus_canadensis:59.065533540699995):15.763627406000001,(((((Eudocimus_albus:62.12940085700861,(Egretta_caerulea:42.348226417999996,(Bubulcus_ibis:24.12896866,(Ardea_herodias:1.618542907,Ardea_cinerea:1.6185429072):22.510425752):18.2192577538):19.781174442999998):2.073672977,Pelecanus_occidentalis:64.203073848):2.947475173,((((Sula_sula:14.10338667,Sula_leucogaster:14.103386671):7.510180067,Morus_bassanus:21.613566737):18.733457,(Phalacrocorax_aristotelis:12.7682657683,(Phalacrocorax_auritus:10.49021106385,Phalacrocorax_carbo:10.4902110644):2.2780547024):27.578757971900004):14.26021301,Fregata_magnificens:54.6072367581):12.54331226):1.037194948,Leptoptilos_crumeniferus:68.1877439564):1.784952395,((((Daption_capense:20.70092489,Fulmarus_glacialis:20.700924894):17.50665776,Puffinus_pacificus:38.2075826502):18.702938477,(Diomedea_exulans:8.134412446799999,(Thalassarche_chrysostoma:1.970168446,Thalassarche_melanophrys:1.9701684459):6.164244002):48.77610867640001):2.599179948,Oceanodroma_leucorhoa:59.5097010806):10.4629952729618):4.8564645859999995):2.1704757601):7.3934434669):13.1840032194);
	TREE tree_6821 = (((Coturnix_coturnix:21.623928747199997,(Lagopus_lagopus:18.1192767583,(Phasianus_colchicus:16.38713148,Perdix_perdix:16.387131481):1.7321452775):3.5046519889):66.570110899,((((Branta_bernicla:5.537572801,Branta_canadensis:5.5375728007):2.728656909,Anser_anser:8.2662297095):2.184959791,Cygnus_olor:10.451189501000002):7.632678479,((Tadorna_tadorna:8.6598091207,(Mergus_serrator:7.5134223809,Somateria_mollissima:7.513422380400001):1.1463867388):0.3049441236,Anas_platyrhynchos:8.964753243941601):9.1191147368):70.110171665):37.96205221,(((((((Anous_stolidus:16.41874792,((Larus_ridibundus:4.41126961806,(Larus_canus:2.135894851,((Larus_argentatus:0.6259702663,Larus_marinus:0.62597026634):0.2438574555,Larus_fuscus:0.8698277217):1.266067129):2.2753747670999998):1.7444419404999998,Rissa_tridactyla:6.155711558999999):10.263036362100001):0.2414055151,((((Sterna_hirundo:2.479282165,Sterna_paradisaea:2.4792821655):3.952306749,Chlidonias_niger:6.4315889151):5.040686236999999,Sterna_albifrons:11.472275151800002):0.2864187056,Sterna_fuscata:11.7586938576):4.901459578):2.559904641,((Fratercula_arctica:14.5882762498,((Uria_lomvia:4.447390405,Uria_aalge:4.447390405):4.528677669,Alca_torda:8.976068074):5.612208175999999):3.19573628,Catharacta_skua:17.784012528399998):1.436045547):45.1178028191,(Arenaria_interpres:30.212966306,Philomachus_pugnax:30.212966307000002):34.124894598):7.965580486,(((Charadrius_hiaticula:30.4862538594,Charadrius_dubius:30.4862538585):13.259246809,Vanellus_vanellus:43.7455006652):8.727981946,(Himantopus_himantopus:28.79348572,Haematopus_ostralegus:28.793485715000003):23.679996887999998):19.829958773999998):17.97192013,(((((Vultur_gryphus:47.71102311,(Coragyps_atratus:18.593446151000002,Cathartes_aura:18.593446149000002):29.11757696):37.58116811,(Pandion_haliaetus:68.20568322,(Gyps_africanus:39.876841148,(((Haliaeetus_albicilla:26.954149454,(((Buteo_jamaicensis:4.645043231,Buteo_buteo:4.6450432312):0.2042304353,Buteo_swainsoni:4.849273665799999):2.879718458,Buteo_platypterus:7.728992124):19.225157330400002):5.8697022071,(Accipiter_nisus:26.452560325000004,(Accipiter_cooperii:16.964815996,Accipiter_gentilis:16.964815997):9.487744326000001):6.37129134):5.143468907,(Aquila_chrysaetos:9.699260732499999,Aquila_rapax:9.69926073312):28.268059833000002):1.9095205775):28.328842070999997):17.086507994):0.2486740919,(Tyto_alba:71.701154089,((Megascops_asio:30.240097439499998,(Strix_uralensis:28.266896940400002,(Bubo_scandiaca:10.4244204967,Bubo_virginianus:10.424420497):17.842476443000002):1.9732004995999999):2.956309832,Asio_otus:33.1964072768):38.504746813):13.83971122):0.008988804172,(Dryocopus_martius:35.16309268339,Jynx_torquilla:35.16309268):50.38676142738):2.56091278,(((Cacatua_roseicapilla:17.36849344,Cacatua_alba:17.36849344):68.465341053,((Vireo_olivaceus:28.391727077099997,(Pica_pica:14.131953297999999,(Corvus_corone:10.73240417532,Corvus_monedula:10.732404174):3.3995491209999997):14.259773773800001):26.6869387485,(((Alauda_arvensis:41.21037817903,(((Hirundo_rustica:16.85625717099,Tachycineta_bicolor:16.8562571702):11.680268209000001,((Phylloscopus_trochilus:5.871190516,Phylloscopus_collybita:5.871190516):9.553350097,Phylloscopus_sibilatrix:15.424540611999998):13.111984768):6.739029346,(Sylvia_atricapilla:8.799791866,Sylvia_borin:8.7997918652):26.47576286291):5.934823462200001):6.357614785,(Parus_caeruleus:21.626055412,Parus_major:21.62605541):25.941937555899997):2.495967091,(((((Sturnus_vulgaris:26.49447908816,Mimus_polyglottos:26.4944790829):7.841467047,(((Turdus_migratorius:8.2765902458,(Turdus_pilaris:4.462318123,Turdus_torquatus:4.462318123):3.8142721234):2.5681094806,Turdus_merula:10.844699727):16.9380260935,(Erithacus_rubecula:18.6604233953,Oenanthe_oenanthe:18.66042339596):9.122302423799999):6.5532203151):8.991310225,Troglodytes_troglodytes:43.3272563604):5.268777341,Regulus_regulus:48.5960337003):0.4132943201,((((Calcarius_lapponicus:24.664237332899997,Plectrophenax_nivalis:24.664237331000002):6.144390035,(((Seiurus_aurocapilla:16.49951402,((Geothlypis_trichas:13.550624658299999,Seiurus_motacilla:13.550624659):0.06627563913,Setophaga_ruticilla:13.616900296599997):2.88261372):9.187621862899999,Agelaius_phoeniceus:25.68713588234):2.661508871,Cardinalis_cardinalis:28.3486447423):2.459982616):5.434145786,Anthus_spinoletta:36.2427731466):0.8759882279,Passer_domesticus:37.118761380799995):11.89056664001):1.054632042):5.014705758):30.755168665):0.506806549,((Falco_sparverius:17.96003578,(Falco_subbuteo:15.930685879600002,Falco_peregrinus:15.930685880599999):2.0293499):2.315950229,(Falco_columbarius:17.57652168,Falco_tinnunculus:17.576521682):2.699464328):66.064655034):1.7701258573):2.164594623):0.2591019363,((((Fulica_atra:9.1495715754,Fulica_americana:9.1495715755):56.530391237759005,Grus_canadensis:65.67996282200001):9.622435983,(((((Eudocimus_albus:65.1890794247942,((Bubulcus_ibis:14.71725365,(Ardea_herodias:1.231097111,Ardea_cinerea:1.2310971108):13.486156534300001):22.327146151599997,Egretta_caerulea:37.044399796):28.144679624):3.684109445,Pelecanus_occidentalis:68.8731888728507):1.185297626,((((Sula_sula:8.425660601,Sula_leucogaster:8.425660602):5.909123043,Morus_bassanus:14.334783645000002):22.71859325,(Phalacrocorax_aristotelis:12.6927333642,(Phalacrocorax_auritus:10.693228839900002,Phalacrocorax_carbo:10.6932288385):1.9995045247999998):24.360643521):28.99088357,Fregata_magnificens:66.044260459):4.014226041):0.6696590404,Leptoptilos_crumeniferus:70.72814553500001):0.01866205542,((((Daption_capense:17.85732997,Fulmarus_glacialis:17.857329973):22.13312043,Puffinus_pacificus:39.99045040039999):17.47654339,((Thalassarche_chrysostoma:1.398891519,Thalassarche_melanophrys:1.39889151818):5.760454595000001,Diomedea_exulans:7.1593461133):50.307647676):8.878576666,Oceanodroma_leucorhoa:66.34557045700001):4.401237137):4.555591205200001):2.682982294,Columba_livia:77.98538108759999):12.549082361600002):35.6216284);
	TREE tree_7887 = (((Coturnix_coturnix:20.5699342636,(Lagopus_lagopus:15.041423919599998,(Phasianus_colchicus:13.4862053997,Perdix_perdix:13.4862053986):1.5552185189):5.5285103425):56.74790288129999,((((Branta_bernicla:4.791838446,Branta_canadensis:4.791838447):2.966655653,Anser_anser:7.758494099399999):2.909539752,Cygnus_olor:10.668033849999999):9.355890029000001,(((Mergus_serrator:9.0270670087,Somateria_mollissima:9.0270670083):0.2874645175,Tadorna_tadorna:9.3145315263):0.91980264915,Anas_platyrhynchos:10.234334175139999):9.789589703799999):57.293913256):40.24469418,(((((((((Larus_ridibundus:4.0427645335,(Larus_canus:1.4847318978000001,((Larus_argentatus:0.6668545803,Larus_marinus:0.6668545804):0.04090320218,Larus_fuscus:0.707757782499):0.7769741154):2.5580326353):1.6871884517,Rissa_tridactyla:5.7299529848):10.425060099000001,Anous_stolidus:16.155013085):0.4121112901,((((Sterna_hirundo:2.858338255,Sterna_paradisaea:2.858338255):4.2251378118,Chlidonias_niger:7.0834760666):4.2884683856,Sterna_albifrons:11.371944453000001):0.0629453931,Sterna_fuscata:11.434889846):5.132234529):1.809261827,((((Uria_aalge:4.234429353,Uria_lomvia:4.234429353):4.057487608,Alca_torda:8.291916962):5.6229833959,Fratercula_arctica:13.9149003585):2.731751881,Catharacta_skua:16.6466522387):1.729733962):35.98274372,(Arenaria_interpres:25.438902643,Philomachus_pugnax:25.43890264249):28.920227278):6.541791691,(((Charadrius_hiaticula:19.708327322000002,Charadrius_dubius:19.70832732):12.761122139000001,Vanellus_vanellus:32.4694494617):3.71612025,(Himantopus_himantopus:25.418306375,Haematopus_ostralegus:25.418306382100003):10.767263331999999):24.715351897):24.27685655,((((Vultur_gryphus:38.43718463,(Coragyps_atratus:35.72382331,Cathartes_aura:35.72382331):2.713361325):42.403503152999996,(Pandion_haliaetus:67.66048507,((((Haliaeetus_albicilla:25.545102985000003,(((Buteo_jamaicensis:4.538976312,Buteo_swainsoni:4.538976312):0.1426641143,Buteo_buteo:4.6816404263599996):1.338000008,Buteo_platypterus:6.019640434):19.5254625503):5.3406238968,((Accipiter_cooperii:14.458519423999999,Accipiter_gentilis:14.458519423):12.092913677,Accipiter_nisus:26.551433102999997):4.3342937778):3.569214372,(Aquila_chrysaetos:10.3515638801,Aquila_rapax:10.3515638809):24.103377369799997):0.6783157006,Gyps_africanus:35.133256949):32.527228111999996):13.1802027144):1.602571666,(Dryocopus_martius:31.4430120357,Jynx_torquilla:31.44301204):51.000247422200005):0.1814446501,((Tyto_alba:77.54058000699999,(Asio_otus:34.7138515936,(Megascops_asio:31.308713786400002,(Strix_uralensis:25.467630222300002,(Bubo_scandiaca:13.285871918,Bubo_virginianus:13.2858719187):12.1817583046):5.8410835622):3.4051378100000003):42.826728417):3.90115083,(((Cacatua_roseicapilla:17.88300847,Cacatua_alba:17.883008471):60.9587969894,((((Corvus_corone:11.0790799909,Corvus_monedula:11.07907999):4.239586137,Pica_pica:15.318666129999999):13.885437183299999,Vireo_olivaceus:29.2041033128):21.5456403933,(((Alauda_arvensis:39.84008706607,(((Hirundo_rustica:18.421524011069998,Tachycineta_bicolor:18.421524011000002):11.4781682,((Phylloscopus_trochilus:5.260185104,Phylloscopus_collybita:5.260185104):8.7953724433,Phylloscopus_sibilatrix:14.055557548000001):15.844134663000002):5.989133137,(Sylvia_atricapilla:10.28069148,Sylvia_borin:10.2806914827):25.608133867600003):3.951261714):4.377392557,(Parus_caeruleus:21.958668292000002,Parus_major:21.958668296):22.258811323499998):1.586853765,(((((Sturnus_vulgaris:24.361999038700002,Mimus_polyglottos:24.361999040199997):7.3361223209999995,((((Turdus_pilaris:5.620568435,Turdus_torquatus:5.620568435):2.93405112674,Turdus_migratorius:8.55461956222):0.4808539277,Turdus_merula:9.035473490000001):19.5176818908,(Oenanthe_oenanthe:18.35831612398,Erithacus_rubecula:18.358316126):10.1948392551):3.144965982):9.176915632,Troglodytes_troglodytes:40.875036994000006):4.688839599,Regulus_regulus:45.563876592):0.05096573446,((Anthus_spinoletta:33.5888342478,((Calcarius_lapponicus:16.00208974086,Plectrophenax_nivalis:16.002089738000002):7.330663332,((Agelaius_phoeniceus:16.9498275558063,(Seiurus_aurocapilla:9.752025618,(Setophaga_ruticilla:7.6038044001200005,(Seiurus_motacilla:7.256762215,Geothlypis_trichas:7.256762215100001):0.347042185661):2.1482212177999997):7.1978019423):3.918395917,Cardinalis_cardinalis:20.868223480999998):2.464529592):10.256081178):0.7080153038,Passer_domesticus:34.296849549):11.317992773):0.1894910612):4.945410319800001):28.0920617438):2.121118088,(((Falco_peregrinus:11.4820424703,Falco_subbuteo:11.482042469700001):1.572883277,(Falco_columbarius:10.38079206,Falco_sparverius:10.38079206):2.674133684):0.3109630015,Falco_tinnunculus:13.365888747999998):67.597034794):0.47880730242):1.1829732632):2.553074056):0.008045761547,((((Fulica_atra:5.726127681,Fulica_americana:5.726127679999999):55.39577340395,Grus_canadensis:61.121901072200004):18.835083265,(((((Eudocimus_albus:59.991926471,(Egretta_caerulea:28.5315003559,((Ardea_herodias:5.411301344,Ardea_cinerea:5.411301344):13.6193093443,Bubulcus_ibis:19.030610687):9.500889667000001):31.460426111000004):3.002466179,Pelecanus_occidentalis:62.994392651667596):3.717471192,((((Sula_sula:18.60447899,Sula_leucogaster:18.604478985):5.724529731,Morus_bassanus:24.3290087191):16.95222299,(Phalacrocorax_aristotelis:13.914234849,(Phalacrocorax_carbo:13.487553013000001,Phalacrocorax_auritus:13.487553013500001):0.4266818351):27.3669968610877):23.46799902,Fregata_magnificens:64.749230736):1.962633104):2.334576015,Leptoptilos_crumeniferus:69.046439848):0.5502146173,(((Diomedea_exulans:9.9063210254,(Thalassarche_chrysostoma:1.492932625,Thalassarche_melanophrys:1.4929326253000001):8.4133884):46.795154143000005,((Daption_capense:19.00985356,Fulmarus_glacialis:19.009853556):21.0343623,Puffinus_pacificus:40.0442158597):16.657259304):5.570943478,Oceanodroma_leucorhoa:62.272418649):7.324235829999999):10.360329870400001):0.8148327515,Columba_livia:80.77181710299999):4.4140068288):32.37670739);
	TREE tree_4237 = ((((Lagopus_lagopus:18.9789723439,(Phasianus_colchicus:17.729921338999997,Perdix_perdix:17.7299213383):1.2490510032):6.535264955,Coturnix_coturnix:25.5142372977):53.36345579099999,((((Branta_bernicla:6.880574533,Branta_canadensis:6.880574533):3.748957297,Anser_anser:10.629531830100001):2.649730047,Cygnus_olor:13.279261877):10.924738713,(Anas_platyrhynchos:11.816061403469,(Tadorna_tadorna:10.4044628472,(Somateria_mollissima:8.7208477054,Mergus_serrator:8.7208477056):1.6836151415):1.4115985569199998):12.3879391868):54.673692497000005):20.60699884,((Columba_livia:82.607349113,(((Fulica_atra:5.93900058,Fulica_americana:5.93900058):47.72026775503,Grus_canadensis:53.6592683256):24.1585388701,(((((Eudocimus_albus:57.8741340748407,((Bubulcus_ibis:22.79539468,(Ardea_herodias:1.201350507,Ardea_cinerea:1.201350507):21.59404417441):11.438094,Egretta_caerulea:34.2334886813):23.6406453873):1.123501285,Pelecanus_occidentalis:58.997635361300006):4.537794153,((((Sula_sula:13.63889781,Sula_leucogaster:13.638897805100001):3.164018504,Morus_bassanus:16.802916313):22.29768725,(Phalacrocorax_aristotelis:13.901122523,(Phalacrocorax_auritus:9.795819144,Phalacrocorax_carbo:9.795819144671999):4.105303378):25.1994810315946):20.27440885,Fregata_magnificens:59.3750124013):4.160417106):2.771419653,Leptoptilos_crumeniferus:66.306849159):1.270155773,(((Puffinus_pacificus:40.5296691016,(Daption_capense:11.79028652,Fulmarus_glacialis:11.790286515):28.739382591):16.22391108,((Thalassarche_chrysostoma:1.39469073,Thalassarche_melanophrys:1.3946907304):7.312832053,Diomedea_exulans:8.7075227821):48.046057397):7.906030293000001,Oceanodroma_leucorhoa:64.65961047990001):2.917394465):10.240802259200002):4.7895419111):1.100810015,((((((((Larus_ridibundus:4.1822745219,(((Larus_argentatus:0.5078950074999999,Larus_marinus:0.5078950073999999):0.2589024786,Larus_fuscus:0.766797486):0.60801674982,Larus_canus:1.3748142362):2.8074602855000004):1.4613104463000002,Rissa_tridactyla:5.6435849678):10.8124529684,Anous_stolidus:16.456037935999998):0.117372699,((Sterna_albifrons:11.270266076,(Chlidonias_niger:6.475432474,(Sterna_hirundo:3.115529262,Sterna_paradisaea:3.1155292618):3.359903212):4.7948336023):0.5748414233,Sterna_fuscata:11.845107499000001):4.728303136):3.07208342,((((Uria_aalge:3.810758977,Uria_lomvia:3.810758977):5.498599427,Alca_torda:9.3093584033):5.11871675945,Fratercula_arctica:14.428075162999999):3.283953234,Catharacta_skua:17.7120283973):1.933465658):34.822916631999995,(Philomachus_pugnax:26.944324028000004,Arenaria_interpres:26.944324036):27.524086661000002):5.070270516,((Vanellus_vanellus:32.381882970599996,(Charadrius_dubius:20.255391807000002,Charadrius_hiaticula:20.255391807):12.126491164):6.283664979,(Haematopus_ostralegus:23.8448404089,Himantopus_himantopus:23.844840405):14.820707546):20.873133251):23.60482351,((((Tyto_alba:70.94699076,((Megascops_asio:28.299131805,(Strix_uralensis:23.9867825245,(Bubo_virginianus:6.661479043,Bubo_scandiaca:6.6614790425):17.3253034817):4.31234928):2.974274079,Asio_otus:31.273405882000002):39.673584868):6.502146778,(Dryocopus_martius:26.074331235899997,Jynx_torquilla:26.074331232):51.3748062888):1.75529882,(((Coragyps_atratus:22.857859917,Cathartes_aura:22.857859910000002):5.80235587,Vultur_gryphus:28.66021578):46.914590895,(Pandion_haliaetus:57.74417262,(((Aquila_rapax:7.8602062969999995,Aquila_chrysaetos:7.8602062981):23.5213508511,((Haliaeetus_albicilla:23.952861999000003,(Buteo_platypterus:6.066855188,((Buteo_jamaicensis:3.20246572,Buteo_swainsoni:3.2024657198):0.8152995842,Buteo_buteo:4.01776530364):2.049089883):17.8860068125):4.0497215355,((Accipiter_gentilis:13.562607673,Accipiter_cooperii:13.5626076774):9.0065533604,Accipiter_nisus:22.5691610379):5.4334224964999995):3.378973614):0.7368498601,Gyps_africanus:32.118407009):25.625765607):17.830634069000002):3.629629661):2.292056963,(((Cacatua_alba:25.05346612989,Cacatua_roseicapilla:25.053466129):52.237639373,((((Corvus_monedula:9.069084869400001,Corvus_corone:9.06908486933):4.599931162,Pica_pica:13.66901603):14.966696227999998,Vireo_olivaceus:28.635712260900004):24.12379946751,(((((((Phylloscopus_trochilus:5.438799458,Phylloscopus_collybita:5.438799458):11.802555239799998,Phylloscopus_sibilatrix:17.241354702000002):14.0386330726,(Hirundo_rustica:21.525373986899996,Tachycineta_bicolor:21.5253739886):9.754613783):1.99044317,(Sylvia_atricapilla:10.617013379,Sylvia_borin:10.617013379):22.6534175647):3.0190232302,Alauda_arvensis:36.28945416858):7.137169611,(Parus_major:20.3864196274,Parus_caeruleus:20.386419629000002):23.0402041517):4.530132668,(((((Sturnus_vulgaris:24.100222150700002,Mimus_polyglottos:24.100222151):8.002051629,((((Turdus_pilaris:5.110903089,Turdus_torquatus:5.110903089):3.36125405571,Turdus_migratorius:8.4721571446):0.4518320436,Turdus_merula:8.9239891882):16.3880334219,(Erithacus_rubecula:17.7488603967,Oenanthe_oenanthe:17.7488603962):7.5631622128):6.7902511791):9.187367756,Troglodytes_troglodytes:41.289641541):5.5582897970000005,Regulus_regulus:46.847931344):0.599360006,((((Calcarius_lapponicus:10.4996665126,Plectrophenax_nivalis:10.499666513):11.52107348,(((Seiurus_aurocapilla:9.931079247,((Geothlypis_trichas:8.92131587191,Setophaga_ruticilla:8.9213158709):0.08351968167,Seiurus_motacilla:9.004835553):0.9262436939800001):7.1936314525,Agelaius_phoeniceus:17.124710698151098):1.554783043,Cardinalis_cardinalis:18.6794937402):3.341246249):7.327847343,Anthus_spinoletta:29.3485873392):3.954612192,Passer_domesticus:33.303199530229996):14.144091815):0.5094651067):4.802755273100001):24.531593780999998):0.9798829798,((Falco_subbuteo:11.6171460715,Falco_peregrinus:11.617146071499999):0.8823725237,((Falco_sparverius:10.12668695,Falco_columbarius:10.126686953):1.791716444,Falco_tinnunculus:11.918403395999999):0.5811151996):65.771469885):3.225504824):1.64701141):0.5646544021):15.77653281);
	TREE tree_3205 = (((Coturnix_coturnix:27.7397325011,(Lagopus_lagopus:21.760739280000003,(Phasianus_colchicus:19.2397204867,Perdix_perdix:19.239720491299998):2.5210187930999997):5.9789932208):51.593551218,((((Branta_bernicla:7.557949617,Branta_canadensis:7.557949618):2.180406436,Anser_anser:9.738356052139999):5.489667534,Cygnus_olor:15.228023587):7.102899723,(((Mergus_serrator:9.1385064182,Somateria_mollissima:9.1385064182):0.6063550036,Tadorna_tadorna:9.7448614216):0.9595647026,Anas_platyrhynchos:10.70442612275):11.626497187200002):57.00236041000001):14.56690072,((Columba_livia:72.49276933079999,(((Fulica_americana:6.253466263,Fulica_atra:6.253466262):41.0548391174,Grus_canadensis:47.3083053841):17.7742063278,(((((Eudocimus_albus:59.529542544899996,((Bubulcus_ibis:17.53595076,(Ardea_herodias:2.456178045,Ardea_cinerea:2.4561780448):15.079772714899999):10.5417363351,Egretta_caerulea:28.0776870906):31.451855446):0.3908457337,Pelecanus_occidentalis:59.9203882796714):0.9620171926,((((Sula_sula:10.85759137,Sula_leucogaster:10.857591372999998):12.26898217,Morus_bassanus:23.126573544):20.31774915,((Phalacrocorax_auritus:11.2068520257,Phalacrocorax_aristotelis:11.206852025):0.7653443653,Phalacrocorax_carbo:11.972196390299999):31.4721263015029):13.30492755,Fregata_magnificens:56.749250253999996):4.133155216):1.480481769,Leptoptilos_crumeniferus:62.3628872313):0.1118180371,(((Puffinus_pacificus:32.246582993,(Daption_capense:11.65259514,Fulmarus_glacialis:11.652595145000001):20.593987843):13.965348406892,((Thalassarche_chrysostoma:1.502036242,Thalassarche_melanophrys:1.5020362416):6.5083832699999995,Diomedea_exulans:8.010419512299999):38.201511882):1.722280363,Oceanodroma_leucorhoa:47.934211761):14.5404935123):2.60780644):7.410257623532):5.081884825,(((((((((Larus_canus:1.639996203,((Larus_marinus:0.7110471993,Larus_argentatus:0.71104719918):0.06166822829,Larus_fuscus:0.772715427504):0.8672807755):2.8459921286000003,Larus_ridibundus:4.4859883314):2.2480704001,Rissa_tridactyla:6.734058731000001):10.613702351999999,Anous_stolidus:17.347761082999998):0.4099612474,((Sterna_albifrons:11.4289461534,((Sterna_hirundo:2.962533023,Sterna_paradisaea:2.96253302267):4.959122383,Chlidonias_niger:7.9216554044):3.5072907468):1.440350845,Sterna_fuscata:12.869296997):4.888425333):2.63762111,((Fratercula_arctica:15.9683395872,(Alca_torda:10.38224926,(Uria_lomvia:3.428021849,Uria_aalge:3.428021849):6.9542274139):5.5860903251):3.095717191,Catharacta_skua:19.0640567763):1.331286662):34.116804199,(Arenaria_interpres:25.662128746,Philomachus_pugnax:25.662128747100002):28.850018884599997):8.47053116,(((Charadrius_hiaticula:25.250311449999998,Charadrius_dubius:25.250311445999998):9.731622221,Vanellus_vanellus:34.9819336734):5.450487982,(Haematopus_ostralegus:25.5035449561,Himantopus_himantopus:25.5035449598):14.9288767):22.550257146):14.38432327,(((((Coragyps_atratus:25.704684358,Cathartes_aura:25.704684359999998):9.93187972,Vultur_gryphus:35.636564078999996):34.55782554,(Pandion_haliaetus:56.20983596,((((Haliaeetus_albicilla:20.753356374972,(((Buteo_swainsoni:3.1930236194,Buteo_buteo:3.19302362016):0.3295718217,Buteo_jamaicensis:3.5225954411):1.247854667,Buteo_platypterus:4.7704501086):15.9829062656):4.5046240005,(Accipiter_nisus:19.7699037854,(Accipiter_gentilis:13.29300828,Accipiter_cooperii:13.293008280999999):6.4768955062):5.48807658804):2.072956954,(Aquila_chrysaetos:8.3020103711,Aquila_rapax:8.302010372):19.0289269565):2.541895265,Gyps_africanus:29.872832596000002):26.337003359):13.984553664):5.223526896,((Tyto_alba:71.512110525,((Megascops_asio:23.8114188865,(Strix_uralensis:21.4574427767,(Bubo_scandiaca:8.257061297,Bubo_virginianus:8.257061296):13.200381479999999):2.35397611):1.979945199,Asio_otus:25.791364086):45.720746434):2.941856488,(Dryocopus_martius:21.9753367841,Jynx_torquilla:21.975336782):52.47863021994999):0.9639495174):0.5427958687,(((Cacatua_roseicapilla:18.793510709,Cacatua_alba:18.793510711):52.794233892,((Vireo_olivaceus:25.47639030286,((Corvus_corone:8.01044157181,Corvus_monedula:8.010441571000001):4.6789181892,Pica_pica:12.68935976):12.787030538600002):19.087468752,(((Alauda_arvensis:32.9811036051,(((Sylvia_atricapilla:9.636712721,Sylvia_borin:9.636712721599999):16.924732099,(Hirundo_rustica:19.82577874977,Tachycineta_bicolor:19.825778749999998):6.735666071):3.249344797,(Phylloscopus_sibilatrix:17.076467364,(Phylloscopus_trochilus:6.856473369,Phylloscopus_collybita:6.856473369):10.2199939997):12.7343222525):3.17031399):4.627800644,(Parus_caeruleus:18.125128364000002,Parus_major:18.12512836):19.483775889900002):1.535840058,((Regulus_regulus:38.512543374,(((Mimus_polyglottos:20.735232445999998,Sturnus_vulgaris:20.735232445079998):5.6538926445,(((Turdus_migratorius:9.4428752849,(Turdus_pilaris:4.949222454,Turdus_torquatus:4.949222454):4.4936528319):0.08008930054,Turdus_merula:9.5229645861):14.798706733800001,(Erithacus_rubecula:16.664681644999998,Oenanthe_oenanthe:16.66468164035):7.6569896784):2.0674537778):9.317797414,Troglodytes_troglodytes:35.706922510300004):2.8056208637999998):0.04751595841,((Anthus_spinoletta:25.1542971908,((((Seiurus_aurocapilla:9.417040153,((Geothlypis_trichas:7.241133534859999,Seiurus_motacilla:7.2411335352):0.3201173455,Setophaga_ruticilla:7.56125088016):1.8557892723):6.6085342269,Agelaius_phoeniceus:16.0255743801):3.0458135788,Cardinalis_cardinalis:19.071387962099998):1.220373286,(Calcarius_lapponicus:18.399940819,Plectrophenax_nivalis:18.3999408187):1.891820432):4.862535942):0.8312735245,Passer_domesticus:25.9855707198):12.574488614):0.5846849783):5.4191147465):27.023885551899998):2.350121407,(Falco_tinnunculus:11.700238505,(((Falco_sparverius:6.605316967,Falco_columbarius:6.605316967199999):3.416759287,Falco_subbuteo:10.02207625415):0.3897311274,Falco_peregrinus:10.411807382300001):1.2884311232):62.237627497999995):2.0228463760090003):1.406289679):0.207652091116):16.32553028);
	TREE tree_4864 = ((((Lagopus_lagopus:21.408508625,(Phasianus_colchicus:19.380429094,Perdix_perdix:19.3804290999):2.0280795297):7.0401866312,Coturnix_coturnix:28.448695256099995):47.006199608399996,((((Branta_bernicla:4.244398001,Branta_canadensis:4.2443980012):1.198061801,Anser_anser:5.44245980176):1.592720319,Cygnus_olor:7.0351801216):5.832219318,(((Mergus_serrator:5.4580282324,Somateria_mollissima:5.4580282323):0.4192580281,Tadorna_tadorna:5.87728625944):0.759005060071,Anas_platyrhynchos:6.636291321349999):6.2311081194):62.587495421):29.26246134,((((((((Eudocimus_albus:60.0082076863769,((Bubulcus_ibis:21.75870403,(Ardea_cinerea:2.962975192,Ardea_herodias:2.96297519216):18.7957288393):16.02243018405,Egretta_caerulea:37.781134216):22.2270734700769):4.287100958,Pelecanus_occidentalis:64.295308649):0.9901218894,((((Sula_sula:10.26208084,Sula_leucogaster:10.262080839):7.888803579,Morus_bassanus:18.150884417999997):16.98656924,((Phalacrocorax_auritus:7.3095140011,Phalacrocorax_aristotelis:7.3095140012):0.1537258675,Phalacrocorax_carbo:7.4632398687):27.674213793):26.89075423,Fregata_magnificens:62.028207892000005):3.25722265):0.7152101295,Leptoptilos_crumeniferus:66.000640666219):1.499810721,(((Diomedea_exulans:7.50570335992,(Thalassarche_chrysostoma:2.160928418,Thalassarche_melanophrys:2.1609284175):5.3447749417):53.522593919,((Daption_capense:12.95583072,Fulmarus_glacialis:12.95583071457):25.740987263,Puffinus_pacificus:38.696817977600006):22.331479308000002):4.461554391,Oceanodroma_leucorhoa:65.48985166599999):2.0105997150658):6.1007028138,((Fulica_americana:3.86410788348,Fulica_atra:3.864107884):48.021312922540005,Grus_canadensis:51.885420805699994):21.715733395999997):3.268909467,Columba_livia:76.87006367186999):7.769198617,((((((Anous_stolidus:16.986323028,((Larus_ridibundus:3.8667314579000003,(Larus_canus:1.512927542,((Larus_marinus:0.9287557271,Larus_fuscus:0.9287557271000001):0.192336589,Larus_argentatus:1.1210923162):0.39183522595):2.3538039165):2.0996611674,Rissa_tridactyla:5.966392626):11.0199304022):0.7683655656,((Sterna_fuscata:10.325652037000001,((Sterna_paradisaea:3.2880764764199997,Sterna_hirundo:3.288076476):3.192197532,Chlidonias_niger:6.48027400707):3.8453780293):1.11000431,Sterna_albifrons:11.435656348):6.319032245000001):2.531912837,((((Uria_aalge:4.154194411,Uria_lomvia:4.154194411):4.479808972,Alca_torda:8.6340033829):5.854611696,Fratercula_arctica:14.488615079):4.380344934,Catharacta_skua:18.8689600156):1.417641416):29.647542165,(Arenaria_interpres:22.512954295,Philomachus_pugnax:22.5129542994):27.4211892991):9.262087818,((Vanellus_vanellus:30.542753114000003,(Charadrius_hiaticula:19.370589098,Charadrius_dubius:19.3705890972):11.1721640179):6.549312454000001,(Himantopus_himantopus:24.4047265552,Haematopus_ostralegus:24.404726558):12.687339013999999):22.104165852):24.32304985,(((((Coragyps_atratus:51.40565211,Cathartes_aura:51.405652108):18.65989757,Vultur_gryphus:70.06554968):5.133122781,(Pandion_haliaetus:64.01515893,(Gyps_africanus:37.774375842000005,((((Accipiter_cooperii:13.761419633300001,Accipiter_gentilis:13.7614196289):9.076059775,Accipiter_nisus:22.83747941):6.559361791000001,(Haliaeetus_albicilla:22.705393962,(Buteo_platypterus:5.572477741,((Buteo_jamaicensis:3.400200908,Buteo_buteo:3.4002009080999995):0.3326604814,Buteo_swainsoni:3.7328613896):1.839616351):17.1329162193):6.691447238099999):4.420607932,(Aquila_chrysaetos:9.4342027459,Aquila_rapax:9.434202746):24.3832463818):3.9569267115):26.240783096):11.183513528999999):3.4843302,((Tyto_alba:62.164774565,(((Strix_uralensis:25.701726912499996,(Bubo_virginianus:10.019840829,Bubo_scandiaca:10.019840829):15.681886083):0.19310042058,Megascops_asio:25.894827328799998):5.703005491,Asio_otus:31.5978328211):30.566941739):14.85667071,(Dryocopus_martius:26.39807845643,Jynx_torquilla:26.398078455093):50.6233668092):1.6615573855899999):1.384627705,(((Cacatua_roseicapilla:20.48482007,Cacatua_alba:20.484820065999997):53.7863845232,((Vireo_olivaceus:28.422986690400005,(Pica_pica:14.091664697479999,(Corvus_corone:8.1575536821,Corvus_monedula:8.1575536814):5.9341110117):14.331321996):20.972485778600003,(((Alauda_arvensis:36.675610104661,(((Phylloscopus_sibilatrix:17.015720377999997,(Phylloscopus_trochilus:5.797688927,Phylloscopus_collybita:5.797688926999999):11.2180314517):16.6682269315,(Tachycineta_bicolor:20.1700629085,Hirundo_rustica:20.170062909400002):13.513884401):1.266509423,(Sylvia_atricapilla:11.09189975,Sylvia_borin:11.091899748300001):23.8585569811):1.725153371):5.953557156,(Parus_major:18.0369106104,Parus_caeruleus:18.036910613):24.5922566434):1.734003459,(((((Mimus_polyglottos:23.468096716050002,Sturnus_vulgaris:23.468096717209995):6.7509659031,(((Turdus_migratorius:8.3816904961,(Turdus_pilaris:5.557237302,Turdus_torquatus:5.5572373024):2.8244531948000002):1.72398909052,Turdus_merula:10.105679587000001):14.3325142435,(Erithacus_rubecula:15.6600444564,Oenanthe_oenanthe:15.66004445504):8.77814937594):5.7808687954):9.504618557,Troglodytes_troglodytes:39.7236811787):3.6255437966,Regulus_regulus:43.349224979):0.047926293,((((Calcarius_lapponicus:22.336666651,Plectrophenax_nivalis:22.33666665):1.187196091,(((Seiurus_aurocapilla:8.530493291,(Setophaga_ruticilla:7.650072328199999,(Geothlypis_trichas:7.08821220002,Seiurus_motacilla:7.0882122003):0.5618601277999999):0.8804209632):7.986523308000001,Agelaius_phoeniceus:16.5170166004):5.955683147,Cardinalis_cardinalis:22.4726997524):1.051162991):5.609864658999999,Passer_domesticus:29.133727399500003):0.8977150801,Anthus_spinoletta:30.0314424815):13.365708792):0.9660194481):5.0323017428):24.875732131499998):2.59824159,(((Falco_sparverius:8.473305552,Falco_columbarius:8.473305552):1.185070475,Falco_tinnunculus:9.658376027520001):0.2480911923,(Falco_subbuteo:9.045236490899999,Falco_peregrinus:9.0452364898):0.8612307291):66.962978969):3.1981841814000003):3.451650902):1.1199810195):20.07809391);
[truncated: 5,521,443 more chars]
