# Supplementary material for: Growth rate and locomotor performance tradeoff is not universal in birds
Source: PeerJ. 2020 Jan 23;8:e8423. doi: 10.7717/peerj.8423 (PMC6983296; doi:10.7717/peerj.8423)
Supplement: Supplemental Information 2 [file peerj-08-8423-s002.zip › 81 species.nex]

#NEXUS
[Tree distribution from: "The global diversity of birds in space and time; W. Jetz, G. H. Thomas, J. B. Joy, K. Hartmann, A. O. Mooers, doi:10.1038/nature11631]
[Subsampled and pruned from birdtree.org on 2018-10-19T06:59:33Z ]
[Data: "Hackett All Species" (see Jetz et al. 2012 supplement for details)]
BEGIN TREES;
	TREE tree_7592 = ((((Tympanuchus_phasianellus:8.5860133901,Dendragapus_canadensis:8.58601339):65.84923260090001,(Chen_caerulescens:28.448309620899998,(((Mergus_serrator:11.949753803499998,Somateria_mollissima:11.949753802899998):1.5264328090000001,(Aythya_americana:2.1154255987,Aythya_affinis:2.1154255989):11.360761014000001):0.8572531378000001,(Anas_platyrhynchos:6.048297041910001,Anas_strepera:…
	TREE tree_1640 = ((((Tympanuchus_phasianellus:4.8257628493,Dendragapus_canadensis:4.825762849):72.56291145904,(Chen_caerulescens:25.6941085397,(((Somateria_mollissima:10.4367090362,Mergus_serrator:10.436709037046):1.0600125344,(Aythya_affinis:2.5040345832,Aythya_americana:2.50403458215):8.99268698929):1.637648101,(Anas_strepera:6.9445725605,Anas_platyrhynchos:6.94457256111):6.189797110700001):12.…
	TREE tree_5974 = ((((Tympanuchus_phasianellus:5.9890866987999996,Dendragapus_canadensis:5.9890866994100005):72.8684987451,(Chen_caerulescens:25.9429738298,(((Aythya_affinis:2.17748358,Aythya_americana:2.1774835799):10.599025829999999,(Mergus_serrator:11.7047771871,Somateria_mollissima:11.7047771867):1.0717322233000002):1.6485577486,(Anas_platyrhynchos:6.76327384791,Anas_strepera:6.763273847):7.66…
	TREE tree_7624 = ((((Tympanuchus_phasianellus:6.162929672400001,Dendragapus_canadensis:6.1629296722):68.7315138765,(Chen_caerulescens:23.92472661862,((Anas_strepera:6.3599740152,Anas_platyrhynchos:6.359974015770001):6.7731363062,((Aythya_affinis:2.218243785,Aythya_americana:2.2182437849600003):9.5972436932,(Mergus_serrator:10.4819182825,Somateria_mollissima:10.4819182818):1.3335691957):1.31762284…
	TREE tree_3424 = ((((Tympanuchus_phasianellus:9.4845220471,Dendragapus_canadensis:9.484522047):65.1431149686,(Chen_caerulescens:19.6220700004,(((Mergus_serrator:8.515497237599998,Somateria_mollissima:8.515497237930001):0.9641348376000001,(Aythya_americana:1.6078005502,Aythya_affinis:1.6078005501):7.8718315248):1.104776982,(Anas_strepera:4.5980663269,Anas_platyrhynchos:4.5980663268):5.986342730400…
	TREE tree_9009 = ((((Tympanuchus_phasianellus:9.875090820899999,Dendragapus_canadensis:9.875090821699999):88.69668442969999,(Chen_caerulescens:15.024198489200002,((Somateria_mollissima:5.9220512027000005,Mergus_serrator:5.9220512027000005):0.8480034766,((Aythya_affinis:1.3389908655,Aythya_americana:1.3389908654399998):5.1890573912999995,(Anas_strepera:2.9451215077999997,Anas_platyrhynchos:2.94512…
	TREE tree_7231 = ((((Tympanuchus_phasianellus:6.8323697185,Dendragapus_canadensis:6.832369718300001):71.772929272,(Chen_caerulescens:24.0358800106,(((Aythya_americana:2.401758939,Aythya_affinis:2.4017589391499996):9.4930383644,(Somateria_mollissima:10.5275153606,Mergus_serrator:10.5275153603):1.3672819435):0.7286489430975,(Anas_strepera:5.9418334541,Anas_platyrhynchos:5.94183345474):6.6816127916)…
	TREE tree_8831 = ((((Tympanuchus_phasianellus:5.6020535570600005,Dendragapus_canadensis:5.602053557):66.8580378163,(Chen_caerulescens:15.91381265946,((Anas_strepera:3.9650243630000004,Anas_platyrhynchos:3.965024362207):4.38012718927,((Aythya_affinis:1.4290151735999999,Aythya_americana:1.4290151736999999):6.3927933687,(Mergus_serrator:6.4878115561000005,Somateria_mollissima:6.4878115558000005):1.3…
	TREE tree_8998 = ((((Tympanuchus_phasianellus:6.4873614138999995,Dendragapus_canadensis:6.48736141443):82.99629859710001,(Chen_caerulescens:19.3669085713,(((Mergus_serrator:8.201727566199999,Somateria_mollissima:8.201727566799999):0.8246926018,(Aythya_americana:1.5075330735999999,Aythya_affinis:1.5075330737):7.518887095709999):1.0082932814,(Anas_platyrhynchos:4.07475814065,Anas_strepera:4.0747581…
	TREE tree_5382 = ((((Dendragapus_canadensis:10.469045277800001,Tympanuchus_phasianellus:10.469045277):83.46589904793,(Chen_caerulescens:23.7657271005,(((Aythya_americana:2.15703935488,Aythya_affinis:2.1570393551):9.0192333006,(Mergus_serrator:9.0034340178,Somateria_mollissima:9.003434018000002):2.1728386372):0.76678408013,(Anas_platyrhynchos:5.4050012123,Anas_strepera:5.4050012127):6.5380555233):…
	TREE tree_9668 = ((((Tympanuchus_phasianellus:9.3686911498,Dendragapus_canadensis:9.3686911505):65.2954883626,(Chen_caerulescens:21.609499591500004,(((Aythya_affinis:1.7794488465,Aythya_americana:1.7794488463999998):8.337300210419999,(Mergus_serrator:8.8770371442,Somateria_mollissima:8.877037144300001):1.2397119127):0.7758793535,(Anas_strepera:5.0365385333,Anas_platyrhynchos:5.03653853324):5.8560…
	TREE tree_9452 = ((((Dendragapus_canadensis:6.9024831922,Tympanuchus_phasianellus:6.9024831922):66.2259600812,(Chen_caerulescens:23.4104830292,((Anas_platyrhynchos:5.51796307531,Anas_strepera:5.517963076):6.282719833,((Mergus_serrator:9.8870326269,Somateria_mollissima:9.8870326266):1.131310564,(Aythya_americana:2.6407957701,Aythya_affinis:2.6407957701):8.3775474199):0.78233971843):11.6098001212):…
	TREE tree_0337 = ((((Tympanuchus_phasianellus:9.40118725,Dendragapus_canadensis:9.40118725):68.03413068603999,(Chen_caerulescens:30.373378528699998,(((Mergus_serrator:10.9026427389,Somateria_mollissima:10.902642739100001):1.80584489807,(Aythya_americana:2.4725109866,Aythya_affinis:2.47251098635):10.235976649960001):1.722094067,(Anas_platyrhynchos:6.49170180518,Anas_strepera:6.491701805):7.9388798…
	TREE tree_3985 = ((((Dendragapus_canadensis:7.488906398600001,Tympanuchus_phasianellus:7.488906397899999):69.01418033584,(Chen_caerulescens:28.104645599399998,(((Somateria_mollissima:11.4971531995,Mergus_serrator:11.497153199900001):1.100314033,(Aythya_americana:2.3539048015,Aythya_affinis:2.3539048017):10.243562430499999):1.54915400165,(Anas_platyrhynchos:5.9868475418500005,Anas_strepera:5.98684…
	TREE tree_9344 = ((((Dendragapus_canadensis:5.7814667754,Tympanuchus_phasianellus:5.78146677495):71.6876495172,(Chen_caerulescens:21.0583299305,(((Aythya_americana:1.8337642685,Aythya_affinis:1.8337642686):7.8571692591,(Mergus_serrator:9.0056284744,Somateria_mollissima:9.0056284731):0.6853050534):0.98084681069,(Anas_strepera:5.310198205900001,Anas_platyrhynchos:5.310198205720001):5.36158213190000…
	TREE tree_4589 = ((((Tympanuchus_phasianellus:8.03128881774,Dendragapus_canadensis:8.031288817):67.7649115244,(Chen_caerulescens:15.7473816091,(((Somateria_mollissima:6.537859901399999,Mergus_serrator:6.537859901699999):0.5879706071999999,(Aythya_americana:1.6054194979,Aythya_affinis:1.605419498):5.5204110104307):0.7192044317,(Anas_platyrhynchos:3.8101540912549803,Anas_strepera:3.8101540915000003…
	TREE tree_2550 = ((((Tympanuchus_phasianellus:5.8682202864,Dendragapus_canadensis:5.8682202872):77.41458769923,(Chen_caerulescens:11.914082420199998,(((Aythya_affinis:0.941273815,Aythya_americana:0.941273814924):4.1102713105,(Somateria_mollissima:4.0088565142,Mergus_serrator:4.008856514300001):1.04268861099):0.28845989044,(Anas_platyrhynchos:2.3670422631936,Anas_strepera:2.3670422634):2.972962752…
	TREE tree_1838 = ((((Dendragapus_canadensis:9.31421147657,Tympanuchus_phasianellus:9.314211477099999):63.995249384000005,(Chen_caerulescens:22.5996341308,(((Aythya_americana:1.7479573049,Aythya_affinis:1.7479573049):8.151459010145,(Mergus_serrator:8.7971474663,Somateria_mollissima:8.7971474661):1.1022688485):1.049774317,(Anas_platyrhynchos:4.706229800633,Anas_strepera:4.7062298005):6.242960830399…
	TREE tree_2444 = ((((Tympanuchus_phasianellus:8.104206004589999,Dendragapus_canadensis:8.104206003):71.3520968441,(Chen_caerulescens:15.2920069608,(((Aythya_affinis:1.29810844456,Aythya_americana:1.2981084445):6.47624488576,(Somateria_mollissima:6.4148364404,Mergus_serrator:6.41483644):1.3595168895):0.6516410638,(Anas_strepera:3.8994075297000004,Anas_platyrhynchos:3.8994075295900004):4.526586864)…
	TREE tree_5256 = ((((Dendragapus_canadensis:5.272656375,Tympanuchus_phasianellus:5.2726563754):80.7071013913,(Chen_caerulescens:21.4582887093,((Anas_strepera:5.341591300899999,Anas_platyrhynchos:5.34159130142):5.4941917116,((Aythya_americana:1.5447726404,Aythya_affinis:1.5447726404):8.4189035183,(Mergus_serrator:8.8972474102,Somateria_mollissima:8.8972474102):1.0664287474):0.87210685597):10.62250…
	TREE tree_6390 = ((((Dendragapus_canadensis:9.554840088999999,Tympanuchus_phasianellus:9.5548400882):66.1301207985,(Chen_caerulescens:21.649374240700002,(((Aythya_affinis:2.1200470228,Aythya_americana:2.1200470228999997):8.749305411429999,(Mergus_serrator:9.582936958400001,Somateria_mollissima:9.582936958):1.2864154767):0.7575013691,(Anas_strepera:5.252189511999999,Anas_platyrhynchos:5.2521895115…
	TREE tree_2146 = ((((Tympanuchus_phasianellus:4.716759525800001,Dendragapus_canadensis:4.716759525900001):69.283816081,(Chen_caerulescens:15.4460518399,(((Somateria_mollissima:6.8157573108000005,Mergus_serrator:6.8157573115000005):0.909271822,(Aythya_americana:1.4969683009,Aythya_affinis:1.4969683007999999):6.22806083148):0.6100186224,(Anas_strepera:3.5615686113000002,Anas_platyrhynchos:3.5615686…
	TREE tree_3946 = ((((Dendragapus_canadensis:4.8044897893,Tympanuchus_phasianellus:4.8044897892):74.4786297668,(Chen_caerulescens:14.40965804098,(((Aythya_affinis:1.2534259563,Aythya_americana:1.2534259563):5.5593894510999995,(Mergus_serrator:6.1103298257,Somateria_mollissima:6.110329825299999):0.7024855811):0.49933573792400004,(Anas_platyrhynchos:3.308362554935,Anas_strepera:3.3083625549):4.00378…
	TREE tree_1576 = ((((Dendragapus_canadensis:6.5404321560000005,Tympanuchus_phasianellus:6.540432156099999):71.1235000243,(Chen_caerulescens:32.9343154055,(((Mergus_serrator:14.088442405999999,Somateria_mollissima:14.0884424069):1.4550388408000001,(Aythya_affinis:3.13912621503,Aythya_americana:3.139126215):12.4043550308):1.37211978821,(Anas_strepera:7.2378870630000005,Anas_platyrhynchos:7.23788706…
	TREE tree_8317 = ((((Dendragapus_canadensis:7.441371319200001,Tympanuchus_phasianellus:7.4413713189):72.0226133653,(Chen_caerulescens:23.2767393302,(((Somateria_mollissima:9.9953457653,Mergus_serrator:9.9953457657):0.43048009589999997,(Aythya_americana:1.906235809,Aythya_affinis:1.9062358088):8.519590052800002):0.8490692693,(Anas_platyrhynchos:5.322726789810001,Anas_strepera:5.322726789399999):5.…
	TREE tree_6768 = ((((Tympanuchus_phasianellus:6.9981871506,Dendragapus_canadensis:6.998187150700001):74.94245509663999,(Chen_caerulescens:24.264037849414002,(((Somateria_mollissima:10.2588117591,Mergus_serrator:10.258811759):0.9083736308,(Aythya_affinis:2.0004552054999998,Aythya_americana:2.00045520518):9.1667301845):0.9939026212000001,(Anas_strepera:5.5375333857,Anas_platyrhynchos:5.537533386029…
	TREE tree_7550 = ((((Dendragapus_canadensis:10.437555834600001,Tympanuchus_phasianellus:10.4375558353):62.7501035233,(Chen_caerulescens:26.139110969300003,((Anas_strepera:6.458238688,Anas_platyrhynchos:6.45823868862):7.760233219,((Aythya_affinis:2.2147848428000003,Aythya_americana:2.2147848429):10.621985273200002,(Somateria_mollissima:11.267446876,Mergus_serrator:11.2674468774):1.5693232397999999…
	TREE tree_4877 = ((((Dendragapus_canadensis:6.720787589,Tympanuchus_phasianellus:6.7207875883):75.8809951426,(Chen_caerulescens:19.7348364498,(((Somateria_mollissima:8.1478357236,Mergus_serrator:8.147835722800002):1.03263865634,(Aythya_americana:1.5966134972400001,Aythya_affinis:1.5966134972):7.583860882400001):0.64019846279,(Anas_platyrhynchos:4.4811117627599995,Anas_strepera:4.4811117636999995)…
	TREE tree_5519 = ((((Dendragapus_canadensis:9.809989511,Tympanuchus_phasianellus:9.809989511800001):71.7465182686,(Chen_caerulescens:23.298898620399996,(((Mergus_serrator:9.659794377099999,Somateria_mollissima:9.659794377299999):1.6066527594,(Aythya_americana:2.1089482172,Aythya_affinis:2.1089482171):9.1574989198):0.9612315895800001,(Anas_platyrhynchos:5.8517696502000005,Anas_strepera:5.851769650…
	TREE tree_5867 = ((((Dendragapus_canadensis:8.128891394,Tympanuchus_phasianellus:8.1288913935):78.5722714667,(Chen_caerulescens:24.971445779799996,((Anas_strepera:5.3505577932,Anas_platyrhynchos:5.35055779243):6.6840440467999995,((Somateria_mollissima:10.0977582735,Mergus_serrator:10.097758274200002):1.2687528441,(Aythya_affinis:2.0847626601,Aythya_americana:2.0847626601):9.281748457299999):0.668…
	TREE tree_2106 = ((((Dendragapus_canadensis:5.1027153234,Tympanuchus_phasianellus:5.10271532307):74.5781854999,(Chen_caerulescens:16.5768405803,(((Somateria_mollissima:7.229212008000001,Mergus_serrator:7.2292120071):0.7828485394,(Aythya_americana:1.5020189881,Aythya_affinis:1.5020189881):6.510041559100001):0.46340465302,(Anas_platyrhynchos:4.735386935999999,Anas_strepera:4.735386936299999):3.7400…
	TREE tree_9011 = ((((Tympanuchus_phasianellus:5.131562959,Dendragapus_canadensis:5.1315629595):78.6423494824,(Chen_caerulescens:21.705831299800003,(((Aythya_americana:2.00141644666,Aythya_affinis:2.0014164471):8.01661664711,(Somateria_mollissima:8.7695747834,Mergus_serrator:8.769574782900001):1.2484583109999998):1.443620098,(Anas_strepera:4.35842107204,Anas_platyrhynchos:4.35842107276):7.10323211…
	TREE tree_3618 = ((((Dendragapus_canadensis:5.108537630000001,Tympanuchus_phasianellus:5.1085376311):66.4045342401,(Chen_caerulescens:26.5707862195,((Anas_strepera:5.7423502986,Anas_platyrhynchos:5.742350299448):7.8125125968999996,((Aythya_affinis:1.9669956057,Aythya_americana:1.9669956055999998):10.322935144,(Mergus_serrator:11.3936422431,Somateria_mollissima:11.393642242399999):0.8962885074):1.…
	TREE tree_2638 = ((((Dendragapus_canadensis:6.714648260000001,Tympanuchus_phasianellus:6.7146482589):74.97482925770001,(Chen_caerulescens:20.364369640299998,(((Aythya_affinis:1.69375675377,Aythya_americana:1.6937567538000002):8.276058418089999,(Mergus_serrator:8.7444746606,Somateria_mollissima:8.7444746611):1.2253405109000002):1.1750978102,(Anas_platyrhynchos:5.74985232125,Anas_strepera:5.7498523…
	TREE tree_9636 = ((((Tympanuchus_phasianellus:8.7713271807,Dendragapus_canadensis:8.7713271818):61.7560762611,(Chen_caerulescens:24.914347800300003,(((Somateria_mollissima:9.321050252200001,Mergus_serrator:9.321050251900001):1.1547267145,(Aythya_affinis:1.9169713552,Aythya_americana:1.9169713547999998):8.55880561253):0.4819626351,(Anas_platyrhynchos:5.225304867649999,Anas_strepera:5.2253048677000…
	TREE tree_5348 = ((((Tympanuchus_phasianellus:6.3456164383,Dendragapus_canadensis:6.3456164376):80.6457242832,(Chen_caerulescens:11.83321821106,(((Aythya_affinis:1.2465169688000002,Aythya_americana:1.2465169689):4.276284411,(Somateria_mollissima:4.8609312165,Mergus_serrator:4.8609312159):0.66187016332):1.1991748941,(Anas_strepera:2.9911150598000003,Anas_platyrhynchos:2.991115060221):3.73086121300…
	TREE tree_1979 = ((((Dendragapus_canadensis:7.607149355,Tympanuchus_phasianellus:7.6071493556):66.7068870716,(Chen_caerulescens:17.219366360200002,(((Somateria_mollissima:7.542184600599999,Mergus_serrator:7.5421845996000005):0.6892057335,(Aythya_americana:1.3356504651,Aythya_affinis:1.335650465):6.89573986775):0.6461198108,(Anas_strepera:4.8510293423,Anas_platyrhynchos:4.85102934171):4.0264808023…
	TREE tree_7803 = ((((Tympanuchus_phasianellus:11.2473448747,Dendragapus_canadensis:11.2473448746):67.7107775956,(Chen_caerulescens:24.7865820497,(((Aythya_affinis:2.4164975002999998,Aythya_americana:2.4164975):9.4219298396,(Mergus_serrator:10.9534975941,Somateria_mollissima:10.953497593099998):0.8849297451):0.4190100103,(Anas_platyrhynchos:6.492488893930001,Anas_strepera:6.492488893999999):5.7649…
	TREE tree_6414 = ((((Tympanuchus_phasianellus:3.7948677279,Dendragapus_canadensis:3.7948677273):79.06111315480001,(Chen_caerulescens:19.8214924899,(((Somateria_mollissima:8.175944102799999,Mergus_serrator:8.175944102899999):1.2109176879,(Aythya_affinis:1.4856705029,Aythya_americana:1.485670503):7.90119128705):0.89751858382,(Anas_strepera:5.287429186600001,Anas_platyrhynchos:5.2874291871):4.996951…
	TREE tree_2411 = ((((Dendragapus_canadensis:7.62218239649,Tympanuchus_phasianellus:7.6221823964999995):79.4383107377,(Chen_caerulescens:26.0671624302,(((Aythya_affinis:2.3396510495,Aythya_americana:2.3396510491):11.19043905184,(Somateria_mollissima:12.244042515899999,Mergus_serrator:12.2440425158):1.2860475846000001):0.3436285598,(Anas_platyrhynchos:6.54963082792,Anas_strepera:6.5496308263):7.324…
	TREE tree_2446 = ((((Dendragapus_canadensis:6.092271911,Tympanuchus_phasianellus:6.092271911000001):67.6565757422,(Chen_caerulescens:11.7411824997,(((Mergus_serrator:4.849483802179,Somateria_mollissima:4.8494838018):0.5399708973,(Aythya_americana:0.9994452676,Aythya_affinis:0.9994452677000001):4.39000943284):0.518402328654,(Anas_platyrhynchos:2.75420069703,Anas_strepera:2.7542006971):3.1536563319…
	TREE tree_0086 = ((((Dendragapus_canadensis:7.017003836800001,Tympanuchus_phasianellus:7.01700383645):72.18609558681,(Chen_caerulescens:23.39999637,(((Somateria_mollissima:8.3299117673,Mergus_serrator:8.3299117678):1.394505078,(Aythya_americana:2.2076220612000004,Aythya_affinis:2.207622061):7.516794784799998):2.004918632,(Anas_platyrhynchos:5.463507264026,Anas_strepera:5.463507264):6.2658282135):…
	TREE tree_0260 = ((((Tympanuchus_phasianellus:6.999484174279999,Dendragapus_canadensis:6.9994841746):74.55021701519999,(Chen_caerulescens:16.66516771047,(((Aythya_affinis:1.3691764188,Aythya_americana:1.3691764188):5.600872828,(Somateria_mollissima:6.1363108316999995,Mergus_serrator:6.1363108308):0.8337384148):0.3450657554,(Anas_platyrhynchos:3.1852381013999995,Anas_strepera:3.1852381011):4.12987…
	TREE tree_2845 = ((((Tympanuchus_phasianellus:4.7777507696,Dendragapus_canadensis:4.777750769500001):69.0821669938,(Chen_caerulescens:23.6780227796,(((Mergus_serrator:10.81198507236,Somateria_mollissima:10.811985072510002):1.076861321,(Aythya_affinis:2.2835641701,Aythya_americana:2.2835641702):9.6052822237):1.01382896911,(Anas_strepera:6.202511826,Anas_platyrhynchos:6.2025118272499995):6.70016353…
	TREE tree_4741 = ((((Dendragapus_canadensis:7.455061929,Tympanuchus_phasianellus:7.455061929959999):72.4895608978,(Chen_caerulescens:32.7564217995,(((Mergus_serrator:13.2121157499,Somateria_mollissima:13.2121157498):2.2914144214,(Aythya_americana:3.4115871405,Aythya_affinis:3.4115871406):12.091943031):1.000478903,(Anas_platyrhynchos:7.830247886453099,Anas_strepera:7.8302478871000005):8.6737611881…
	TREE tree_3267 = ((((Tympanuchus_phasianellus:8.346564538800001,Dendragapus_canadensis:8.346564539):84.29478853869999,(Chen_caerulescens:25.1924168581,(((Aythya_affinis:2.2769408394,Aythya_americana:2.2769408393):9.5585837511,(Mergus_serrator:10.597309212999999,Somateria_mollissima:10.597309214):1.2382153764):1.03900285615,(Anas_platyrhynchos:5.341837995391,Anas_strepera:5.341837995500001):7.5326…
	TREE tree_3665 = ((((Tympanuchus_phasianellus:10.076986963,Dendragapus_canadensis:10.0769869622):62.19990067579999,(Chen_caerulescens:18.9821789995,((Anas_platyrhynchos:4.9528993907564995,Anas_strepera:4.952899391399999):5.3441902709,((Somateria_mollissima:8.4467755815,Mergus_serrator:8.44677558132):1.139902675,(Aythya_affinis:1.7657203362000002,Aythya_americana:1.7657203360999998):7.820957919899…
	TREE tree_3608 = ((((Dendragapus_canadensis:5.7508873074,Tympanuchus_phasianellus:5.750887308059):74.1396895819,(Chen_caerulescens:19.011766990199998,((Anas_platyrhynchos:4.85272326288,Anas_strepera:4.852723264):5.482712191699999,((Aythya_americana:2.0656480214,Aythya_affinis:2.0656480219):6.9468732896,(Mergus_serrator:8.2883448831,Somateria_mollissima:8.2883448822):0.7241764294):1.32291414393799…
	TREE tree_6743 = ((((Dendragapus_canadensis:8.339959218299999,Tympanuchus_phasianellus:8.339959217399999):76.66812645659999,(Chen_caerulescens:17.11356848173,((Anas_strepera:4.6204221281,Anas_platyrhynchos:4.620422128747):4.3851334517,((Aythya_americana:1.8344360642000002,Aythya_affinis:1.8344360642700002):6.2117815734,(Mergus_serrator:7.8439106925,Somateria_mollissima:7.8439106923):0.20230694512…
	TREE tree_8139 = ((((Tympanuchus_phasianellus:5.6900885572,Dendragapus_canadensis:5.690088556999999):74.4563044401,(Chen_caerulescens:29.143853512,((Anas_strepera:6.1286196012,Anas_platyrhynchos:6.128619601379999):9.3893598862,((Mergus_serrator:12.0435115006,Somateria_mollissima:12.0435115016):1.4523697107,(Aythya_americana:3.0222364347,Aythya_affinis:3.0222364343000003):10.4736447772):2.02209827…
	TREE tree_9880 = ((((Tympanuchus_phasianellus:6.24203424628,Dendragapus_canadensis:6.242034246):76.5328925182,(Chen_caerulescens:34.2753704576,(((Somateria_mollissima:12.914330474,Mergus_serrator:12.9143304729):1.35834912237,(Aythya_affinis:2.6589037554,Aythya_americana:2.658903755):11.6137758411):0.9680709262,(Anas_platyrhynchos:6.51280937438,Anas_strepera:6.5128093752):8.7279411484):19.03461993…
	TREE tree_1806 = ((((Dendragapus_canadensis:6.4151248079,Tympanuchus_phasianellus:6.41512480866):75.0179063249,(Chen_caerulescens:24.5015729098,(((Aythya_affinis:1.871254943,Aythya_americana:1.8712549426):9.57798347703,(Somateria_mollissima:9.6168116497,Mergus_serrator:9.6168116495):1.8324267701):0.7203266414,(Anas_platyrhynchos:5.44620369915,Anas_strepera:5.446203698800001):6.7233613616):12.3320…
	TREE tree_9796 = ((((Tympanuchus_phasianellus:6.672966743800001,Dendragapus_canadensis:6.6729667439):75.3229951176,(Chen_caerulescens:20.3270430886,(((Aythya_affinis:1.6458037506999998,Aythya_americana:1.6458037502999998):7.62280555305,(Somateria_mollissima:8.0951769401,Mergus_serrator:8.0951769401):1.1734323624999998):1.1206308871,(Anas_platyrhynchos:4.29873787241,Anas_strepera:4.2987378714):6.0…
	TREE tree_6250 = ((((Tympanuchus_phasianellus:6.7138637566,Dendragapus_canadensis:6.7138637555):65.0167189467,(Chen_caerulescens:18.5152190199,(((Somateria_mollissima:7.01659813738,Mergus_serrator:7.0165981378):0.6302175389,(Aythya_americana:1.38204469072,Aythya_affinis:1.3820446909):6.2647709857):1.5319222381,(Anas_strepera:4.827725152699999,Anas_platyrhynchos:4.82772515303):4.3510127618):9.3364…
	TREE tree_8862 = ((((Dendragapus_canadensis:9.508832127,Tympanuchus_phasianellus:9.5088321267):72.19109354700001,(Chen_caerulescens:13.3131440489,(((Aythya_americana:1.02385927104,Aythya_affinis:1.023859271):4.6258633499,(Mergus_serrator:5.099162293500001,Somateria_mollissima:5.099162293899999):0.550560327):0.49020742056,(Anas_platyrhynchos:3.0181144046500004,Anas_strepera:3.0181144045):3.1218156…
	TREE tree_9778 = ((((Tympanuchus_phasianellus:4.17732228923,Dendragapus_canadensis:4.1773222897):73.55093130035,(Chen_caerulescens:20.063973989900003,(((Somateria_mollissima:8.095695321600001,Mergus_serrator:8.0956953223):0.71997462392,(Aythya_affinis:1.7161601633,Aythya_americana:1.7161601635):7.09950978237):0.4040263911,(Anas_platyrhynchos:4.17738970151,Anas_strepera:4.1773897017):5.04230663395…
	TREE tree_7522 = ((((Tympanuchus_phasianellus:6.9129288755000005,Dendragapus_canadensis:6.9129288760000005):74.3726457951,(Chen_caerulescens:30.3477099599,(((Mergus_serrator:11.3710217396,Somateria_mollissima:11.3710217379):1.7536310470999998,(Aythya_americana:2.1022870338,Aythya_affinis:2.1022870335999997):11.0223657522):1.14458777027,(Anas_platyrhynchos:6.759953259013001,Anas_strepera:6.7599532…
	TREE tree_5975 = ((((Dendragapus_canadensis:5.956067731999999,Tympanuchus_phasianellus:5.956067731899999):67.2726441024,(Chen_caerulescens:17.9615170704,(((Anas_platyrhynchos:4.386212497340001,Anas_strepera:4.386212495900001):3.3132124085,(Aythya_americana:1.5969592917999997,Aythya_affinis:1.5969592917000002):6.102465612200001):0.2375920617,(Mergus_serrator:6.5220410072,Somateria_mollissima:6.522…
	TREE tree_8050 = ((((Dendragapus_canadensis:5.6817215159000005,Tympanuchus_phasianellus:5.6817215161000005):65.9279999009,(Chen_caerulescens:25.6762899408,((Anas_strepera:5.453301037999999,Anas_platyrhynchos:5.45330103784):6.4897320896,((Aythya_americana:2.1056344728,Aythya_affinis:2.10563447306):9.0226006987,(Mergus_serrator:10.049577775500001,Somateria_mollissima:10.0495777751):1.07865739670000…
	TREE tree_4928 = ((((Dendragapus_canadensis:8.385719641,Tympanuchus_phasianellus:8.3857196411):87.7156247229,(Chen_caerulescens:21.3670610004,(((Aythya_affinis:1.779690768,Aythya_americana:1.779690768):8.1363871371,(Mergus_serrator:9.0159853525,Somateria_mollissima:9.0159853511):0.90009255292):1.063677417,(Anas_platyrhynchos:4.92342400439,Anas_strepera:4.9234240051):6.0563313163000005):10.3873056…
	TREE tree_9444 = ((((Dendragapus_canadensis:8.0834904402,Tympanuchus_phasianellus:8.083490441499999):74.4343939741,(Chen_caerulescens:19.3824781,(((Aythya_affinis:1.7286488196000003,Aythya_americana:1.7286488197):6.8250944412,(Somateria_mollissima:7.735452389489999,Mergus_serrator:7.735452389800001):0.81829087223):0.86084042961,(Anas_strepera:4.533886835600001,Anas_platyrhynchos:4.533886835604299…
	TREE tree_2226 = ((((Dendragapus_canadensis:7.838041579,Tympanuchus_phasianellus:7.8380415793000004):69.4050516123,(Chen_caerulescens:12.832523728799998,(((Mergus_serrator:5.4032918311,Somateria_mollissima:5.403291830220001):0.8812174764,(Aythya_affinis:1.0669705581,Aythya_americana:1.0669705581):5.2175387494):0.3243784628,(Anas_platyrhynchos:3.17492882023,Anas_strepera:3.1749288198):3.43395895):…
	TREE tree_7014 = ((((Dendragapus_canadensis:6.617036313,Tympanuchus_phasianellus:6.6170363129):71.23389525897001,(Chen_caerulescens:22.9937404914,((Anas_strepera:4.956572489299999,Anas_platyrhynchos:4.95657248921):5.8570798136,((Aythya_americana:1.8818047099,Aythya_affinis:1.8818047100999997):7.87074657271,(Mergus_serrator:8.1827875721,Somateria_mollissima:8.1827875716):1.5697637114):1.0611010196…
	TREE tree_0770 = ((((Dendragapus_canadensis:5.6493121894,Tympanuchus_phasianellus:5.6493121906):72.8591497142,(Chen_caerulescens:19.0105816393,((Anas_platyrhynchos:4.41075777456,Anas_strepera:4.4107577737):5.1165947823,((Somateria_mollissima:7.549669736499999,Mergus_serrator:7.549669734999999):1.4841313174000001,(Aythya_affinis:1.4841189393,Aythya_americana:1.4841189392999998):7.549682113599999):…
	TREE tree_2261 = ((((Tympanuchus_phasianellus:7.251337510000001,Dendragapus_canadensis:7.251337511):66.916773282,(Chen_caerulescens:17.64737259,(((Somateria_mollissima:7.7485919458999994,Mergus_serrator:7.748591945799999):0.5529480704,(Aythya_americana:1.5656734208,Aythya_affinis:1.5656734207999998):6.7358665963):1.003795052076,(Anas_platyrhynchos:4.53673453698,Anas_strepera:4.5367345383):4.76860…
	TREE tree_8735 = ((((Dendragapus_canadensis:6.6569568782,Tympanuchus_phasianellus:6.6569568792):82.8852920474,(Chen_caerulescens:27.5657810097,((Anas_strepera:5.689055087,Anas_platyrhynchos:5.68905508694):7.194507423600001,((Aythya_affinis:2.3703080594,Aythya_americana:2.3703080592):9.98317992632,(Somateria_mollissima:10.9194619878,Mergus_serrator:10.91946198756):1.4340259971):0.53007452582):14.6…
	TREE tree_2839 = ((((Dendragapus_canadensis:7.488662733,Tympanuchus_phasianellus:7.4886627328):73.5229603155,(Chen_caerulescens:16.5488139007,((Anas_strepera:4.4154755716,Anas_platyrhynchos:4.415475572053):4.2510389224,((Mergus_serrator:6.8108717385,Somateria_mollissima:6.810871738):0.8283436619,(Aythya_americana:1.4608124423,Aythya_affinis:1.4608124423):6.1784029582799995):1.0272990933):7.882299…
	TREE tree_1462 = ((((Tympanuchus_phasianellus:7.2921745373,Dendragapus_canadensis:7.29217453667):74.7148732819,(Chen_caerulescens:22.79740868068,(((Aythya_americana:1.4982543731,Aythya_affinis:1.4982543732):7.9054376142,(Somateria_mollissima:8.2726752537,Mergus_serrator:8.272675254300001):1.1310167323):0.41668614954,(Anas_platyrhynchos:5.024072699318,Anas_strepera:5.0240726985999995):4.7963054366…
	TREE tree_8332 = ((((Tympanuchus_phasianellus:7.978208927100001,Dendragapus_canadensis:7.978208927000001):69.15199555000001,(Chen_caerulescens:24.97807364035,(((Somateria_mollissima:10.088425906500001,Mergus_serrator:10.0884259066):1.8283310842,(Aythya_americana:2.0542446969999997,Aythya_affinis:2.0542446970999997):9.862512293850001):0.6896845876,(Anas_strepera:5.9083147653,Anas_platyrhynchos:5.9…
	TREE tree_9151 = ((((Tympanuchus_phasianellus:5.9647527632,Dendragapus_canadensis:5.9647527638):74.3073143634,(Chen_caerulescens:19.16780805889,(((Somateria_mollissima:8.336725494,Mergus_serrator:8.3367254944):0.4807604699,(Aythya_affinis:1.6985908318999998,Aythya_americana:1.6985908318):7.1188951319):1.09909626445,(Anas_strepera:4.8867997865,Anas_platyrhynchos:4.88679978562):5.0297824414):9.2512…
	TREE tree_4180 = ((((Dendragapus_canadensis:9.020679428,Tympanuchus_phasianellus:9.0206794278):68.5406715099,(Chen_caerulescens:16.8847704702,(((Aythya_americana:1.1794176539399999,Aythya_affinis:1.179417654):7.2996795568,(Mergus_serrator:7.533415484300001,Somateria_mollissima:7.5334154843):0.9456817269):0.95848713087,(Anas_strepera:3.8667287894999998,Anas_platyrhynchos:3.86672878946):5.570855552…
	TREE tree_7315 = ((((Tympanuchus_phasianellus:4.07494876526,Dendragapus_canadensis:4.0749487655):74.3372374487,(Chen_caerulescens:18.5509666995,(((Aythya_affinis:1.7661899198,Aythya_americana:1.7661899198):6.43863591407,(Mergus_serrator:7.54693445,Somateria_mollissima:7.5469344484):0.6578913846000001):1.18542403886,(Anas_platyrhynchos:4.7291352605,Anas_strepera:4.7291352613):4.6611146118):9.16071…
	TREE tree_8316 = ((((Tympanuchus_phasianellus:9.8169575731,Dendragapus_canadensis:9.8169575733):73.0871193292,(Chen_caerulescens:15.638593090099999,((Anas_strepera:3.5248804477999998,Anas_platyrhynchos:3.52488044707):3.6807173728,((Aythya_americana:1.1325649111,Aythya_affinis:1.132564911):5.624372634369999,(Mergus_serrator:5.939594272999999,Somateria_mollissima:5.9395942728):0.8173432722):0.44866…
	TREE tree_3334 = ((((Tympanuchus_phasianellus:3.6938607667900003,Dendragapus_canadensis:3.6938607661):68.4921427071,(Chen_caerulescens:16.5877537104,(((Aythya_affinis:1.2200869064,Aythya_americana:1.2200869063700002):5.248195219119999,(Somateria_mollissima:5.645447450999999,Mergus_serrator:5.6454474509):0.8228346754):0.71169323746,(Anas_strepera:3.7829645889,Anas_platyrhynchos:3.78296458804):3.39…
	TREE tree_9417 = ((((Dendragapus_canadensis:9.3427923926,Tympanuchus_phasianellus:9.34279239244):73.11116393324,(Chen_caerulescens:19.5447093098,(((Aythya_americana:1.6012108049,Aythya_affinis:1.6012108048):7.8635571736,(Somateria_mollissima:8.4776403557,Mergus_serrator:8.4776403559):0.9871276213):0.6521289003699999,(Anas_platyrhynchos:5.300611608535,Anas_strepera:5.3006116093):4.8162852694):9.42…
	TREE tree_5990 = ((((Dendragapus_canadensis:4.3627033244,Tympanuchus_phasianellus:4.36270332405):64.5427068315,(Chen_caerulescens:10.95044612038,(((Mergus_serrator:4.4812307535,Somateria_mollissima:4.48123075373):0.38475580633,(Aythya_affinis:0.9781015559999999,Aythya_americana:0.9781015559999999):3.88788500488):0.48361543778,(Anas_platyrhynchos:2.67630664037,Anas_strepera:2.6763066404):2.6732953…
	TREE tree_8805 = ((((Tympanuchus_phasianellus:8.4590116494,Dendragapus_canadensis:8.459011649):76.03763313748999,(Chen_caerulescens:22.9223867706,(((Aythya_americana:2.0490805679,Aythya_affinis:2.0490805679):8.940824727499999,(Mergus_serrator:9.87686306146,Somateria_mollissima:9.8768630617):1.1130422337):1.0599410308300001,(Anas_strepera:5.9423020874,Anas_platyrhynchos:5.94230208702):6.1075442380…
	TREE tree_6220 = ((((Dendragapus_canadensis:6.516157488199999,Tympanuchus_phasianellus:6.5161574878):74.82706370849999,(Chen_caerulescens:19.9750212203,(((Aythya_affinis:1.7023123025,Aythya_americana:1.7023123025000002):7.3997501156,(Somateria_mollissima:8.2331993167,Mergus_serrator:8.2331993164):0.8688631018):1.3323044399,(Anas_strepera:4.5941344914,Anas_platyrhynchos:4.594134491545):5.840232366…
	TREE tree_1103 = ((((Tympanuchus_phasianellus:10.523261601800002,Dendragapus_canadensis:10.52326160204):73.86565030770001,(Chen_caerulescens:14.2874246604,(((Somateria_mollissima:5.6197538083000005,Mergus_serrator:5.6197538077):1.1471301064,(Aythya_affinis:1.0792425164,Aythya_americana:1.0792425163000001):5.687641397719999):0.4703215555,(Anas_platyrhynchos:3.317303962431,Anas_strepera:3.317303962…
	TREE tree_3257 = ((((Tympanuchus_phasianellus:7.158170469449999,Dendragapus_canadensis:7.1581704694):75.24005865236,(Chen_caerulescens:24.214204241180003,((Anas_platyrhynchos:4.980181895129999,Anas_strepera:4.980181896):7.5336487496,((Aythya_affinis:2.0099181434,Aythya_americana:2.0099181432999997):8.5389234983,(Somateria_mollissima:9.779359682099999,Mergus_serrator:9.7793596819):0.7694819596):1.…
	TREE tree_5337 = ((((Tympanuchus_phasianellus:7.28088933224,Dendragapus_canadensis:7.280889332800001):72.7272722656,(Chen_caerulescens:17.6689282399,(((Aythya_affinis:1.6320097734,Aythya_americana:1.6320097731999998):6.30152953099,(Mergus_serrator:7.0493203875,Somateria_mollissima:7.049320388):0.884218916):0.5507068174,(Anas_strepera:4.1533008357000005,Anas_platyrhynchos:4.1533008360500006):4.330…
	TREE tree_8972 = ((((Tympanuchus_phasianellus:6.9836756285999995,Dendragapus_canadensis:6.9836756282):69.6673138014,(Chen_caerulescens:22.23786123004,((Anas_strepera:5.9675016275,Anas_platyrhynchos:5.967501628111):6.9804444719,((Mergus_serrator:10.5336434191,Somateria_mollissima:10.5336434188):1.614760335,(Aythya_affinis:2.4856358473999998,Aythya_americana:2.4856358467):9.6627679072):0.7995423461…
	TREE tree_5557 = ((((Tympanuchus_phasianellus:5.023846968500001,Dendragapus_canadensis:5.0238469692):69.3215184479,(Chen_caerulescens:12.711499749500001,((Anas_platyrhynchos:2.9754750095329996,Anas_strepera:2.9754750093999998):4.4165469173,((Mergus_serrator:5.9725722434,Somateria_mollissima:5.9725722424):0.5253539142,(Aythya_americana:1.2252562786,Aythya_affinis:1.22525627865):5.272669878):0.8940…
	TREE tree_5347 = ((((Dendragapus_canadensis:8.366471333,Tympanuchus_phasianellus:8.3664713333):75.6292208336,(Chen_caerulescens:16.0099816188,(((Aythya_affinis:1.4787793653999999,Aythya_americana:1.4787793653):5.709875022140001,(Mergus_serrator:6.387455333099999,Somateria_mollissima:6.3874553327):0.8011990546000001):0.4990006134,(Anas_strepera:3.7633448493,Anas_platyrhynchos:3.76334484789):3.9243…
	TREE tree_7741 = ((((Tympanuchus_phasianellus:8.4212369872,Dendragapus_canadensis:8.42123698762):69.5591360364,(Chen_caerulescens:14.010502219467998,((Anas_strepera:3.23429016019,Anas_platyrhynchos:3.234290160658):3.873708379,((Mergus_serrator:5.5445529680000005,Somateria_mollissima:5.5445529691):0.68207449583,(Aythya_americana:1.3510699355,Aythya_affinis:1.35106993543):4.875557528248):0.88137107…
	TREE tree_7950 = ((((Tympanuchus_phasianellus:5.563433717500001,Dendragapus_canadensis:5.5634337169000005):73.5395954797,(Chen_caerulescens:19.8549265587,(((Aythya_affinis:1.788095254,Aythya_americana:1.788095254):7.109554600079999,(Mergus_serrator:7.8132359973900005,Somateria_mollissima:7.8132359971000005):1.084413857):0.7161557724790001,(Anas_platyrhynchos:4.655366659489999,Anas_strepera:4.6553…
	TREE tree_7481 = ((((Tympanuchus_phasianellus:7.22852074666,Dendragapus_canadensis:7.228520747):69.6348646668,(Chen_caerulescens:12.597073270599997,(((Aythya_affinis:1.1766295238,Aythya_americana:1.1766295239):4.324474458679999,(Somateria_mollissima:4.97420514387,Mergus_serrator:4.9742051437):0.526898839):0.46760921756,(Anas_platyrhynchos:2.862720011635,Anas_strepera:2.8627200111):3.1059931891000…
	TREE tree_5852 = ((((Tympanuchus_phasianellus:6.76678019301,Dendragapus_canadensis:6.7667801926):63.572915410920004,(Chen_caerulescens:30.841198389899997,((Anas_platyrhynchos:6.6744073721,Anas_strepera:6.6744073713):8.2716692653,((Aythya_americana:2.5825592739,Aythya_affinis:2.5825592734200002):10.6956285588,(Somateria_mollissima:10.9096189311,Mergus_serrator:10.90961892999):2.3685689008):1.66788…
	TREE tree_6965 = ((((Tympanuchus_phasianellus:10.0027387083,Dendragapus_canadensis:10.0027387086):69.63502253052,(Chen_caerulescens:24.991128409509997,((Anas_platyrhynchos:6.181619545930001,Anas_strepera:6.1816195459):7.694142073,((Mergus_serrator:11.317801792600001,Somateria_mollissima:11.317801792500001):1.128133942,(Aythya_americana:2.2897237751999997,Aythya_affinis:2.2897237747):10.1562119593…
	TREE tree_5671 = ((((Tympanuchus_phasianellus:7.0719629122,Dendragapus_canadensis:7.0719629129):84.6665877088,(Chen_caerulescens:29.7665101704,(((Somateria_mollissima:12.6430581518,Mergus_serrator:12.6430581533):1.9439512435,(Aythya_americana:2.9752454688000003,Aythya_affinis:2.9752454686000003):11.6117639277):1.541883215,(Anas_platyrhynchos:7.8193435622,Anas_strepera:7.819343562999999):8.3095490…
	TREE tree_2576 = ((((Dendragapus_canadensis:8.7089792617,Tympanuchus_phasianellus:8.7089792613):69.8514609511,(Chen_caerulescens:29.737195309799997,((Anas_strepera:7.3428732255,Anas_platyrhynchos:7.34287322508):7.361053124200001,((Aythya_americana:2.0582695257,Aythya_affinis:2.058269526):11.199190145900001,(Mergus_serrator:12.0912187243,Somateria_mollissima:12.091218725400001):1.1662409466):1.446…
	TREE tree_6648 = ((((Tympanuchus_phasianellus:10.7169173195,Dendragapus_canadensis:10.71691732):75.5154378589,(Chen_caerulescens:21.9929390698,(((Aythya_americana:2.2379345264,Aythya_affinis:2.2379345261):8.46100648697,(Mergus_serrator:9.672484519600001,Somateria_mollissima:9.6724845206):1.02645649427):0.8457616211,(Anas_strepera:5.3861620786,Anas_platyrhynchos:5.3861620792):6.1585405558):10.4482…
	TREE tree_1579 = ((((Tympanuchus_phasianellus:7.88974750439,Dendragapus_canadensis:7.8897475045):65.23243626850001,(Chen_caerulescens:24.7192867203,(((Aythya_americana:2.1249592638,Aythya_affinis:2.12495926322):9.4086871834,(Mergus_serrator:9.843149734699999,Somateria_mollissima:9.8431497338):1.6904967132):1.6067776201,(Anas_platyrhynchos:5.97543943106,Anas_strepera:5.975439431):7.16498463689):11…
	TREE tree_9461 = ((((Tympanuchus_phasianellus:4.774389428449999,Dendragapus_canadensis:4.774389428):72.9538641622,(Chen_caerulescens:20.0639739918,(((Somateria_mollissima:8.9932585755,Mergus_serrator:8.993258575):0.5583979142,(Aythya_americana:1.538542449,Aythya_affinis:1.5385424491000002):8.013114040749999):0.7773815551,(Anas_platyrhynchos:5.133053074019999,Anas_strepera:5.1330530741):5.19598497…
	TREE tree_4875 = ((((Tympanuchus_phasianellus:7.872741349640001,Dendragapus_canadensis:7.872741349999999):81.3541331518,(Chen_caerulescens:34.49971746,(((Somateria_mollissima:14.095990365999999,Mergus_serrator:14.095990365799999):1.6604413333,(Aythya_affinis:3.2784500469999998,Aythya_americana:3.2784500470500006):12.477981651426001):2.457608824,(Anas_platyrhynchos:8.544780107740301,Anas_strepera:…
	TREE tree_1386 = ((((Dendragapus_canadensis:4.9427631309999995,Tympanuchus_phasianellus:4.9427631307999995):67.9380600419,(Chen_caerulescens:8.4216172633,((Anas_platyrhynchos:2.136133249038,Anas_strepera:2.1361332487):2.3788938636,((Somateria_mollissima:3.5808263100300004,Mergus_serrator:3.5808263094):0.3692413589,(Aythya_affinis:0.652561594841,Aythya_americana:0.6525615948300001):3.29750607317):…
	TREE tree_3302 = ((((Dendragapus_canadensis:6.183148291,Tympanuchus_phasianellus:6.1831482911):69.5811321621,(Chen_caerulescens:16.0431332593,((Anas_platyrhynchos:3.7910969334399995,Anas_strepera:3.7910969332):4.687364974099999,((Mergus_serrator:6.68352815302,Somateria_mollissima:6.6835281536):0.8405803996,(Aythya_affinis:1.4577495018,Aythya_americana:1.4577495018):6.0663590503621005):0.954353353…
	TREE tree_6155 = ((((Dendragapus_canadensis:7.205261223,Tympanuchus_phasianellus:7.2052612234):70.04207608607501,(Chen_caerulescens:11.238855609440002,((Anas_platyrhynchos:2.59978093834,Anas_strepera:2.5997809388):2.9012355294,((Mergus_serrator:4.3467081144,Somateria_mollissima:4.3467081154):0.56283586473,(Aythya_affinis:1.0070465863,Aythya_americana:1.0070465863):3.9024973938):0.5914724884):5.73…
	TREE tree_7398 = ((((Tympanuchus_phasianellus:7.5354736107999996,Dendragapus_canadensis:7.5354736109000005):68.3621161194,(Chen_caerulescens:26.3311562893,((Anas_platyrhynchos:5.34522723078,Anas_strepera:5.345227231000001):7.7094193941,((Somateria_mollissima:10.963957970400001,Mergus_serrator:10.9639579696):1.3812844295,(Aythya_americana:2.0578188151,Aythya_affinis:2.057818815):10.2874235849):0.7…
	TREE tree_5731 = ((((Tympanuchus_phasianellus:6.3066940011,Dendragapus_canadensis:6.306694000999999):81.720131285,(Chen_caerulescens:18.828739740529997,(((Somateria_mollissima:7.396871700500001,Mergus_serrator:7.39687170054):0.6904620526,(Aythya_affinis:1.5983458957,Aythya_americana:1.5983458957):6.48898785807):1.3033117559,(Anas_platyrhynchos:3.8183697274500004,Anas_strepera:3.8183697274):5.5722…
	TREE tree_0669 = ((((Dendragapus_canadensis:9.5946957829,Tympanuchus_phasianellus:9.594695782999999):73.19666608324,(Chen_caerulescens:13.034964920070001,(((Aythya_affinis:1.15218852521,Aythya_americana:1.15218852511):5.6607248979,(Mergus_serrator:5.777692855800001,Somateria_mollissima:5.777692855):1.0352205678):0.5471499803000001,(Anas_platyrhynchos:3.6202994138999998,Anas_strepera:3.6202994133)…
	TREE tree_1282 = ((((Tympanuchus_phasianellus:6.754659844400001,Dendragapus_canadensis:6.7546598454):73.75477108140001,(Chen_caerulescens:10.60065019929,(((Aythya_affinis:0.9484804108,Aythya_americana:0.9484804108):3.953460368754,(Mergus_serrator:4.44875808058,Somateria_mollissima:4.44875808081):0.45318269899999997):0.41568663719,(Anas_platyrhynchos:2.3187176234700004,Anas_strepera:2.318717623):2…
	TREE tree_9070 = ((((Dendragapus_canadensis:5.1945549184,Tympanuchus_phasianellus:5.194554918909999):78.57124657589999,(Chen_caerulescens:23.3858530699,((Anas_strepera:4.8299749679,Anas_platyrhynchos:4.82997496762):6.1309296622,((Mergus_serrator:9.528295050199999,Somateria_mollissima:9.52829504855):0.6343962453,(Aythya_affinis:1.4508620346,Aythya_americana:1.4508620347):8.7118292597):0.7982133348…
	TREE tree_3624 = ((((Tympanuchus_phasianellus:6.05056532233,Dendragapus_canadensis:6.050565321600001):68.2636033408,(Chen_caerulescens:15.1099180407,(((Aythya_americana:1.5747756287,Aythya_affinis:1.5747756285999999):5.2578843931999995,(Mergus_serrator:6.039183695800001,Somateria_mollissima:6.0391836958):0.7934763265):1.283134122281,(Anas_platyrhynchos:4.179226374581,Anas_strepera:4.1792263744):3…
	TREE tree_3901 = ((((Dendragapus_canadensis:8.920102028,Tympanuchus_phasianellus:8.920102026699999):63.956283372399994,(Chen_caerulescens:26.5867530286,((Anas_platyrhynchos:6.940959129568,Anas_strepera:6.9409591289999995):6.9820480087,((Aythya_americana:2.4212923676,Aythya_affinis:2.4212923678):10.1967921039,(Somateria_mollissima:11.864659257,Mergus_serrator:11.864659257000001):0.7534252155400001…
	TREE tree_8622 = ((((Dendragapus_canadensis:8.992479148700001,Tympanuchus_phasianellus:8.9924791483):75.4756750399,(Chen_caerulescens:23.552078329700002,(((Mergus_serrator:9.1326001065,Somateria_mollissima:9.1326001059):1.52580261717,(Aythya_affinis:2.2801759229000003,Aythya_americana:2.280175923):8.378226800339998):0.3228327263,(Anas_platyrhynchos:4.98060236412,Anas_strepera:4.9806023643):6.0006…
	TREE tree_8807 = ((((Dendragapus_canadensis:6.543703750800001,Tympanuchus_phasianellus:6.5437037526):68.2619443205,(Chen_caerulescens:22.555686419100002,((Anas_platyrhynchos:5.898693021790999,Anas_strepera:5.898693022):5.7560963826,((Aythya_americana:1.97966971533,Aythya_affinis:1.9796697153):8.723193113799999,(Somateria_mollissima:9.427853580999999,Mergus_serrator:9.427853581599999):1.2750092479…
	TREE tree_6999 = ((((Dendragapus_canadensis:6.720594871,Tympanuchus_phasianellus:6.7205948715):72.8765466366,(Chen_caerulescens:21.2035241907,(((Aythya_affinis:1.9369730327999999,Aythya_americana:1.936973033):7.90992096137,(Somateria_mollissima:8.924672985800001,Mergus_serrator:8.924672987302):0.9222210081):0.5640823885,(Anas_platyrhynchos:5.053987022089999,Anas_strepera:5.053987022199999):5.3569…
	TREE tree_2752 = ((((Dendragapus_canadensis:8.486680236,Tympanuchus_phasianellus:8.4866802369):75.6587703795,(Chen_caerulescens:29.901939389299997,(((Somateria_mollissima:12.2873923721,Mergus_serrator:12.2873923703):1.316318269,(Aythya_americana:2.69631723589,Aythya_affinis:2.6963172364):10.907393404699999):0.38289397793,(Anas_strepera:7.469701267,Anas_platyrhynchos:7.4697012676300005):6.51690335…
	TREE tree_1415 = ((((Dendragapus_canadensis:5.1761108360999994,Tympanuchus_phasianellus:5.17611083685):75.47815993167,(Chen_caerulescens:17.96264312955,(((Mergus_serrator:7.406139181299999,Somateria_mollissima:7.4061391813999995):0.7383727704,(Aythya_americana:1.4963566,Aythya_affinis:1.4963566):6.6481553515):0.6901042422900001,(Anas_strepera:4.0809307614999994,Anas_platyrhynchos:4.08093076204):4…
	TREE tree_8828 = ((((Dendragapus_canadensis:7.871377260000001,Tympanuchus_phasianellus:7.871377260999999):75.82294168909,(Chen_caerulescens:32.9058692305,((Anas_strepera:8.252187549,Anas_platyrhynchos:8.2521875504):8.9930313192,((Mergus_serrator:14.300363871799998,Somateria_mollissima:14.3003638719):1.5684037357999998,(Aythya_affinis:2.5577455378,Aythya_americana:2.5577455379000003):13.311022071)…
	TREE tree_5101 = ((((Dendragapus_canadensis:9.322008648,Tympanuchus_phasianellus:9.3220086474):84.6129356768,(Chen_caerulescens:23.76572710014,(((Aythya_affinis:2.7050203532,Aythya_americana:2.70502035282):8.9701240531,(Somateria_mollissima:10.8262359406,Mergus_serrator:10.826235939899998):0.8489084664):0.4804289099,(Anas_strepera:6.166838957,Anas_platyrhynchos:6.1668389567910005):5.9887343603000…
	TREE tree_7252 = ((((Tympanuchus_phasianellus:7.0696422157,Dendragapus_canadensis:7.069642216):68.8279475122,(Chen_caerulescens:26.3311562898,((Anas_platyrhynchos:5.98162190786,Anas_strepera:5.9816219089):7.4162824691,((Somateria_mollissima:11.086847245800001,Mergus_serrator:11.0868472441):1.2514350457,(Aythya_americana:2.4103661395,Aythya_affinis:2.41036614):9.9279161513):1.05962208716):12.93325…
	TREE tree_6053 = ((((Dendragapus_canadensis:7.903170501,Tympanuchus_phasianellus:7.9031704991):64.67590359430001,(Chen_caerulescens:15.709609151099999,((Anas_platyrhynchos:3.1469576211400003,Anas_strepera:3.1469576212000003):4.0793927879,((Somateria_mollissima:5.6423007494,Mergus_serrator:5.6423007495499995):0.8760015433,(Aythya_americana:1.2138802260000001,Aythya_affinis:1.2138802259):5.30442206…
	TREE tree_4751 = ((((Tympanuchus_phasianellus:5.9406019311,Dendragapus_canadensis:5.9406019312):72.8974219434,(Chen_caerulescens:27.4602680909,(((Mergus_serrator:12.4052034029,Somateria_mollissima:12.405203403000002):1.2494288082,(Aythya_americana:2.8777398542,Aythya_affinis:2.8777398535999996):10.7768923566):1.208382195,(Anas_strepera:7.460755345000001,Anas_platyrhynchos:7.46075534562968):7.4022…
	TREE tree_6118 = ((((Tympanuchus_phasianellus:8.8112976914,Dendragapus_canadensis:8.81129769):65.37442281784,(Chen_caerulescens:19.46918324,(((Somateria_mollissima:8.4151559071,Mergus_serrator:8.4151559059):0.5761245151,(Aythya_affinis:1.988378094,Aythya_americana:1.98837809409):7.002902327399999):0.9097015810500001,(Anas_strepera:5.074828413500001,Anas_platyrhynchos:5.074828414240001):4.82615358…
	TREE tree_5107 = ((((Tympanuchus_phasianellus:5.9951683317,Dendragapus_canadensis:5.9951683319999995):71.77805424670001,(Chen_caerulescens:18.3879071705,((Anas_platyrhynchos:4.405820555159,Anas_strepera:4.4058205557):4.597348821800001,((Mergus_serrator:7.516280409699999,Somateria_mollissima:7.5162804092):0.4652938661,(Aythya_americana:1.8303401268,Aythya_affinis:1.8303401268):6.1512341482):1.0215…
	TREE tree_3691 = ((((Tympanuchus_phasianellus:4.2564912612,Dendragapus_canadensis:4.2564912617):74.50321142429999,(Chen_caerulescens:15.494052639300001,(((Somateria_mollissima:6.2357867598,Mergus_serrator:6.2357867603):1.5794020108,(Aythya_affinis:1.56412520334,Aythya_americana:1.5641252033000002):6.2510635674):0.5945182839200001,(Anas_strepera:3.9418531002000003,Anas_platyrhynchos:3.941853100480…
	TREE tree_0979 = ((((Tympanuchus_phasianellus:8.884096551,Dendragapus_canadensis:8.884096551):83.18733081390002,(Chen_caerulescens:21.1210561903,(((Aythya_americana:2.1077831242,Aythya_affinis:2.1077831241):7.77904658093,(Somateria_mollissima:8.9523214114,Mergus_serrator:8.9523214107):0.9345082941):0.894853599,(Anas_platyrhynchos:5.269226706729999,Anas_strepera:5.2692267054999995):5.5124565983):1…
	TREE tree_4218 = ((((Dendragapus_canadensis:5.647018268300001,Tympanuchus_phasianellus:5.6470182679):67.6065535872,(Chen_caerulescens:33.91280883,(((Aythya_americana:3.0794472886,Aythya_affinis:3.0794472887500004):12.174954441299999,(Mergus_serrator:13.7737060083,Somateria_mollissima:13.773706007700001):1.4806957216799999):0.6059295493,(Anas_platyrhynchos:7.2579838380999995,Anas_strepera:7.257983…
	TREE tree_2200 = ((((Tympanuchus_phasianellus:6.3390087954,Dendragapus_canadensis:6.339008795):69.95516145250001,(Chen_caerulescens:23.93988385977,(((Aythya_americana:1.8424642924899999,Aythya_affinis:1.8424642926):9.23755396656,(Mergus_serrator:9.6193262373,Somateria_mollissima:9.619326237800001):1.4606920223):0.8195041923,(Anas_strepera:5.9078140663,Anas_platyrhynchos:5.907814066349999):5.99170…
	TREE tree_9711 = ((((Tympanuchus_phasianellus:7.5746266013,Dendragapus_canadensis:7.5746266015):71.16765581359999,(Chen_caerulescens:15.8798557908,(((Aythya_americana:1.4744207465999999,Aythya_affinis:1.4744207464899999):6.56072930133,(Mergus_serrator:6.9421035851,Somateria_mollissima:6.9421035841):1.09304646355):0.515129874,(Anas_strepera:4.0933467639300005,Anas_platyrhynchos:4.09334676498):4.45…
	TREE tree_7000 = ((((Dendragapus_canadensis:8.113589602,Tympanuchus_phasianellus:8.113589602560001):70.09944649639999,(Chen_caerulescens:24.756447020399996,((Anas_strepera:5.4007319457000005,Anas_platyrhynchos:5.400731945031):5.4563038644,((Aythya_affinis:2.2368492432,Aythya_americana:2.236849243):7.948497978799999,(Somateria_mollissima:8.7311345473,Mergus_serrator:8.73113454777):1.4542126745):0.…
	TREE tree_0169 = ((((Dendragapus_canadensis:8.2367422383,Tympanuchus_phasianellus:8.236742238729999):76.892656033,(Chen_caerulescens:13.285419479929999,((Anas_platyrhynchos:3.08242895162,Anas_strepera:3.0824289519):3.5756984843,((Somateria_mollissima:5.2760368538,Mergus_serrator:5.2760368538):1.037175373,(Aythya_affinis:1.0371667229,Aythya_americana:1.0371667229):5.2760455036):0.34491520917999996…
	TREE tree_7890 = ((((Tympanuchus_phasianellus:7.8089559808,Dendragapus_canadensis:7.8089559821000005):63.087082332099996,(Chen_caerulescens:12.005376120089998,((Anas_platyrhynchos:2.91855184975,Anas_strepera:2.91855184966):3.0200528708,((Aythya_americana:1.1561405394,Aythya_affinis:1.1561405394):4.3522597451,(Somateria_mollissima:5.0183130645,Mergus_serrator:5.018313064499999):0.4900872196):0.430…
	TREE tree_5030 = ((((Tympanuchus_phasianellus:10.2631425618,Dendragapus_canadensis:10.263142561):70.359365494,(Chen_caerulescens:28.274133879799997,(((Aythya_americana:2.88859944582,Aythya_affinis:2.8885994458):10.8047580006,(Mergus_serrator:11.950509083700002,Somateria_mollissima:11.9505090845):1.7428483634999998):0.8723208722,(Anas_strepera:6.5608196888000005,Anas_platyrhynchos:6.56081968921):8…
	TREE tree_7777 = ((((Tympanuchus_phasianellus:5.0221400632,Dendragapus_canadensis:5.022140063):68.6184362665,(Chen_caerulescens:20.740640819599996,(((Somateria_mollissima:9.7306938338,Mergus_serrator:9.730693834099998):1.2160290055,(Aythya_americana:1.8160003063,Aythya_affinis:1.8160003062999999):9.1307225332):0.50048663926,(Anas_platyrhynchos:5.275054400948,Anas_strepera:5.2750544008):6.17215507…
	TREE tree_3771 = ((((Tympanuchus_phasianellus:8.223801522199999,Dendragapus_canadensis:8.2238015214):78.80886243700002,(Chen_caerulescens:16.9378894614,((Anas_strepera:3.5793096971,Anas_platyrhynchos:3.5793096977700003):4.14605644964,((Aythya_americana:1.4067276251,Aythya_affinis:1.4067276251):5.8905806808,(Mergus_serrator:6.501431447160001,Somateria_mollissima:6.501431447300001):0.79587685897):0…
	TREE tree_0497 = ((((Tympanuchus_phasianellus:6.386830701099999,Dendragapus_canadensis:6.386830701):64.3435940607,(Chen_caerulescens:11.6423834007,((Anas_platyrhynchos:2.9984050791640002,Anas_strepera:2.99840507978):2.78291432585,((Somateria_mollissima:4.5847021959,Mergus_serrator:4.5847021956):0.6458766756000001,(Aythya_americana:0.9473154884,Aythya_affinis:0.9473154885):4.2832633827):0.55074053…
	TREE tree_8631 = ((((Tympanuchus_phasianellus:7.784234445500001,Dendragapus_canadensis:7.784234445):70.27562342280001,(Chen_caerulescens:21.11917102107,(((Aythya_americana:2.0033318518,Aythya_affinis:2.0033318518):7.519979557700001,(Mergus_serrator:7.7168389910999995,Somateria_mollissima:7.716838991000001):1.8064724179):0.7741349696,(Anas_platyrhynchos:5.073920408972,Anas_strepera:5.0739204093999…
	TREE tree_5611 = ((((Dendragapus_canadensis:8.396522176,Tympanuchus_phasianellus:8.39652217644):75.43486919259999,(Chen_caerulescens:21.4297833095,((Anas_strepera:4.9622588065,Anas_platyrhynchos:4.9622588068999995):5.1545775863,((Aythya_affinis:1.8596974397400001,Aythya_americana:1.8596974398000001):7.495259577600001,(Mergus_serrator:8.641659071500001,Somateria_mollissima:8.6416590712):0.71329794…
	TREE tree_0078 = ((((Dendragapus_canadensis:10.140589517,Tympanuchus_phasianellus:10.1405895176):87.1201378163,(Chen_caerulescens:26.0862266697,(((Aythya_americana:2.7607157766999997,Aythya_affinis:2.7607157761999996):9.49863914,(Mergus_serrator:11.4377190957,Somateria_mollissima:11.4377190961):0.8216358208000001):1.6894970505,(Anas_platyrhynchos:7.1504229531100005,Anas_strepera:7.150422952600000…
	TREE tree_7471 = ((((Dendragapus_canadensis:11.539022285,Tympanuchus_phasianellus:11.5390222845):61.1752688294,(Chen_caerulescens:19.3359338715,(((Somateria_mollissima:8.300524447599999,Mergus_serrator:8.3005244483):0.7694586205,(Aythya_americana:1.3892644995999999,Aythya_affinis:1.3892644996999999):7.680718569800001):0.4507160307,(Anas_platyrhynchos:4.71355097881,Anas_strepera:4.713550978500001)…
	TREE tree_3134 = ((((Tympanuchus_phasianellus:6.21457995445,Dendragapus_canadensis:6.2145799548000005):78.561729818,(Chen_caerulescens:33.8170588309,(((Aythya_affinis:2.9214585312000003,Aythya_americana:2.9214585309):13.1730502418,(Mergus_serrator:15.118107000499998,Somateria_mollissima:15.1181070011):0.9764017732999999):1.040303744,(Anas_platyrhynchos:7.95027873962,Anas_strepera:7.950278741):9.1…
	TREE tree_2337 = ((((Dendragapus_canadensis:6.683737218940999,Tympanuchus_phasianellus:6.6837372177):65.1606112423,(Chen_caerulescens:15.68190636005,((Anas_strepera:3.6784681867999995,Anas_platyrhynchos:3.67846818687):4.8230366281,((Mergus_serrator:6.7129518571,Somateria_mollissima:6.7129518576):0.8194426063,(Aythya_americana:1.2322140718,Aythya_affinis:1.2322140717999999):6.3001803910000005):0.9…
	TREE tree_0153 = ((((Dendragapus_canadensis:6.6647116471,Tympanuchus_phasianellus:6.664711647):67.56616601714,(Chen_caerulescens:25.740379209459995,(((Aythya_americana:2.324257607,Aythya_affinis:2.3242576073):9.9058719388,(Mergus_serrator:10.9235803208,Somateria_mollissima:10.9235803226):1.3065492235):1.51933449844,(Anas_strepera:6.389034544299999,Anas_platyrhynchos:6.3890345439):7.3604294992):11…
	TREE tree_5810 = ((((Dendragapus_canadensis:6.296393345,Tympanuchus_phasianellus:6.2963933431):70.4438100402,(Chen_caerulescens:14.114393211360003,((Anas_strepera:3.5085105336,Anas_platyrhynchos:3.50851053434):3.37060962618,((Somateria_mollissima:5.4816859315,Mergus_serrator:5.48168593134):0.7845664958,(Aythya_americana:1.3912692565,Aythya_affinis:1.39126925649):4.8749831714):0.6128677334):7.2352…
	TREE tree_8467 = ((((Tympanuchus_phasianellus:6.8076941856,Dendragapus_canadensis:6.8076941856):69.38924226,(Chen_caerulescens:9.4877745599,((Anas_strepera:2.2868651606,Anas_platyrhynchos:2.286865160743):2.9212988869,((Aythya_americana:0.9510914719000001,Aythya_affinis:0.9510914720000001):3.8778562350000003,(Somateria_mollissima:4.254081712870001,Mergus_serrator:4.25408171264):0.5748659943):0.379…
	TREE tree_6959 = ((((Dendragapus_canadensis:7.7366870101,Tympanuchus_phasianellus:7.7366870108):73.55490958889999,(Chen_caerulescens:14.22378002059,(((Aythya_americana:1.3162483551000002,Aythya_affinis:1.3162483551):5.203790906,(Somateria_mollissima:5.7829886751999995,Mergus_serrator:5.7829886748):0.7370505855):0.6940204302,(Anas_strepera:3.4029770014,Anas_platyrhynchos:3.4029770010760005):3.8110…
	TREE tree_4549 = ((((Tympanuchus_phasianellus:6.61275306035,Dendragapus_canadensis:6.612753060799999):77.68950705110001,(Chen_caerulescens:34.5040630397,((Anas_platyrhynchos:7.656107921009999,Anas_strepera:7.656107922):8.3110069047,((Aythya_americana:2.8693001927000004,Aythya_affinis:2.86930019199):11.7778084637,(Mergus_serrator:12.853537229999999,Somateria_mollissima:12.8535372298):1.7935714261)…
	TREE tree_8891 = ((((Tympanuchus_phasianellus:6.3547881226000005,Dendragapus_canadensis:6.3547881230000005):68.85284767270001,(Chen_caerulescens:18.212820630099998,(((Somateria_mollissima:7.5937928448,Mergus_serrator:7.593792843300001):0.7343442105,(Aythya_affinis:1.4615461925,Aythya_americana:1.4615461925000002):6.86659086173):0.1896357191,(Anas_platyrhynchos:4.202581343086701,Anas_strepera:4.20…
	TREE tree_9067 = ((((Dendragapus_canadensis:4.200746384,Tympanuchus_phasianellus:4.200746383799999):68.17698029694999,(Chen_caerulescens:17.830385729799996,(((Mergus_serrator:6.8203873592,Somateria_mollissima:6.820387358900001):1.35620008858,(Aythya_americana:1.6088540438999999,Aythya_affinis:1.6088540439):6.56773340338):0.803177143,(Anas_platyrhynchos:4.19773910316,Anas_strepera:4.1977391036):4.…
	TREE tree_3420 = ((((Dendragapus_canadensis:6.2655359313,Tympanuchus_phasianellus:6.26553593116):72.0780529214,(Chen_caerulescens:17.676178191200002,(((Mergus_serrator:6.9755339387,Somateria_mollissima:6.9755339387):0.6498010675,(Aythya_affinis:1.3198601570000001,Aythya_americana:1.3198601569):6.3054748491999995):0.5415127715,(Anas_platyrhynchos:4.371186242405,Anas_strepera:4.371186242):3.7956615…
	TREE tree_7985 = ((((Tympanuchus_phasianellus:10.2110997266,Dendragapus_canadensis:10.2110997265):70.5477231811,(Chen_caerulescens:18.42268907999,(((Aythya_affinis:1.7122105878699998,Aythya_americana:1.7122105879):7.23814195961,(Somateria_mollissima:8.2890600672,Mergus_serrator:8.289060066600001):0.6612924806):0.8951470392,(Anas_strepera:4.8829196106,Anas_platyrhynchos:4.88291961062):4.9625799755…
	TREE tree_8231 = ((((Dendragapus_canadensis:6.5829539638000005,Tympanuchus_phasianellus:6.58295396332):66.1755499853,(Chen_caerulescens:15.453984710780002,((Anas_strepera:3.512254431,Anas_platyrhynchos:3.512254431164):4.14970582985,((Mergus_serrator:6.21215797863,Somateria_mollissima:6.212157978999999):0.5082779234,(Aythya_americana:1.3535560363,Aythya_affinis:1.3535560363):5.3668798662):0.941524…
	TREE tree_6815 = ((((Tympanuchus_phasianellus:5.6929419713,Dendragapus_canadensis:5.6929419713):70.3400554178,(Chen_caerulescens:23.0144151411,(((Somateria_mollissima:10.495362225900001,Mergus_serrator:10.4953622257):0.5397559544,(Aythya_americana:2.3756405987,Aythya_affinis:2.3756405985):8.659477583608998):1.191321012,(Anas_strepera:5.771597434799999,Anas_platyrhynchos:5.771597433990001):6.45484…
	TREE tree_7043 = ((((Dendragapus_canadensis:5.3877387702,Tympanuchus_phasianellus:5.38773877016):76.14975726899999,(Chen_caerulescens:21.919270900100003,((Anas_platyrhynchos:4.863788173970001,Anas_strepera:4.863788173600001):5.1162741448,((Aythya_americana:1.68111872966,Aythya_affinis:1.6811187295999999):7.4330789437,(Mergus_serrator:8.4549049238,Somateria_mollissima:8.454904922799999):0.65929274…
	TREE tree_1089 = ((((Dendragapus_canadensis:6.629053026099999,Tympanuchus_phasianellus:6.6290530259):70.2533052297,(Chen_caerulescens:22.645326250599997,(((Aythya_americana:2.1837694485,Aythya_affinis:2.1837694486999997):8.302811754,(Somateria_mollissima:8.672002991500001,Mergus_serrator:8.672002991300001):1.8145782112999997):1.148498375,(Anas_platyrhynchos:5.29314847036,Anas_strepera:5.293148469…
	TREE tree_9843 = ((((Tympanuchus_phasianellus:8.6101118733,Dendragapus_canadensis:8.6101118733):67.2406105793,(Chen_caerulescens:17.7359341892,(((Aythya_americana:1.5732649726,Aythya_affinis:1.5732649725999999):7.325650958400001,(Somateria_mollissima:8.4269079585,Mergus_serrator:8.42690795806):0.47200797227999997):0.18644803857,(Anas_strepera:4.3612586355000005,Anas_platyrhynchos:4.361258635021):…
	TREE tree_8794 = ((((Tympanuchus_phasianellus:7.2753723599,Dendragapus_canadensis:7.27537236):70.7159260609,(Chen_caerulescens:19.743698711,(((Mergus_serrator:8.3358784674,Somateria_mollissima:8.3358784676):0.8739996515400001,(Aythya_americana:1.5628403078200002,Aythya_affinis:1.5628403077):7.6470378106600005):0.6536670601,(Anas_strepera:5.0184046258,Anas_platyrhynchos:5.01840462619):4.8451405534…
	TREE tree_8387 = ((((Tympanuchus_phasianellus:7.104853821,Dendragapus_canadensis:7.104853820300001):68.7590052522,(Chen_caerulescens:33.9599749583,((Anas_strepera:9.150220954,Anas_platyrhynchos:9.150220953164):8.75039816018,((Aythya_americana:3.2428343298,Aythya_affinis:3.2428343292):12.353321115300002,(Mergus_serrator:12.55596216202,Somateria_mollissima:12.555962162299998):3.0401932821):2.304463…
	TREE tree_4992 = ((((Tympanuchus_phasianellus:6.2364129317999994,Dendragapus_canadensis:6.2364129321999995):70.5830757722,(Chen_caerulescens:15.3246039498,(((Mergus_serrator:5.5301141633,Somateria_mollissima:5.53011416254):1.0680756267,(Aythya_affinis:1.322931949965,Aythya_americana:1.3229319499):5.2752578399):1.2604168870899999,(Anas_platyrhynchos:3.49478996591,Anas_strepera:3.4947899654):4.3638…
	TREE tree_6718 = ((((Tympanuchus_phasianellus:8.1147565664,Dendragapus_canadensis:8.1147565656):71.9415433737,(Chen_caerulescens:38.96784445350001,((Anas_strepera:10.200771046000002,Anas_platyrhynchos:10.200771045182):8.4016216435,((Mergus_serrator:15.3184805305,Somateria_mollissima:15.318480529999999):1.4100647597,(Aythya_affinis:3.0748887933,Aythya_americana:3.0748887934):13.6536564967):1.87384…
	TREE tree_0946 = ((((Tympanuchus_phasianellus:4.92681323413,Dendragapus_canadensis:4.9268132347):71.9731989848,(Chen_caerulescens:17.020091969,(((Aythya_affinis:1.5869433327,Aythya_americana:1.5869433327):6.79908001853,(Mergus_serrator:7.312865063599999,Somateria_mollissima:7.312865063):1.0731582874):0.68634338811,(Anas_platyrhynchos:4.85171649362,Anas_strepera:4.8517164951):4.2206502445):7.94772…
	TREE tree_8857 = ((((Dendragapus_canadensis:6.442555174,Tympanuchus_phasianellus:6.44255517367):71.99100393522001,(Chen_caerulescens:13.420363160319999,(((Mergus_serrator:5.49262904495,Somateria_mollissima:5.4926290447):0.7377707004,(Aythya_americana:1.0728425205,Aythya_affinis:1.07284252059):5.1575572245000005):0.2497418903,(Anas_strepera:3.227779696,Anas_platyrhynchos:3.2277796958789997):3.2523…
	TREE tree_8020 = ((((Tympanuchus_phasianellus:9.2908904175,Dendragapus_canadensis:9.290890417):81.8906092794,(Chen_caerulescens:31.3499028387,(((Aythya_affinis:2.4959618746,Aythya_americana:2.495961875):12.103268066879998,(Mergus_serrator:13.182758509700001,Somateria_mollissima:13.1827585095):1.4164714325):2.031388362,(Anas_strepera:7.343300144500001,Anas_platyrhynchos:7.343300144739999):9.287318…
	TREE tree_5187 = ((((Dendragapus_canadensis:6.2121328061,Tympanuchus_phasianellus:6.2121328061):71.3663196871,(Chen_caerulescens:22.701505979900002,((Anas_platyrhynchos:6.034965109899999,Anas_strepera:6.03496511):5.946856845,((Somateria_mollissima:10.255217961400001,Mergus_serrator:10.255217960300001):0.5684260454,(Aythya_americana:2.1662267231,Aythya_affinis:2.1662267237):8.657417282699999):1.15…
	TREE tree_2911 = ((((Dendragapus_canadensis:8.1543854352,Tympanuchus_phasianellus:8.154385436):66.844450753,(Chen_caerulescens:22.0627726299,(((Aythya_affinis:1.9493859592399998,Aythya_americana:1.9493859592999998):8.9016990264,(Somateria_mollissima:9.8349073859,Mergus_serrator:9.8349073865):1.0161775992000002):1.0822513306,(Anas_platyrhynchos:5.54418493278,Anas_strepera:5.544184933):6.3891513832…
	TREE tree_6928 = ((((Dendragapus_canadensis:6.1224548559,Tympanuchus_phasianellus:6.122454856):66.39218070337,(Chen_caerulescens:16.8620896605,(((Mergus_serrator:7.546451546300001,Somateria_mollissima:7.5464515452):0.53646296563,(Aythya_americana:1.7758199813,Aythya_affinis:1.77581998131):6.30709453038):0.3168136669,(Anas_strepera:4.1216317089,Anas_platyrhynchos:4.121631708471):4.2780964688):8.46…
	TREE tree_0018 = ((((Dendragapus_canadensis:11.422331788,Tympanuchus_phasianellus:11.422331787399997):87.609364481,(Chen_caerulescens:13.8566648688,((Anas_platyrhynchos:3.44054043945,Anas_strepera:3.4405404397000003):3.6803836481,((Somateria_mollissima:5.9203235591,Mergus_serrator:5.920323558300001):0.37449421650000003,(Aythya_affinis:1.251559548,Aythya_americana:1.25155954798):5.04325822823):0.8…
	TREE tree_3283 = ((((Dendragapus_canadensis:5.637683598300001,Tympanuchus_phasianellus:5.63768359787):78.7915853054,(Chen_caerulescens:30.162404470299997,(((Mergus_serrator:13.701171074000001,Somateria_mollissima:13.7011710751):2.1193214341999997,(Aythya_affinis:3.2433095308,Aythya_americana:3.2433095309):12.5771829782):1.7114462795,(Anas_platyrhynchos:7.22619153274,Anas_strepera:7.226191533):10.…
	TREE tree_3653 = ((((Tympanuchus_phasianellus:9.9408627458,Dendragapus_canadensis:9.940862745):72.06517154630001,(Chen_caerulescens:18.54179284886,((Anas_strepera:4.4785081905,Anas_platyrhynchos:4.47850818972):5.26904769832,((Somateria_mollissima:7.7686290914,Mergus_serrator:7.768629090099998):1.3956345261,(Aythya_americana:1.9656601942,Aythya_affinis:1.9656601938):7.1986034235):0.58329227182):8.…
	TREE tree_2136 = ((((Dendragapus_canadensis:4.1444783636,Tympanuchus_phasianellus:4.1444783644):71.5667680738,(Chen_caerulescens:14.680430969900002,(((Mergus_serrator:5.843603401899999,Somateria_mollissima:5.8436034014):0.3893392697,(Aythya_americana:1.08792235902,Aythya_affinis:1.0879223591):5.1450203125):0.715580668,(Anas_platyrhynchos:3.251068989299,Anas_strepera:3.2510689896):3.69745435):7.73…
	TREE tree_3517 = ((((Dendragapus_canadensis:8.8654909461,Tympanuchus_phasianellus:8.865490945769999):73.2511838535,(Chen_caerulescens:16.56083973965,(((Aythya_americana:1.4794660934,Aythya_affinis:1.4794660934000001):6.263277628900001,(Mergus_serrator:7.0334745835,Somateria_mollissima:7.0334745836):0.7092691386):0.71255013661,(Anas_strepera:4.1516619705,Anas_platyrhynchos:4.15166197004):4.3036318…
	TREE tree_6662 = ((((Tympanuchus_phasianellus:5.4397945298899995,Dendragapus_canadensis:5.4397945297):69.5076690711,(Chen_caerulescens:19.07797508947,(((Mergus_serrator:8.1913534025,Somateria_mollissima:8.1913534025):0.57951728062,(Aythya_americana:1.4342941,Aythya_affinis:1.4342940999999998):7.336576583199999):1.01301212,(Anas_strepera:4.0800973445,Anas_platyrhynchos:4.080097345045):5.7037854577…
	TREE tree_5866 = ((((Tympanuchus_phasianellus:7.54045622835,Dendragapus_canadensis:7.540456227):64.37488505419999,(Chen_caerulescens:28.017091763399996,((Anas_platyrhynchos:6.49877763271,Anas_strepera:6.4987776335):7.9351428465,((Aythya_americana:2.9306194538,Aythya_affinis:2.9306194539):9.586157761599999,(Mergus_serrator:10.4845024628,Somateria_mollissima:10.4845024637):2.0322747521):1.917143263…
	TREE tree_6295 = ((((Tympanuchus_phasianellus:5.00287832439,Dendragapus_canadensis:5.002878325):72.2219490371,(Chen_caerulescens:15.4596494397,(((Somateria_mollissima:5.9447067885,Mergus_serrator:5.9447067891000005):0.8042424747,(Aythya_affinis:1.1166027429999998,Aythya_americana:1.1166027431):5.6323465203):0.7079645642800001,(Anas_platyrhynchos:3.19123482212,Anas_strepera:3.1912348215):4.2656790…
	TREE tree_3746 = ((((Dendragapus_canadensis:7.2806825688,Tympanuchus_phasianellus:7.2806825688000005):68.1317129123,(Chen_caerulescens:27.3221168690176,(((Somateria_mollissima:11.5288014159,Mergus_serrator:11.5288014164):0.7608129176,(Aythya_affinis:2.3938569581,Aythya_americana:2.3938569578):9.8957573761):1.23775928276,(Anas_platyrhynchos:6.454486312659999,Anas_strepera:6.454486313):7.0728873033…
	TREE tree_5534 = ((((Tympanuchus_phasianellus:4.47363057877,Dendragapus_canadensis:4.473630578):66.8410668305,(Chen_caerulescens:10.6588178497,((Anas_strepera:2.3081432129,Anas_platyrhynchos:2.3081432134329):3.4430609476000003,((Aythya_affinis:0.94447478974,Aythya_americana:0.9444747896000001):4.1257823068,(Mergus_serrator:4.6151125687,Somateria_mollissima:4.6151125688):0.4551445276):0.6809470645…
	TREE tree_3078 = ((((Dendragapus_canadensis:6.1304639291,Tympanuchus_phasianellus:6.130463929099999):72.01113956180001,(Chen_caerulescens:24.615626698799996,(((Aythya_americana:2.4584333365999997,Aythya_affinis:2.4584333366999997):8.864705149099999,(Somateria_mollissima:9.6440049445,Mergus_serrator:9.644004945999999):1.6791335418):1.882005489703,(Anas_strepera:6.2553914272,Anas_platyrhynchos:6.25…
	TREE tree_3583 = ((((Dendragapus_canadensis:6.1801971967,Tympanuchus_phasianellus:6.1801971958):73.7444812188,(Chen_caerulescens:17.6081923812,((Anas_strepera:3.8354577717,Anas_platyrhynchos:3.83545777184):5.0783514614000005,((Aythya_affinis:1.4784571234000001,Aythya_americana:1.47845712335):6.530290081499999,(Mergus_serrator:7.156057650499999,Somateria_mollissima:7.156057650899999):0.85268955419…
	TREE tree_0034 = ((((Tympanuchus_phasianellus:8.8222086232,Dendragapus_canadensis:8.822208623):67.28510953370001,(Chen_caerulescens:18.0422476793,(((Mergus_serrator:7.5893582762000005,Somateria_mollissima:7.5893582755):0.5715410264,(Aythya_affinis:1.65050341329,Aythya_americana:1.6505034129):6.510395888890001):0.36749626459,(Anas_platyrhynchos:4.1792198487,Anas_strepera:4.179219848400001):4.34917…
	TREE tree_6818 = ((((Dendragapus_canadensis:6.547241914399999,Tympanuchus_phasianellus:6.5472419148):70.3529249676,(Chen_caerulescens:23.5512971594,((Anas_platyrhynchos:4.886301307553,Anas_strepera:4.886301307):6.1006482629,((Aythya_americana:1.7774607811,Aythya_affinis:1.7774607807):7.6209172235,(Somateria_mollissima:8.4862340626,Mergus_serrator:8.4862340636):0.9121439410900001):1.58857156600000…
	TREE tree_2265 = ((((Dendragapus_canadensis:4.1889653466,Tympanuchus_phasianellus:4.18896534692):64.26667744483001,(Chen_caerulescens:22.69603185049,(((Aythya_affinis:1.9143424499,Aythya_americana:1.9143424498000001):8.4984273421,(Mergus_serrator:9.050152662799999,Somateria_mollissima:9.05015266206):1.3626171304999999):1.61259632741,(Anas_strepera:5.3207873298,Anas_platyrhynchos:5.320787330250001…
	TREE tree_6210 = ((((Dendragapus_canadensis:5.683873046,Tympanuchus_phasianellus:5.68387304586):70.6144424127,(Chen_caerulescens:9.327641326859998,((Anas_strepera:2.1279994248999996,Anas_platyrhynchos:2.12799942489):2.7213199669000003,((Aythya_americana:0.81544480621,Aythya_affinis:0.81544480611):3.5067360782,(Somateria_mollissima:3.9685637121,Mergus_serrator:3.9685637116000003):0.3536171728):0.5…
	TREE tree_6452 = ((((Tympanuchus_phasianellus:7.922748497361001,Dendragapus_canadensis:7.9227484967):68.9051251211,(Chen_caerulescens:20.84803828031,((Anas_platyrhynchos:5.04989408377,Anas_strepera:5.0498940827):5.554598234,((Mergus_serrator:8.013496036500001,Somateria_mollissima:8.013496037100001):1.2918191186999999,(Aythya_affinis:1.72419721834,Aythya_americana:1.7241972182):7.58111793786):1.29…
	TREE tree_0158 = ((((Tympanuchus_phasianellus:4.53795506281,Dendragapus_canadensis:4.5379550626):80.8317157068,(Chen_caerulescens:26.2907737495,(((Aythya_americana:2.3739561266,Aythya_affinis:2.3739561264):10.1176845896,(Mergus_serrator:11.157154157599999,Somateria_mollissima:11.1571541579):1.3344865586):1.55182172042,(Anas_strepera:6.525648297,Anas_platyrhynchos:6.52564829812):7.5178141394999995…
	TREE tree_7686 = ((((Dendragapus_canadensis:7.0469036594,Tympanuchus_phasianellus:7.0469036596):77.4410602926,(Chen_caerulescens:25.726826500879998,(((Aythya_americana:2.2704681854,Aythya_affinis:2.2704681849):10.237097301630001,(Mergus_serrator:11.509516363000001,Somateria_mollissima:11.5095163631):0.9980491238):0.9667601763,(Anas_platyrhynchos:6.542623175259999,Anas_strepera:6.54262317507):6.93…
	TREE tree_4161 = ((((Tympanuchus_phasianellus:6.9031308795,Dendragapus_canadensis:6.9031308784):69.757876162,(Chen_caerulescens:28.6554380908,((Anas_platyrhynchos:6.720656184759999,Anas_strepera:6.7206561853):7.986352032599999,((Aythya_affinis:2.6212975151,Aythya_americana:2.6212975157):9.915116072070001,(Mergus_serrator:10.820715366599998,Somateria_mollissima:10.8207153669):1.7156982206999998):2…
	TREE tree_7412 = ((((Tympanuchus_phasianellus:9.45349750532,Dendragapus_canadensis:9.453497505):71.45716588836,(Chen_caerulescens:12.448957479899999,(((Aythya_affinis:1.0540198333,Aythya_americana:1.0540198333):4.52508598661,(Somateria_mollissima:5.2845570665,Mergus_serrator:5.2845570667):0.29454875334999997):0.4008975831,(Anas_platyrhynchos:2.75900361445,Anas_strepera:2.7590036139):3.2209997893)…
	TREE tree_6546 = ((((Tympanuchus_phasianellus:4.7461591757,Dendragapus_canadensis:4.7461591755):67.7541034761,(Chen_caerulescens:18.1316364897,(((Mergus_serrator:7.2169648898,Somateria_mollissima:7.216964888740001):1.0073253022,(Aythya_americana:1.5347358324,Aythya_affinis:1.5347358323):6.68955435927):0.6782157435,(Anas_strepera:3.7667325644000003,Anas_platyrhynchos:3.76673256434):5.1357733699):9…
	TREE tree_6861 = ((((Dendragapus_canadensis:5.8430891426,Tympanuchus_phasianellus:5.8430891422):69.75000409200001,(Chen_caerulescens:24.2733726401,(((Somateria_mollissima:8.5554535891,Mergus_serrator:8.5554535877):1.6614123347,(Aythya_affinis:1.8649045541999998,Aythya_americana:1.8649045542999998):8.3519613692):0.70769417243,(Anas_strepera:5.198607239,Anas_platyrhynchos:5.198607238799999):5.72595…
	TREE tree_6406 = ((((Tympanuchus_phasianellus:5.6072975893,Dendragapus_canadensis:5.6072975885):74.3766522848,(Chen_caerulescens:12.711144690200001,(((Somateria_mollissima:5.110972229700001,Mergus_serrator:5.1109722295):0.4938349568,(Aythya_americana:1.1810790926999999,Aythya_affinis:1.1810790928300001):4.42372809315):0.59526071692,(Anas_platyrhynchos:3.3885763886776,Anas_strepera:3.3885763895):2…
	TREE tree_7955 = ((((Dendragapus_canadensis:4.8700434938,Tympanuchus_phasianellus:4.8700434937):75.78962838300001,(Chen_caerulescens:34.8404814695,(((Mergus_serrator:13.4079335759,Somateria_mollissima:13.407933574200001):2.4468179810999997,(Aythya_americana:2.7402118838,Aythya_affinis:2.7402118837):13.1145396706):1.286903361,(Anas_platyrhynchos:8.3291557644,Anas_strepera:8.3291557646):8.812499152…
	TREE tree_8147 = ((((Dendragapus_canadensis:5.9213274561,Tympanuchus_phasianellus:5.921327455759999):70.0903463453,(Chen_caerulescens:28.92006066915,(((Aythya_americana:2.3156650239000003,Aythya_affinis:2.3156650242000003):10.208196443070001,(Mergus_serrator:11.569470383399999,Somateria_mollissima:11.569470383399999):0.9543910837):1.80051505686,(Anas_platyrhynchos:6.71053569963,Anas_strepera:6.71…
	TREE tree_8509 = ((((Tympanuchus_phasianellus:6.7750652232,Dendragapus_canadensis:6.77506522301):67.42252904447001,(Chen_caerulescens:13.1880133183,((Anas_strepera:3.3986428959,Anas_platyrhynchos:3.39864289601):3.1595999496,((Mergus_serrator:5.3301678375,Somateria_mollissima:5.3301678373):0.7353377086,(Aythya_affinis:1.1486785143,Aythya_americana:1.14867851438):4.9168270313):0.49273729917000003):…
	TREE tree_6581 = ((((Dendragapus_canadensis:9.484761815999999,Tympanuchus_phasianellus:9.484761816299999):74.5459242047,(Chen_caerulescens:15.634573030699999,(((Mergus_serrator:6.070936340400001,Somateria_mollissima:6.0709363408999995):0.37533197447,(Aythya_affinis:1.2640147771,Aythya_americana:1.2640147771999999):5.182253537999999):1.16639325248,(Anas_strepera:3.1924016634999997,Anas_platyrhynch…
	TREE tree_6774 = ((((Dendragapus_canadensis:6.9216061827,Tympanuchus_phasianellus:6.921606183):69.1113912051,(Chen_caerulescens:23.014415141199997,((Anas_platyrhynchos:5.187369506558,Anas_strepera:5.1873695068):6.1714893986,((Aythya_americana:1.805664215,Aythya_affinis:1.805664215):8.41629983329,(Somateria_mollissima:8.6705478947,Mergus_serrator:8.6705478955):1.5514161525):1.1368948575):11.655556…
	TREE tree_5591 = ((((Dendragapus_canadensis:7.2052539499,Tympanuchus_phasianellus:7.20525394995):73.67140005510001,(Chen_caerulescens:23.615368780400004,(((Mergus_serrator:9.6763395061,Somateria_mollissima:9.676339506):1.5240600608000001,(Aythya_americana:1.86477526189,Aythya_affinis:1.8647752624):9.335624303944):0.2300255239,(Anas_platyrhynchos:5.15853418427,Anas_strepera:5.1585341840000005):6.2…
	TREE tree_4560 = ((((Tympanuchus_phasianellus:5.923097475089999,Dendragapus_canadensis:5.9230974744):69.8738082669,(Chen_caerulescens:16.7969323688,(((Aythya_americana:1.3646327137999998,Aythya_affinis:1.3646327137999998):5.645522412,(Somateria_mollissima:6.6722931242,Mergus_serrator:6.6722931239):0.33786200225999996):1.08574688746,(Anas_strepera:4.275946133,Anas_platyrhynchos:4.275946134042):3.8…
	TREE tree_7157 = ((((Dendragapus_canadensis:5.3883313979,Tympanuchus_phasianellus:5.38833139809):72.1392037753,(Chen_caerulescens:14.5920739484,(((Aythya_americana:1.2877934898,Aythya_affinis:1.2877934899):5.80640915714,(Mergus_serrator:6.5281162464,Somateria_mollissima:6.528116245800001):0.56608640141):0.5483395317,(Anas_platyrhynchos:3.7109295728669998,Anas_strepera:3.7109295735599996):3.931612…
	TREE tree_7155 = ((((Dendragapus_canadensis:6.482809221999999,Tympanuchus_phasianellus:6.482809222699999):71.0447259519,(Chen_caerulescens:14.5920739497,(((Mergus_serrator:5.9250892767000005,Somateria_mollissima:5.9250892774):0.5322679301000001,(Aythya_affinis:1.1909760161,Aythya_americana:1.1909760161):5.266381190600001):0.43025962896000003,(Anas_platyrhynchos:3.4624628295671003,Anas_strepera:3.…
	TREE tree_2296 = ((((Tympanuchus_phasianellus:6.366723056,Dendragapus_canadensis:6.36672305624):72.68286432568,(Chen_caerulescens:31.279575501799997,((Anas_strepera:6.6293516115,Anas_platyrhynchos:6.62935161168):7.9052316278,((Somateria_mollissima:11.8304203345,Mergus_serrator:11.830420334000001):1.24652768474,(Aythya_affinis:2.21133457981,Aythya_americana:2.2113345798):10.8656134378):1.457635221…
	TREE tree_1405 = ((((Tympanuchus_phasianellus:4.57406052836,Dendragapus_canadensis:4.5740605288000005):77.31092921199999,(Chen_caerulescens:27.234286609110004,(((Aythya_americana:2.3539612654,Aythya_affinis:2.3539612651999997):10.5559431246,(Somateria_mollissima:11.1554173049,Mergus_serrator:11.1554173044):1.75448708431):1.3564145639,(Anas_strepera:6.663116091999999,Anas_platyrhynchos:6.663116093…
	TREE tree_0301 = ((((Tympanuchus_phasianellus:5.8951307294,Dendragapus_canadensis:5.8951307288):82.98550313094,(Chen_caerulescens:13.5789150911,(((Aythya_americana:1.24955524504,Aythya_affinis:1.2495552448999998):5.831812270545,(Mergus_serrator:5.9653756652,Somateria_mollissima:5.9653756649):1.1159918503):0.4811993024,(Anas_platyrhynchos:3.7351404442000002,Anas_strepera:3.7351404449):3.827426374)…
	TREE tree_9680 = ((((Dendragapus_canadensis:7.119973977,Tympanuchus_phasianellus:7.119973977100001):70.07699254580001,(Chen_caerulescens:23.40060655992,((Anas_platyrhynchos:5.53438377296,Anas_strepera:5.534383772400001):6.4681952808,((Aythya_affinis:2.0511497739999998,Aythya_americana:2.0511497739999998):8.60393809093,(Somateria_mollissima:9.650885393900001,Mergus_serrator:9.650885394):1.00420247…
	TREE tree_7531 = ((((Dendragapus_canadensis:4.372284709800001,Tympanuchus_phasianellus:4.372284709600001):82.7849634678,(Chen_caerulescens:30.991895229100002,((Anas_strepera:6.6880615720000005,Anas_platyrhynchos:6.688061571510001):8.0961646483,((Aythya_affinis:2.4826049030000004,Aythya_americana:2.4826049026000003):11.465631387799998,(Mergus_serrator:12.065660681,Somateria_mollissima:12.065660681…
	TREE tree_6107 = ((((Tympanuchus_phasianellus:5.42127291164,Dendragapus_canadensis:5.4212729118):76.1697502099,(Chen_caerulescens:16.2641132808,(((Somateria_mollissima:5.8949408132,Mergus_serrator:5.8949408126):1.3765127026,(Aythya_affinis:1.2683126454,Aythya_americana:1.2683126453):6.003140869860001):0.8274911663,(Anas_strepera:3.8271950676,Anas_platyrhynchos:3.827195067711):4.27174961414):8.165…
	TREE tree_1483 = ((((Tympanuchus_phasianellus:6.549846188,Dendragapus_canadensis:6.549846188289999):71.1239637217,(Chen_caerulescens:24.421172289109997,(((Aythya_affinis:1.9545046529999999,Aythya_americana:1.9545046525):9.1873676737,(Somateria_mollissima:10.664120192499999,Mergus_serrator:10.66412019272):0.47775213400000005):0.9039496229,(Anas_strepera:6.2861893656,Anas_platyrhynchos:6.2861893656…
	TREE tree_7126 = ((((Tympanuchus_phasianellus:10.7495312362,Dendragapus_canadensis:10.749531237):74.43485392139999,(Chen_caerulescens:16.790831269650003,(((Somateria_mollissima:7.3985273296,Mergus_serrator:7.3985273279):0.8605195217999999,(Aythya_affinis:1.6424525197,Aythya_americana:1.6424525198):6.616594331):0.71165496982,(Anas_platyrhynchos:4.06751549083,Anas_strepera:4.0675154911):4.903186329…
	TREE tree_6667 = ((((Dendragapus_canadensis:7.2014062107,Tympanuchus_phasianellus:7.201406211699999):68.3240718129,(Chen_caerulescens:22.2785159003,(((Somateria_mollissima:8.4186793877,Mergus_serrator:8.4186793882):1.5065941225000001,(Aythya_affinis:1.9939902202000002,Aythya_americana:1.9939902202000002):7.931283290470001):1.157793529,(Anas_platyrhynchos:4.988861559259999,Anas_strepera:4.98886155…
	TREE tree_8542 = ((((Tympanuchus_phasianellus:6.07266305963,Dendragapus_canadensis:6.07266306):71.77532839633,(Chen_caerulescens:24.1707097596,(((Mergus_serrator:9.7348702747,Somateria_mollissima:9.7348702748):1.161755761,(Aythya_affinis:1.685046701,Aythya_americana:1.685046701):9.211579334829999):0.9607975235,(Anas_platyrhynchos:5.30883629398,Anas_strepera:5.308836293):6.5485872661):12.313286201…
	TREE tree_1808 = ((((Tympanuchus_phasianellus:5.43017336354,Dendragapus_canadensis:5.4301733644):69.5852222953,(Chen_caerulescens:15.2513792489,(((Aythya_affinis:1.3884667869,Aythya_americana:1.388466787):5.83124350283,(Mergus_serrator:6.21883515142,Somateria_mollissima:6.218835150199999):1.0008751388700001):0.6735325893,(Anas_strepera:3.7568542884,Anas_platyrhynchos:3.7568542877899995):4.1363885…
	TREE tree_0927 = ((((Tympanuchus_phasianellus:6.331364850629999,Dendragapus_canadensis:6.3313648505):73.2847217277,(Chen_caerulescens:20.8505476592,(((Somateria_mollissima:8.678613054300001,Mergus_serrator:8.6786130544):0.9153724828,(Aythya_americana:2.0817621641,Aythya_affinis:2.0817621642099997):7.512223371499999):1.4806527679,(Anas_platyrhynchos:5.14489274384,Anas_strepera:5.144892744):5.92974…
	TREE tree_0536 = ((((Tympanuchus_phasianellus:5.43895395398,Dendragapus_canadensis:5.4389539525):76.1082299319,(Chen_caerulescens:22.7447449301,((Anas_platyrhynchos:5.869519169989999,Anas_strepera:5.869519168300001):5.6174692657000005,((Aythya_affinis:1.8145968804,Aythya_americana:1.8145968802999999):8.4636834103,(Somateria_mollissima:9.1120735907,Mergus_serrator:9.1120735906):1.16620670043):1.20…
	TREE tree_1446 = ((((Dendragapus_canadensis:9.6225478618,Tympanuchus_phasianellus:9.6225478621):74.90256520649999,(Chen_caerulescens:22.2831391899,(((Aythya_affinis:1.71086661133,Aythya_americana:1.7108666113000002):8.862454439913,(Mergus_serrator:9.4999079261,Somateria_mollissima:9.499907926199999):1.0734131251):0.6705748334,(Anas_strepera:5.5415154029,Anas_platyrhynchos:5.541515402059):5.702380…
	TREE tree_7219 = ((((Dendragapus_canadensis:10.714941431,Tympanuchus_phasianellus:10.7149414309):81.9615959099,(Chen_caerulescens:35.3154022198,(((Somateria_mollissima:15.217558160500001,Mergus_serrator:15.21755816):0.9738796388,(Aythya_affinis:3.33871748488,Aythya_americana:3.3387174855):12.852720314):1.21564314163,(Anas_platyrhynchos:8.76424216234,Anas_strepera:8.764242162):8.642838779):17.9083…
	TREE tree_3607 = ((((Dendragapus_canadensis:5.3939132762,Tympanuchus_phasianellus:5.39391327568):70.0966605479,(Chen_caerulescens:22.8580506782,(((Mergus_serrator:9.820816487499998,Somateria_mollissima:9.8208164876):0.78994980897,(Aythya_americana:1.8514828314,Aythya_affinis:1.8514828312999998):8.7592834644):0.8943821675,(Anas_platyrhynchos:5.129601452799,Anas_strepera:5.129601453):6.3755470096):…
	TREE tree_5522 = ((((Dendragapus_canadensis:9.150348196,Tympanuchus_phasianellus:9.1503481958):69.31247560759999,(Chen_caerulescens:14.350899399480001,(((Mergus_serrator:6.2015615169,Somateria_mollissima:6.201561517389999):1.00697637835,(Aythya_affinis:1.2953679023,Aythya_americana:1.2953679023):5.913169992699999):0.1960052301,(Anas_platyrhynchos:3.73249628456,Anas_strepera:3.7324962848):3.672046…
	TREE tree_6851 = ((((Tympanuchus_phasianellus:6.1155685569000005,Dendragapus_canadensis:6.1155685566):76.53092181453,(Chen_caerulescens:21.8881343408,((Anas_strepera:5.235438743,Anas_platyrhynchos:5.235438743):6.398057487099999,((Aythya_affinis:1.7858849146,Aythya_americana:1.7858849145):8.7731558689,(Somateria_mollissima:9.1705224584,Mergus_serrator:9.170522458799999):1.3885183245000001):1.07445…
	TREE tree_7669 = ((((Tympanuchus_phasianellus:8.94942460315,Dendragapus_canadensis:8.949424603):66.89486066059999,(Chen_caerulescens:27.3566685502,(((Aythya_affinis:2.6549299213,Aythya_americana:2.6549299209):12.40269203275,(Somateria_mollissima:12.4389312771,Mergus_serrator:12.4389312779):2.6186906762):1.359007988,(Anas_strepera:6.900732329,Anas_platyrhynchos:6.9007323295):9.515897613):10.940038…
	TREE tree_0574 = ((((Tympanuchus_phasianellus:8.43296994891,Dendragapus_canadensis:8.432969949):70.94058663620001,(Chen_caerulescens:25.47137128909,(((Somateria_mollissima:10.546341406699998,Mergus_serrator:10.5463414064):1.4320227682,(Aythya_americana:2.1429313684,Aythya_affinis:2.1429313682):9.8354328066):1.553539148,(Anas_platyrhynchos:6.36815252777,Anas_strepera:6.3681525276999995):7.16375079…
	TREE tree_0503 = ((((Tympanuchus_phasianellus:5.2292505259,Dendragapus_canadensis:5.2292505263):71.2666199211,(Chen_caerulescens:17.2499808197,((Anas_platyrhynchos:4.12777065553,Anas_strepera:4.127770655700001):4.6067102981,((Somateria_mollissima:7.0995753769,Mergus_serrator:7.099575375800001):0.8280250984399999,(Aythya_affinis:1.426282632,Aythya_americana:1.4262826321):6.50131784329):0.806880479…
	TREE tree_4881 = ((((Dendragapus_canadensis:7.620558213,Tympanuchus_phasianellus:7.6205582125):71.871083553,(Chen_caerulescens:22.563651229199998,(((Somateria_mollissima:9.2776633507,Mergus_serrator:9.2776633508):0.9898949168,(Aythya_americana:1.8255677768999998,Aythya_affinis:1.8255677769):8.4419904915):0.51829850488,(Anas_platyrhynchos:5.27141774645,Anas_strepera:5.27141774579):5.5144390263):11…
	TREE tree_0725 = ((((Tympanuchus_phasianellus:8.9033295604,Dendragapus_canadensis:8.9033295602):68.3527970647,(Chen_caerulescens:27.41379982961,(((Mergus_serrator:10.328340797400001,Somateria_mollissima:10.3283407974):2.3023332926999998,(Aythya_affinis:2.3149201609,Aythya_americana:2.3149201609):10.3157539303):1.008886862,(Anas_platyrhynchos:5.164983136874,Anas_strepera:5.1649831369):8.474577815)…
	TREE tree_0281 = ((((Tympanuchus_phasianellus:4.0173700840999995,Dendragapus_canadensis:4.0173700848):69.29774521875,(Chen_caerulescens:23.309441539899996,(((Somateria_mollissima:9.8906203372,Mergus_serrator:9.8906203382):0.9662923914,(Aythya_americana:1.8562959688,Aythya_affinis:1.8562959688):9.0006167596):0.6866261998450001,(Anas_platyrhynchos:5.4898805946080005,Anas_strepera:5.489880594000001)…
	TREE tree_3419 = ((((Dendragapus_canadensis:7.705446097,Tympanuchus_phasianellus:7.7054460957):74.7950172207,(Chen_caerulescens:12.247690289569999,(((Aythya_americana:1.081686565,Aythya_affinis:1.0816865651):4.5554801826,(Mergus_serrator:5.33474185938,Somateria_mollissima:5.3347418585):0.30242488834000003):0.703466968,(Anas_strepera:3.7077586107,Anas_platyrhynchos:3.70775861109):2.6328751045):5.9…
	TREE tree_9121 = ((((Dendragapus_canadensis:5.9197768889999995,Tympanuchus_phasianellus:5.9197768890999996):75.1463897575,(Chen_caerulescens:20.5389039692,(((Somateria_mollissima:8.0091189111,Mergus_serrator:8.0091189097):1.0188512335,(Aythya_americana:1.7474560779,Aythya_affinis:1.7474560779):7.2805140659):0.532489568,(Anas_strepera:4.130035521,Anas_platyrhynchos:4.130035520639):5.43042419159):1…
	TREE tree_9676 = ((((Tympanuchus_phasianellus:8.8710546485,Dendragapus_canadensis:8.871054648):69.8335567712,(Chen_caerulescens:26.405290035600004,(((Mergus_serrator:10.4665441785,Somateria_mollissima:10.4665441785):2.4654699411000003,(Aythya_affinis:2.1615418461,Aythya_americana:2.1615418464):10.770472273000001):0.7973341854,(Anas_strepera:7.1036345792999995,Anas_platyrhynchos:7.10363457968):6.6…
	TREE tree_7032 = ((((Tympanuchus_phasianellus:7.742464314500001,Dendragapus_canadensis:7.742464314):68.7104031318,(Chen_caerulescens:9.916041152299998,(((Mergus_serrator:4.4175487383,Somateria_mollissima:4.417548738200001):0.44726083081,(Aythya_americana:0.90652625983,Aythya_affinis:0.9065262597999999):3.95828330901):0.1067055066,(Anas_platyrhynchos:2.4476102547800003,Anas_strepera:2.4476102545):…
	TREE tree_1280 = ((((Tympanuchus_phasianellus:8.7801025331,Dendragapus_canadensis:8.780102534):62.83735234580001,(Chen_caerulescens:18.1642843701,(((Aythya_americana:1.6428885835,Aythya_affinis:1.64288858312):6.340620597262,(Somateria_mollissima:7.0891300178000005,Mergus_serrator:7.0891300179):0.8943791625):0.08700918744,(Anas_platyrhynchos:3.980340133527,Anas_strepera:3.9803401335999995):4.09017…
	TREE tree_4233 = ((((Tympanuchus_phasianellus:6.926927984399999,Dendragapus_canadensis:6.926927984100001):72.399043504,(Chen_caerulescens:14.64018296083,(((Mergus_serrator:5.885748357400001,Somateria_mollissima:5.8857483576):0.6985906698,(Aythya_americana:1.25505613342,Aythya_affinis:1.2550561335):5.32928289384):0.6172725223,(Anas_platyrhynchos:3.30273925464,Anas_strepera:3.3027392551999997):3.89…
	TREE tree_7734 = ((((Dendragapus_canadensis:7.476764183799999,Tympanuchus_phasianellus:7.476764182369999):75.5940102057,(Chen_caerulescens:18.1149310191,((Anas_strepera:3.8381549123000003,Anas_platyrhynchos:3.8381549124739998):4.4395175413,((Aythya_americana:1.8109793435000001,Aythya_affinis:1.810979344):5.7432326405000005,(Mergus_serrator:6.999726967200001,Somateria_mollissima:6.999726967199999)…
	TREE tree_6889 = ((((Dendragapus_canadensis:7.8258561969,Tympanuchus_phasianellus:7.825856197):71.8995164169,(Chen_caerulescens:22.95213121,((Anas_platyrhynchos:5.0879399868899995,Anas_strepera:5.0879399866599995):5.455942368300001,((Mergus_serrator:8.653544827500001,Somateria_mollissima:8.6535448259):1.3477135515,(Aythya_americana:2.0558940598,Aythya_affinis:2.0558940603):7.94536431864):0.542623…
	TREE tree_3251 = ((((Dendragapus_canadensis:7.7944086347,Tympanuchus_phasianellus:7.7944086343):67.4891201093,(Chen_caerulescens:20.1265755794,(((Aythya_americana:1.8175990396000001,Aythya_affinis:1.8175990397000001):7.2898947414999995,(Mergus_serrator:7.3452309875,Somateria_mollissima:7.3452309868):1.7622627942):1.1478436392429998,(Anas_strepera:5.0452222469,Anas_platyrhynchos:5.045222246823999)…
	TREE tree_9249 = ((((Dendragapus_canadensis:5.2718142354,Tympanuchus_phasianellus:5.2718142349):72.57248215179999,(Chen_caerulescens:32.8162775598,(((Mergus_serrator:14.5595993366,Somateria_mollissima:14.559599337100002):1.1686207149999999,(Aythya_affinis:2.8171782763000004,Aythya_americana:2.8171782767):12.9110417757):0.7537676092500001,(Anas_strepera:7.363197566,Anas_platyrhynchos:7.36319756548…
	TREE tree_7614 = ((((Tympanuchus_phasianellus:8.629720377,Dendragapus_canadensis:8.6297203762):74.75271632709999,(Chen_caerulescens:15.4022422901,(((Mergus_serrator:6.8853182125,Somateria_mollissima:6.8853182123000005):0.5423230459999999,(Aythya_affinis:1.4830398031,Aythya_americana:1.48303980327):5.94460145537):0.587908538,(Anas_platyrhynchos:3.7383534468499997,Anas_strepera:3.7383534457999996):…
	TREE tree_1170 = ((((Dendragapus_canadensis:8.801141955,Tympanuchus_phasianellus:8.8011419549):69.53318686,(Chen_caerulescens:21.889543118800002,((Anas_strepera:6.2810582219999995,Anas_platyrhynchos:6.28105822065):5.1653100177999995,((Somateria_mollissima:9.340255728399999,Mergus_serrator:9.3402557294):0.69136541332,(Aythya_americana:1.9672130039,Aythya_affinis:1.9672130039):8.0644081387):1.41474…
	TREE tree_9604 = ((((Tympanuchus_phasianellus:6.1677026067,Dendragapus_canadensis:6.167702608):69.2377138677,(Chen_caerulescens:12.54504775955,(((Aythya_affinis:0.9993847486,Aythya_americana:0.9993847486):4.431834825559,(Somateria_mollissima:4.9872100221,Mergus_serrator:4.9872100209):0.4440095533):0.3425071176,(Anas_platyrhynchos:2.82684426079,Anas_strepera:2.82684425988):2.9468824322):6.77132106…
	TREE tree_1636 = ((((Dendragapus_canadensis:7.5668911248,Tympanuchus_phasianellus:7.566891124590001):80.9931614984,(Chen_caerulescens:27.3470879902,(((Aythya_americana:2.4679184828,Aythya_affinis:2.46791848254):10.524820385,(Somateria_mollissima:11.8177699282,Mergus_serrator:11.8177699268):1.1749689395):1.35707719302,(Anas_strepera:6.266772769199999,Anas_platyrhynchos:6.26677276785):8.08304329170…
	TREE tree_2951 = ((((Tympanuchus_phasianellus:6.06764163768,Dendragapus_canadensis:6.0676416375):69.8227287198,(Chen_caerulescens:12.9852135899,(((Mergus_serrator:5.6843800646,Somateria_mollissima:5.6843800636):0.5983369441,(Aythya_affinis:1.3263388687,Aythya_americana:1.3263388687):4.95637813936):0.191490345,(Anas_platyrhynchos:2.79448344124,Anas_strepera:2.794483441):3.67972391246):6.5110062373…
	TREE tree_9124 = ((((Dendragapus_canadensis:8.7892223302,Tympanuchus_phasianellus:8.7892223301):65.4347161825,(Chen_caerulescens:24.34749058936,(((Somateria_mollissima:9.2854921282,Mergus_serrator:9.2854921273):0.7854064272000001,(Aythya_americana:1.7738394365299999,Aythya_affinis:1.7738394364999999):8.2970591181):0.99635424065,(Anas_platyrhynchos:4.9658245100450005,Anas_strepera:4.9658245097):6.…
	TREE tree_8443 = ((((Dendragapus_canadensis:6.694182506800001,Tympanuchus_phasianellus:6.69418250638):71.7836622603,(Chen_caerulescens:24.871230348799998,((Anas_strepera:5.9396777819999995,Anas_platyrhynchos:5.939677781065):7.1068484109,((Aythya_americana:2.7087296043,Aythya_affinis:2.7087296042):9.1288621989,(Mergus_serrator:10.7564683185,Somateria_mollissima:10.7564683191):1.0811234839):1.20893…
	TREE tree_9873 = ((((Dendragapus_canadensis:4.6880410645,Tympanuchus_phasianellus:4.68804106455):73.9450154557,(Chen_caerulescens:14.4848643891,(((Aythya_affinis:1.1688804883,Aythya_americana:1.1688804883):5.4048216661,(Somateria_mollissima:6.0538476812,Mergus_serrator:6.053847681500001):0.51985447291):0.20729652754,(Anas_platyrhynchos:3.2023789805700003,Anas_strepera:3.2023789803000002):3.578619…
	TREE tree_4970 = ((((Tympanuchus_phasianellus:5.6993909637,Dendragapus_canadensis:5.6993909629):74.4521847263,(Chen_caerulescens:13.624539028800001,(((Aythya_americana:1.1612322164000002,Aythya_affinis:1.16123221641):4.9558139477,(Mergus_serrator:5.7222208108,Somateria_mollissima:5.722220811200001):0.3948253525):0.6761379648474,(Anas_strepera:3.2379773738,Anas_platyrhynchos:3.23797737421):3.55520…
	TREE tree_7874 = ((((Tympanuchus_phasianellus:7.282135963699999,Dendragapus_canadensis:7.2821359629):81.335300726,(Chen_caerulescens:16.5361948707,((Anas_strepera:3.7268050581,Anas_platyrhynchos:3.72680505785):4.8640616811,((Aythya_americana:1.27388434026,Aythya_affinis:1.27388434025):5.99824549787,(Mergus_serrator:6.5309379427,Somateria_mollissima:6.5309379425000005):0.7411918957400001):1.318736…
	TREE tree_0617 = ((((Tympanuchus_phasianellus:7.897048730390001,Dendragapus_canadensis:7.8970487296):70.03145836079999,(Chen_caerulescens:21.14974671918,((Anas_platyrhynchos:4.8335978482,Anas_strepera:4.833597848799999):6.134578916800001,((Mergus_serrator:8.6009639101,Somateria_mollissima:8.600963910800001):1.6005689787,(Aythya_affinis:2.1517047455,Aythya_americana:2.1517047458):8.049828144200001…
	TREE tree_7612 = ((((Tympanuchus_phasianellus:8.2299865084,Dendragapus_canadensis:8.2299865073):64.7354062716,(Chen_caerulescens:15.7614740605,(((Somateria_mollissima:6.4430610739,Mergus_serrator:6.443061074419999):0.89952166366,(Aythya_affinis:1.5689096325,Aythya_americana:1.5689096326):5.773673104769999):0.9384357132000001,(Anas_strepera:3.7640897627000003,Anas_platyrhynchos:3.7640897618099998)…
	TREE tree_3980 = ((((Dendragapus_canadensis:6.196897010900001,Tympanuchus_phasianellus:6.19689701127):73.98208725798,(Chen_caerulescens:7.41105029618,((Anas_strepera:1.7354425144,Anas_platyrhynchos:1.7354425144130003):2.02474417534,((Aythya_americana:0.6911171433,Aythya_affinis:0.6911171433000001):2.82087893903,(Somateria_mollissima:3.2477738346,Mergus_serrator:3.2477738343):0.26422224786):0.2481…
	TREE tree_4342 = ((((Tympanuchus_phasianellus:4.4222068747,Dendragapus_canadensis:4.4222068750000005):76.85710428990001,(Chen_caerulescens:18.170135430000002,(((Aythya_affinis:1.63458000775,Aythya_americana:1.6345800077000001):6.44845746828,(Mergus_serrator:6.8206195683,Somateria_mollissima:6.8206195685):1.2624179079):0.142448002598,(Anas_platyrhynchos:3.97894711555,Anas_strepera:3.9789471155):4.…
	TREE tree_3070 = ((((Tympanuchus_phasianellus:8.7620103279,Dendragapus_canadensis:8.7620103278):63.809703381000006,(Chen_caerulescens:11.5769347106,((Anas_platyrhynchos:2.79551377184,Anas_strepera:2.7955137723999997):3.5059940478,((Aythya_affinis:1.0085929965,Aythya_americana:1.00859299655):4.538159969700001,(Somateria_mollissima:4.9078478659,Mergus_serrator:4.90784786637):0.6389050994000001):0.7…
	TREE tree_3579 = ((((Tympanuchus_phasianellus:5.2283630651,Dendragapus_canadensis:5.2283630651):78.8627738051,(Chen_caerulescens:33.1009217803,(((Mergus_serrator:13.0794810769,Somateria_mollissima:13.0794810748):1.6781318905,(Aythya_americana:2.7356802437,Aythya_affinis:2.7356802441):12.0219327227):1.18447871722,(Anas_strepera:8.4448223629,Anas_platyrhynchos:8.44482236241):7.49726932128):17.15883…
	TREE tree_1325 = ((((Dendragapus_canadensis:7.871283915000001,Tympanuchus_phasianellus:7.87128391445):72.82595024909999,(Chen_caerulescens:25.8049995398,(((Aythya_affinis:2.0977632659,Aythya_americana:2.0977632658):9.4471229723,(Somateria_mollissima:10.4747202335,Mergus_serrator:10.47472023345):1.0701660052):1.3641538039,(Anas_strepera:5.7981770479999994,Anas_platyrhynchos:5.79817704845):7.110862…
	TREE tree_9493 = ((((Tympanuchus_phasianellus:5.14247513106,Dendragapus_canadensis:5.142475131):71.21706218807,(Chen_caerulescens:17.09484049963,(((Aythya_affinis:1.3841045393,Aythya_americana:1.38410453928):6.410703442660001,(Somateria_mollissima:6.8079630675,Mergus_serrator:6.8079630685899994):0.9868449135):0.9424393993,(Anas_platyrhynchos:3.61519567632,Anas_strepera:3.6151956756000003):5.12205…
	TREE tree_9859 = ((((Dendragapus_canadensis:6.72784182,Tympanuchus_phasianellus:6.7278418206):75.7900425919,(Chen_caerulescens:19.3824781003,((Anas_platyrhynchos:4.60106196768,Anas_strepera:4.6010619677):5.8478566685999995,((Aythya_affinis:1.9124925044,Aythya_americana:1.9124925042999998):7.13928402977,(Somateria_mollissima:8.3526779471,Mergus_serrator:8.3526779472):0.6990985862):1.397142101999):…
	TREE tree_1949 = ((((Dendragapus_canadensis:5.1206552280799995,Tympanuchus_phasianellus:5.1206552277999995):80.247963989,(Chen_caerulescens:27.617666488700003,(((Aythya_americana:2.3209349638,Aythya_affinis:2.32093496405):10.393666398790002,(Somateria_mollissima:12.2409573429,Mergus_serrator:12.2409573432):0.47364402):1.4544868975999998,(Anas_strepera:5.7655406028,Anas_platyrhynchos:5.76554060221…
	TREE tree_6834 = ((((Dendragapus_canadensis:4.3472779638,Tympanuchus_phasianellus:4.3472779628):83.6803860668,(Chen_caerulescens:19.807563920199996,(((Aythya_affinis:1.7283525795,Aythya_americana:1.72835257947):7.80674963965,(Mergus_serrator:8.72626857564,Somateria_mollissima:8.7262685754):0.8088336428):1.2317053329999998,(Anas_strepera:5.0486217682,Anas_platyrhynchos:5.048621767489999):5.7181857…
	TREE tree_3937 = ((((Dendragapus_canadensis:4.5435723845,Tympanuchus_phasianellus:4.543572384687):67.5521785714,(Chen_caerulescens:15.108598108800003,(((Aythya_americana:1.3809271931,Aythya_affinis:1.3809271932000002):6.2152872383,(Mergus_serrator:7.2617779432,Somateria_mollissima:7.2617779433):0.334436488):0.9047139456,(Anas_strepera:3.7605143533,Anas_platyrhynchos:3.760514352816):4.740414024000…
	TREE tree_7870 = ((((Dendragapus_canadensis:3.6253677054,Tympanuchus_phasianellus:3.62536770529):75.7482701224,(Chen_caerulescens:15.417683789320002,((Anas_strepera:3.0772359108000003,Anas_platyrhynchos:3.0772359111850003):4.3967731675,((Somateria_mollissima:5.4463529478,Mergus_serrator:5.4463529469):0.8529836666999999,(Aythya_affinis:1.62846758419,Aythya_americana:1.6284675843):4.670869029369999…
	TREE tree_2791 = ((((Dendragapus_canadensis:4.6708381535,Tympanuchus_phasianellus:4.670838155):76.814678356,(Chen_caerulescens:26.3731624808,(((Aythya_americana:2.4557878006,Aythya_affinis:2.4557878002999995):9.6982267883,(Somateria_mollissima:10.4393548535,Mergus_serrator:10.4393548532):1.7146597354000002):0.8966498383199999,(Anas_strepera:5.932234804,Anas_platyrhynchos:5.932234803882):7.1184296…
	TREE tree_4815 = ((((Tympanuchus_phasianellus:6.1085273655,Dendragapus_canadensis:6.1085273657000005):75.35098099135,(Chen_caerulescens:34.149641348900005,((Anas_strepera:8.7528292763,Anas_platyrhynchos:8.75282927538):8.4282555405,((Aythya_americana:3.0641241497999996,Aythya_affinis:3.0641241498000005):12.47434470501,(Somateria_mollissima:13.5317225147,Mergus_serrator:13.5317225145):2.0067463389)…
	TREE tree_0807 = ((((Tympanuchus_phasianellus:7.1315829669,Dendragapus_canadensis:7.1315829653):77.5004965736,(Chen_caerulescens:21.6521374803,(((Somateria_mollissima:8.993326183899999,Mergus_serrator:8.993326183899999):0.7594436117000001,(Aythya_affinis:1.651512962,Aythya_americana:1.6515129620999998):8.101256833159999):1.0661086751,(Anas_platyrhynchos:5.359651723260001,Anas_strepera:5.359651723…
	TREE tree_3883 = ((((Tympanuchus_phasianellus:7.8851890112900005,Dendragapus_canadensis:7.8851890104):73.1860456385,(Chen_caerulescens:17.1261907002,(((Aythya_americana:1.3975478765,Aythya_affinis:1.3975478765):5.9256707184,(Somateria_mollissima:6.74681297196,Mergus_serrator:6.7468129721):0.5764056231):1.19324439269,(Anas_strepera:3.5583213626,Anas_platyrhynchos:3.5583213616019997):4.958141625100…
	TREE tree_5374 = ((((Dendragapus_canadensis:5.6115880245,Tympanuchus_phasianellus:5.6115880248):70.0923031607,(Chen_caerulescens:15.961761640399999,((Anas_platyrhynchos:4.01669868113,Anas_strepera:4.0166986808):4.232820068800001,((Mergus_serrator:5.819413987500001,Somateria_mollissima:5.819413987799999):1.171538683,(Aythya_affinis:1.3389001741,Aythya_americana:1.3389001742):5.6520524965):1.258566…
	TREE tree_3329 = ((((Dendragapus_canadensis:6.4601692569,Tympanuchus_phasianellus:6.4601692569999996):71.1788503696,(Chen_caerulescens:20.66062920041,(((Aythya_americana:1.6207497401,Aythya_affinis:1.62074974017):8.0956685498,(Somateria_mollissima:8.4369801026,Mergus_serrator:8.436980102):1.2794381871):0.88074595192,(Anas_strepera:5.8780244743,Anas_platyrhynchos:5.87802447288):4.71913976782):10.0…
	TREE tree_3970 = ((((Dendragapus_canadensis:7.330916606400001,Tympanuchus_phasianellus:7.3309166048):68.83668233739999,(Chen_caerulescens:18.4353145991,((Anas_strepera:4.412075461700001,Anas_platyrhynchos:4.4120754611290005):4.8254573282,((Mergus_serrator:7.5687175109,Somateria_mollissima:7.5687175094):0.5635139141,(Aythya_americana:1.5234820258,Aythya_affinis:1.52348202577):6.6087493984000005):1…
	TREE tree_4880 = ((((Dendragapus_canadensis:8.623687819,Tympanuchus_phasianellus:8.62368781833):71.11945825020001,(Chen_caerulescens:23.84097823953,((Anas_strepera:5.795914016899999,Anas_platyrhynchos:5.79591401707):6.5592314475,((Mergus_serrator:10.2478244189,Somateria_mollissima:10.2478244187):1.4397084102800002,(Aythya_americana:2.0808504037,Aythya_affinis:2.0808504035):9.606682424699999):0.66…
	TREE tree_5860 = ((((Tympanuchus_phasianellus:8.102133275469999,Dendragapus_canadensis:8.1021332768):80.6713237312,(Chen_caerulescens:31.397757970299995,((Anas_strepera:7.2874686449,Anas_platyrhynchos:7.28746864433):8.3315107775,((Aythya_americana:3.0433866325000003,Aythya_affinis:3.043386632):11.454741498900002,(Mergus_serrator:13.2352760967,Somateria_mollissima:13.2352760957):1.262852036):1.120…
	TREE tree_2549 = ((((Tympanuchus_phasianellus:5.079547181100001,Dendragapus_canadensis:5.0795471813):75.1785582752,(Chen_caerulescens:26.413006130699998,((Anas_strepera:5.87504426352,Anas_platyrhynchos:5.87504426418):8.186610788300001,((Aythya_affinis:3.1227740753999997,Aythya_americana:3.1227740757):10.3389690982,(Mergus_serrator:12.6127144645,Somateria_mollissima:12.6127144634):0.84902871):0.59…
	TREE tree_0208 = ((((Tympanuchus_phasianellus:4.736145499,Dendragapus_canadensis:4.7361454992):75.2496314663,(Chen_caerulescens:14.3774429,(((Aythya_affinis:1.2799543944000003,Aythya_americana:1.27995439438):5.069621644370001,(Mergus_serrator:5.4804234778,Somateria_mollissima:5.48042347879):0.8691525605999999):0.692910814822,(Anas_platyrhynchos:3.0435993007699995,Anas_strepera:3.0435993002000004)…
	TREE tree_0548 = ((((Dendragapus_canadensis:8.5288166417,Tympanuchus_phasianellus:8.528816641799999):68.7805099972,(Chen_caerulescens:9.0092316104,(((Somateria_mollissima:3.5535860978000002,Mergus_serrator:3.5535860983500003):0.5335054116,(Aythya_americana:0.7285095127000001,Aythya_affinis:0.7285095128):3.35858199659):0.154584808381,(Anas_platyrhynchos:2.004795553223,Anas_strepera:2.0047955531999…
	TREE tree_6805 = ((((Tympanuchus_phasianellus:5.3088257193,Dendragapus_canadensis:5.308825719700001):72.2328961115,(Chen_caerulescens:26.493511500100002,((Anas_strepera:5.9106810154,Anas_platyrhynchos:5.910681014875):7.3606380367,((Aythya_americana:2.2869399419,Aythya_affinis:2.2869399421):10.133324283770001,(Mergus_serrator:10.2210722658,Somateria_mollissima:10.221072265600002):2.1991919584):0.8…
	TREE tree_2873 = ((((Tympanuchus_phasianellus:6.61664082702,Dendragapus_canadensis:6.6166408271):72.0930691466,(Chen_caerulescens:14.950245831300002,(((Aythya_affinis:1.2418321780000001,Aythya_americana:1.241832178):5.55902482158,(Mergus_serrator:6.0471043732,Somateria_mollissima:6.047104373700001):0.7537526254):0.5259796533,(Anas_strepera:3.5004768684000003,Anas_platyrhynchos:3.500476868843):3.8…
	TREE tree_2224 = ((((Dendragapus_canadensis:5.1132480726,Tympanuchus_phasianellus:5.11324807247):69.4741180984,(Chen_caerulescens:16.552058990400003,(((Somateria_mollissima:6.288969073650001,Mergus_serrator:6.2889690731):0.6811536172,(Aythya_affinis:1.3340293315,Aythya_americana:1.33402933139):5.6360933576):0.8761960601900001,(Anas_platyrhynchos:3.202242560786,Anas_strepera:3.2022425614800003):4.…
	TREE tree_4426 = ((((Dendragapus_canadensis:3.9436405778,Tympanuchus_phasianellus:3.9436405785):71.4519029269,(Chen_caerulescens:23.48395368,(((Aythya_affinis:2.2804132002,Aythya_americana:2.2804132002):9.9244766836,(Somateria_mollissima:10.2303934262,Mergus_serrator:10.230393427100001):1.9744964571):0.7784280614,(Anas_strepera:5.95771724,Anas_platyrhynchos:5.95771724006):7.0256007056000005):10.5…
	TREE tree_9980 = ((((Tympanuchus_phasianellus:9.60354995686,Dendragapus_canadensis:9.603549957):67.91389320030001,(Chen_caerulescens:16.69572798029,((Anas_strepera:3.9165264651999996,Anas_platyrhynchos:3.9165264655899996):4.774050365,((Somateria_mollissima:7.626153975000001,Mergus_serrator:7.6261539744):0.22047963538,(Aythya_americana:1.4476561691,Aythya_affinis:1.4476561691):6.3989774417000005):…
	TREE tree_9853 = ((((Dendragapus_canadensis:8.230440547,Tympanuchus_phasianellus:8.230440545899999):70.02892216085999,(Chen_caerulescens:16.1002263895,(((Aythya_affinis:1.23631122411,Aythya_americana:1.23631122407):5.92883044427,(Somateria_mollissima:6.595359378800001,Mergus_serrator:6.5953593790100005):0.56978228963):0.7430331979,(Anas_strepera:4.171862345,Anas_platyrhynchos:4.17186234511):3.736…
	TREE tree_9015 = ((((Tympanuchus_phasianellus:8.4747573776,Dendragapus_canadensis:8.4747573778):84.1943234612,(Chen_caerulescens:17.0176924985,(((Mergus_serrator:6.5784400643000005,Somateria_mollissima:6.5784400641):1.0723035144200002,(Aythya_affinis:1.4849262112000001,Aythya_americana:1.4849262111000001):6.16581736742):0.489412657,(Anas_strepera:4.2859852373,Anas_platyrhynchos:4.285985238098):3.…
	TREE tree_0143 = ((((Tympanuchus_phasianellus:7.0451788564,Dendragapus_canadensis:7.0451788564):68.416814517,(Chen_caerulescens:19.3246343697,(((Mergus_serrator:9.2610509475,Somateria_mollissima:9.2610509476):0.9259933802,(Aythya_affinis:2.0009143087,Aythya_americana:2.0009143086):8.1861300201):0.6981230696199999,(Anas_strepera:5.4823506841,Anas_platyrhynchos:5.482350683290001):5.4028167144):8.43…
	TREE tree_0815 = ((((Dendragapus_canadensis:6.365967311,Tympanuchus_phasianellus:6.3659673116):70.67752324439999,(Chen_caerulescens:13.234929459700002,(((Aythya_americana:1.0241984926,Aythya_affinis:1.0241984926):4.3171024621,(Somateria_mollissima:4.9083729132,Mergus_serrator:4.9083729129):0.43292804149999997):0.5023321681,(Anas_platyrhynchos:2.89059372943,Anas_strepera:2.8905937303):2.953039393)…
	TREE tree_3689 = ((((Tympanuchus_phasianellus:8.293330705999999,Dendragapus_canadensis:8.2933307063):67.7235493832,(Chen_caerulescens:12.362881458900002,((Anas_platyrhynchos:3.3204853678599995,Anas_strepera:3.3204853673):3.6139691256999997,((Mergus_serrator:5.314395020599999,Somateria_mollissima:5.314395020800001):0.5813595712999999,(Aythya_americana:1.0980212263,Aythya_affinis:1.0980212262000002…
	TREE tree_4121 = ((((Dendragapus_canadensis:7.213145971,Tympanuchus_phasianellus:7.213145970200001):68.5916074954,(Chen_caerulescens:32.6362106612,((Anas_platyrhynchos:8.0812391205,Anas_strepera:8.081239119700001):8.1197464616,((Somateria_mollissima:12.9632600724,Mergus_serrator:12.963260071899999):1.7527562469000002,(Aythya_americana:2.8569265382,Aythya_affinis:2.8569265375999997):11.85908978249…
	TREE tree_8540 = ((((Tympanuchus_phasianellus:10.198108146300001,Dendragapus_canadensis:10.198108146000001):66.4020757637,(Chen_caerulescens:20.12379029999,((Anas_platyrhynchos:4.96265911448,Anas_strepera:4.962659114999999):5.66381704304,((Aythya_affinis:1.9512730546000001,Aythya_americana:1.9512730543):7.3133236022000006,(Mergus_serrator:8.2644592609,Somateria_mollissima:8.264459261):1.000137396…
	TREE tree_5151 = ((((Tympanuchus_phasianellus:4.6106659986,Dendragapus_canadensis:4.6106659975):71.8698110708,(Chen_caerulescens:16.983027919500003,((Anas_platyrhynchos:4.0878830633900005,Anas_strepera:4.0878830626):4.19670596,((Aythya_americana:1.7963386953999998,Aythya_affinis:1.7963386953999998):5.70599347405,(Somateria_mollissima:6.2538712603999995,Mergus_serrator:6.2538712597299995):1.248460…
	TREE tree_1750 = ((((Tympanuchus_phasianellus:7.265357290599999,Dendragapus_canadensis:7.265357290800001):71.1494711874,(Chen_caerulescens:10.970986328539,(((Aythya_affinis:0.96493912043,Aythya_americana:0.9649391204999999):4.36243335262,(Mergus_serrator:5.1737437794000005,Somateria_mollissima:5.173743779592999):0.15362869417):0.6487720434,(Anas_platyrhynchos:2.8816955887600004,Anas_strepera:2.88…
	TREE tree_9194 = ((((Dendragapus_canadensis:7.191227443,Tympanuchus_phasianellus:7.191227443800001):69.818831454,(Chen_caerulescens:27.4688608491,((Anas_strepera:6.1234600754,Anas_platyrhynchos:6.12346007641):6.6821695054,((Aythya_affinis:2.1109858127,Aythya_americana:2.1109858132):10.2486179801,(Mergus_serrator:11.288187315,Somateria_mollissima:11.288187315100002):1.071416478):0.446025788717):14…
	TREE tree_9805 = ((((Dendragapus_canadensis:6.0580535602,Tympanuchus_phasianellus:6.0580535612799995):76.702652495,(Chen_caerulescens:26.21922272393,(((Aythya_americana:2.1480238989,Aythya_affinis:2.1480238993):10.5489600051,(Somateria_mollissima:11.3727524434,Mergus_serrator:11.372752444700001):1.3242314602):0.87483075867,(Anas_platyrhynchos:7.11076916423,Anas_strepera:7.1107691633000005):6.4610…
	TREE tree_8567 = ((((Dendragapus_canadensis:14.346155819,Tympanuchus_phasianellus:14.346155817200001):71.227491949257,(Chen_caerulescens:17.1415803699,((Anas_strepera:4.2404303794,Anas_platyrhynchos:4.240430379019999):4.5772068192,((Mergus_serrator:7.7011318444,Somateria_mollissima:7.7011318442):0.5027304486,(Aythya_affinis:1.5208491720000001,Aythya_americana:1.52084917205):6.683013120400001):0.6…
	TREE tree_0910 = ((((Tympanuchus_phasianellus:6.9943661940699995,Dendragapus_canadensis:6.9943661937599995):84.2581207284,(Chen_caerulescens:29.1333752503,((Anas_strepera:6.855716096,Anas_platyrhynchos:6.85571609645):7.8239543864000005,((Mergus_serrator:11.460099058,Somateria_mollissima:11.460099059100001):1.6825166547000001,(Aythya_americana:3.0080073347,Aythya_affinis:3.0080073343000002):10.134…
	TREE tree_0510 = ((((Tympanuchus_phasianellus:8.9328529232,Dendragapus_canadensis:8.9328529235):72.2981379853,(Chen_caerulescens:24.87983323856,((Anas_platyrhynchos:6.537006033003999,Anas_strepera:6.5370060323):6.8335002788,((Aythya_affinis:1.8851488577,Aythya_americana:1.88514885772):9.726279620700002,(Somateria_mollissima:9.9099270766,Mergus_serrator:9.9099270772):1.7015014013):1.75907783318999…
	TREE tree_0528 = ((((Tympanuchus_phasianellus:8.246637097699999,Dendragapus_canadensis:8.246637097):66.1408378766,(Chen_caerulescens:23.5402546868,((Anas_platyrhynchos:5.546236743700001,Anas_strepera:5.54623674396):5.9083703219,((Mergus_serrator:9.2667226814,Somateria_mollissima:9.266722681300001):1.4245875215,(Aythya_affinis:2.0051629456,Aythya_americana:2.0051629456):8.6861472571):0.76329686401…
	TREE tree_7255 = ((((Tympanuchus_phasianellus:4.0086727804999995,Dendragapus_canadensis:4.00867278024):80.30095310792,(Chen_caerulescens:31.8472199779,(((Mergus_serrator:14.16459653704,Somateria_mollissima:14.1645965368):0.5882749897999999,(Aythya_affinis:2.7763723945,Aythya_americana:2.7763723939):11.976499132299999):1.3766041908,(Anas_strepera:7.684191262,Anas_platyrhynchos:7.6841912616900006):…
	TREE tree_0747 = ((((Dendragapus_canadensis:7.3843001352,Tympanuchus_phasianellus:7.38430013608):74.9225105726,(Chen_caerulescens:19.5787250194,((Anas_strepera:4.4421711351,Anas_platyrhynchos:4.442171133971001):4.63066632629,((Mergus_serrator:7.4611137443,Somateria_mollissima:7.4611137441999995):0.7713450975,(Aythya_affinis:1.6548092071,Aythya_americana:1.6548092070999998):6.577649633699999):0.84…
	TREE tree_2809 = ((((Tympanuchus_phasianellus:6.2357151831,Dendragapus_canadensis:6.2357151845):64.85325410349999,(Chen_caerulescens:13.8411125994,(((Aythya_affinis:1.3939804891,Aythya_americana:1.393980489):5.49222388476,(Somateria_mollissima:5.621651729899999,Mergus_serrator:5.6216517298):1.2645526436999999):0.68399203718,(Anas_strepera:3.3154045385,Anas_platyrhynchos:3.3154045391199998):4.2547…
	TREE tree_9838 = ((((Tympanuchus_phasianellus:7.0592358914,Dendragapus_canadensis:7.0592358925):70.6394137563,(Chen_caerulescens:15.616644630900002,(((Aythya_americana:1.3880294212000002,Aythya_affinis:1.3880294213000002):5.48494463191,(Somateria_mollissima:6.086023399179999,Mergus_serrator:6.086023399):0.7869506528000001):0.8399401512,(Anas_platyrhynchos:3.7731608109400003,Anas_strepera:3.773160…
	TREE tree_3718 = ((((Dendragapus_canadensis:5.4064285838,Tympanuchus_phasianellus:5.40642858303):79.76572102198,(Chen_caerulescens:20.630169620000004,(((Mergus_serrator:8.1214177652,Somateria_mollissima:8.1214177658):0.8410534479,(Aythya_affinis:1.7890382645999998,Aythya_americana:1.7890382649):7.1734329487199995):1.0552372181,(Anas_platyrhynchos:4.14033132075,Anas_strepera:4.1403313204):5.877377…
	TREE tree_3248 = ((((Dendragapus_canadensis:7.208402276,Tympanuchus_phasianellus:7.208402275):72.88650622610001,(Chen_caerulescens:19.9421090797,(((Somateria_mollissima:8.248562149,Mergus_serrator:8.24856214986):1.3200421117,(Aythya_affinis:1.33341150087,Aythya_americana:1.33341150075):8.2351927605):0.7064466657,(Anas_platyrhynchos:4.94208791195,Anas_strepera:4.9420879111):5.3329630156):9.6670581…
	TREE tree_2107 = ((((Dendragapus_canadensis:7.508645209999999,Tympanuchus_phasianellus:7.5086452103):76.85116235150001,(Chen_caerulescens:20.6467794502,(((Somateria_mollissima:8.573273673900001,Mergus_serrator:8.573273672851):0.4123779044,(Aythya_affinis:1.5935437944,Aythya_americana:1.5935437944):7.3921077836):1.3873812586,(Anas_platyrhynchos:4.58637206431,Anas_strepera:4.586372064100001):5.7866…
	TREE tree_8184 = ((((Tympanuchus_phasianellus:6.5360438586,Dendragapus_canadensis:6.536043858):67.1631942193,(Chen_caerulescens:27.709243159551,(((Mergus_serrator:10.6735253008,Somateria_mollissima:10.6735253009):1.3392538189,(Aythya_affinis:1.9521880658000001,Aythya_americana:1.9521880658000001):10.0605910538):0.57060553,(Anas_strepera:5.3653002379,Anas_platyrhynchos:5.3653002374100005):7.218084…
	TREE tree_4789 = ((((Tympanuchus_phasianellus:6.31029264847,Dendragapus_canadensis:6.310292648700001):72.1120719282,(Chen_caerulescens:16.56557655973,(((Aythya_americana:1.5281893397,Aythya_affinis:1.52818933968):6.3427158744,(Somateria_mollissima:6.7669141133,Mergus_serrator:6.76691411358):1.10399110095):0.9123300508,(Anas_strepera:4.3484852051,Anas_platyrhynchos:4.3484852056520005):4.4347500593…
	TREE tree_0004 = ((((Tympanuchus_phasianellus:6.81856441144,Dendragapus_canadensis:6.818564411200001):73.83882620589999,(Chen_caerulescens:11.397897069199999,((Anas_platyrhynchos:2.86448289708,Anas_strepera:2.8644828979):2.69960377886,((Mergus_serrator:4.4789375101,Somateria_mollissima:4.4789375103):0.4728835525,(Aythya_americana:0.9230447611000001,Aythya_affinis:0.9230447611):4.02877630126):0.61…
	TREE tree_8071 = ((((Tympanuchus_phasianellus:7.1109358741,Dendragapus_canadensis:7.1109358747):75.08343938739999,(Chen_caerulescens:23.2687493199,(((Mergus_serrator:11.075565882700001,Somateria_mollissima:11.07556588312):1.2855169076000001,(Aythya_affinis:2.0449770819,Aythya_americana:2.0449770823):10.316105707949998):1.623894924,(Anas_platyrhynchos:5.5566622702699995,Anas_strepera:5.5566622709)…
	TREE tree_2122 = ((((Dendragapus_canadensis:5.8413277759,Tympanuchus_phasianellus:5.84132777492):71.62449707801,(Chen_caerulescens:14.9823518999,(((Mergus_serrator:5.761176542499999,Somateria_mollissima:5.7611765428):0.9582776194,(Aythya_affinis:1.2273881736,Aythya_americana:1.2273881736):5.492065988529999):0.1738658246,(Anas_platyrhynchos:2.731435423942,Anas_strepera:2.7314354237):4.1618845627):…
	TREE tree_3054 = ((((Dendragapus_canadensis:6.483469146,Tympanuchus_phasianellus:6.483469146589999):78.0629416652,(Chen_caerulescens:22.6525710201,(((Somateria_mollissima:9.139276744399998,Mergus_serrator:9.1392767443):1.2632479696,(Aythya_affinis:2.00978884422,Aythya_americana:2.0097888442):8.392735870550002):0.567857932,(Anas_platyrhynchos:5.517420024919001,Anas_strepera:5.5174200254):5.4529626…
	TREE tree_4386 = ((((Dendragapus_canadensis:5.005024254,Tympanuchus_phasianellus:5.0050242539):75.6112746856,(Chen_caerulescens:27.648456761,(((Somateria_mollissima:11.2966832428,Mergus_serrator:11.2966832431):1.330696127,(Aythya_affinis:2.6273862815999998,Aythya_americana:2.6273862815899998):9.999993087827999):1.969555008,(Anas_platyrhynchos:6.8478816840874,Anas_strepera:6.847881683999999):7.749…
	TREE tree_9543 = ((((Dendragapus_canadensis:5.3869964143999995,Tympanuchus_phasianellus:5.3869964143):66.21329179450001,(Chen_caerulescens:22.070405139600002,(((Somateria_mollissima:9.2900932203,Mergus_serrator:9.2900932202):0.9094829435999999,(Aythya_affinis:1.7145715260999999,Aythya_americana:1.7145715262):8.4850046384):0.5933400374,(Anas_platyrhynchos:4.69841051576,Anas_strepera:4.6984105159):…
	TREE tree_1557 = ((((Dendragapus_canadensis:4.959045377100001,Tympanuchus_phasianellus:4.95904537712):69.40602026570001,(Chen_caerulescens:18.63598704869,(((Aythya_americana:1.8146192795,Aythya_affinis:1.8146192794999998):6.250748527690001,(Somateria_mollissima:6.86870939996,Mergus_serrator:6.8687093994):1.1966584072000002):0.329444518,(Anas_platyrhynchos:3.93912375087,Anas_strepera:3.9391237512)…
	TREE tree_2875 = ((((Dendragapus_canadensis:7.085445749881999,Tympanuchus_phasianellus:7.085445749530001):66.803578714,(Chen_caerulescens:18.3261371804,(((Mergus_serrator:8.0257552897,Somateria_mollissima:8.0257552894):0.7682855917,(Aythya_affinis:1.7706323976,Aythya_americana:1.7706323976):7.023408484158999):0.53389551,(Anas_strepera:4.4851982485,Anas_platyrhynchos:4.485198248250001):4.842738143…
	TREE tree_0408 = ((((Dendragapus_canadensis:7.9326120729,Tympanuchus_phasianellus:7.9326120721999995):74.1876127409,(Chen_caerulescens:18.32307075,((Anas_strepera:3.3617614532999998,Anas_platyrhynchos:3.3617614532):5.166257302,((Aythya_americana:1.438986028,Aythya_affinis:1.438986028):6.084534449,(Mergus_serrator:6.680754260499999,Somateria_mollissima:6.6807542600000005):0.8427662163):1.004498278…
	TREE tree_9799 = ((((Dendragapus_canadensis:5.5039608434,Tympanuchus_phasianellus:5.5039608429):76.3484895221,(Chen_caerulescens:16.591742299899998,(((Aythya_americana:1.703227563,Aythya_affinis:1.7032275629):6.05266445,(Somateria_mollissima:6.3508088557,Mergus_serrator:6.3508088553999995):1.4050831582999999):0.7625671437,(Anas_strepera:3.9665869895,Anas_platyrhynchos:3.96658698985):4.5518721676)…
	TREE tree_8099 = ((((Tympanuchus_phasianellus:4.2088494017,Dendragapus_canadensis:4.2088494016):76.64978706019,(Chen_caerulescens:37.4553258913,(((Aythya_americana:3.2984797747399996,Aythya_affinis:3.2984797753):14.227862527500001,(Mergus_serrator:16.12746527,Somateria_mollissima:16.1274652703):1.3988770315):1.0660954929,(Anas_strepera:8.5715743268,Anas_platyrhynchos:8.57157432594):10.0208634684)…
	TREE tree_6927 = ((((Dendragapus_canadensis:6.3823555973,Tympanuchus_phasianellus:6.38235559619):74.2161647946,(Chen_caerulescens:23.226596769,((Anas_strepera:5.2982746488,Anas_platyrhynchos:5.29827464852):5.1663608506,((Aythya_americana:1.9606916803,Aythya_affinis:1.9606916804):7.915298083400001,(Somateria_mollissima:8.9864675015,Mergus_serrator:8.9864675022):0.8895222616999999):0.58864573640000…
	TREE tree_5164 = ((((Tympanuchus_phasianellus:8.7976149604,Dendragapus_canadensis:8.7976149606):77.55298388840001,(Chen_caerulescens:26.50834974,(((Aythya_affinis:1.9542813139,Aythya_americana:1.9542813136):9.3281213347,(Somateria_mollissima:10.288595472199999,Mergus_serrator:10.288595473500001):0.99380717591):0.74175065426,(Anas_strepera:5.8719875284,Anas_platyrhynchos:5.871987527850001):6.15216…
	TREE tree_3947 = ((((Dendragapus_canadensis:6.6440970437999995,Tympanuchus_phasianellus:6.6440970438):72.3195817028,(Chen_caerulescens:31.052632769000002,(((Mergus_serrator:13.760178057100001,Somateria_mollissima:13.7601780559):1.579664081,(Aythya_affinis:3.2013175207,Aythya_americana:3.2013175209):12.1385246182):1.7113120194000002,(Anas_strepera:8.3865906483,Anas_platyrhynchos:8.38659064773):8.6…
	TREE tree_8580 = ((((Dendragapus_canadensis:5.5135240772,Tympanuchus_phasianellus:5.51352407603):71.6859731474,(Chen_caerulescens:28.148279740731,(((Mergus_serrator:11.3273829739,Somateria_mollissima:11.327382974699999):0.4082940141,(Aythya_americana:2.6785615661,Aythya_affinis:2.6785615663):9.057115422299999):1.340980562,(Anas_platyrhynchos:5.6821420809,Anas_strepera:5.682142080769999):7.3945154…
	TREE tree_9112 = ((((Dendragapus_canadensis:6.6111905694,Tympanuchus_phasianellus:6.6111905697):70.05095395138,(Chen_caerulescens:31.4218097801,(((Somateria_mollissima:12.122825457300001,Mergus_serrator:12.122825456699998):2.0580766979800003,(Aythya_affinis:2.9537313023,Aythya_americana:2.9537313026):11.227170853):1.4737704614,(Anas_strepera:6.6787212628,Anas_platyrhynchos:6.67872126347):8.975951…
	TREE tree_6786 = ((((Dendragapus_canadensis:6.148860479500001,Tympanuchus_phasianellus:6.1488604789000005):69.7425721754,(Chen_caerulescens:26.6796075797,(((Aythya_affinis:2.3794138041000004,Aythya_americana:2.3794138041):10.68179574961,(Mergus_serrator:11.67166959546,Somateria_mollissima:11.6716695955):1.3895399574):1.100858483,(Anas_strepera:6.485083667,Anas_platyrhynchos:6.48508366702):7.67698…
	TREE tree_2607 = ((((Tympanuchus_phasianellus:6.8975488879,Dendragapus_canadensis:6.897548886):70.4012881786,(Chen_caerulescens:20.8609493703,((Anas_platyrhynchos:3.77592809151918,Anas_strepera:3.775928092):5.4770808116000005,((Mergus_serrator:7.492737167,Somateria_mollissima:7.4927371679):1.0345908612999999,(Aythya_affinis:1.5398990147,Aythya_americana:1.5398990147):6.9874290141):0.7256808746):1…
	TREE tree_0560 = ((((Dendragapus_canadensis:7.788342005900001,Tympanuchus_phasianellus:7.7883420058):68.2200244844,(Chen_caerulescens:40.8950894203,(((Mergus_serrator:16.7149011406,Somateria_mollissima:16.7149011415):0.7736368929999999,(Aythya_affinis:3.4946349167,Aythya_americana:3.4946349167):13.993903118099999):2.5794946049,(Anas_strepera:9.361586123199999,Anas_platyrhynchos:9.361586124600002)…
	TREE tree_0845 = ((((Tympanuchus_phasianellus:5.1400179948,Dendragapus_canadensis:5.140017994):71.0214288836,(Chen_caerulescens:33.37631049839,((Anas_platyrhynchos:8.210744845299999,Anas_strepera:8.2107448448):8.03852712,((Aythya_americana:2.5749741315,Aythya_affinis:2.5749741314000003):11.723032014800001,(Somateria_mollissima:13.8264017754,Mergus_serrator:13.826401774729998):0.4716043714):1.9512…
	TREE tree_0502 = ((((Dendragapus_canadensis:5.995112064,Tympanuchus_phasianellus:5.9951120636):66.88305513409,(Chen_caerulescens:12.153640989709999,((Anas_strepera:2.6892907828999997,Anas_platyrhynchos:2.6892907828899997):3.0479915565,((Mergus_serrator:4.3437017352,Somateria_mollissima:4.3437017352):0.5696497773,(Aythya_americana:0.87787042787,Aythya_affinis:0.8778704279):4.03548108555):0.8239308…
	TREE tree_6031 = ((((Dendragapus_canadensis:6.4619491232,Tympanuchus_phasianellus:6.4619491222):72.3873276377,(Chen_caerulescens:16.5954762199,(((Mergus_serrator:6.7389073468000005,Somateria_mollissima:6.738907347):0.7871759828,(Aythya_affinis:1.3404610955999998,Aythya_americana:1.3404610956999998):6.1856222334):0.5171871156000001,(Anas_strepera:3.5805217743,Anas_platyrhynchos:3.580521774606):4.4…
	TREE tree_2457 = ((((Tympanuchus_phasianellus:4.2901048955,Dendragapus_canadensis:4.2901048955):81.20035877100001,(Chen_caerulescens:25.1408081099,(((Somateria_mollissima:10.106943723799999,Mergus_serrator:10.10694372423):1.1169515794,(Aythya_affinis:2.1162435367,Aythya_americana:2.1162435368):9.107651767499998):0.9227429190900001,(Anas_platyrhynchos:5.0633343286,Anas_strepera:5.0633343285):7.083…
	TREE tree_2652 = ((((Dendragapus_canadensis:7.522557316,Tympanuchus_phasianellus:7.52255731487):71.07876850779999,(Chen_caerulescens:19.2200425699,(((Aythya_americana:1.4032186845,Aythya_affinis:1.4032186844999999):8.443107294,(Somateria_mollissima:9.2453424698,Mergus_serrator:9.245342470899999):0.6009835085999999):0.92320984302,(Anas_platyrhynchos:5.002225182205,Anas_strepera:5.002225181):5.7673…
	TREE tree_8581 = ((((Tympanuchus_phasianellus:8.7767610159,Dendragapus_canadensis:8.776761016):79.1306513382,(Chen_caerulescens:17.1870557803,(((Somateria_mollissima:6.864151286399999,Mergus_serrator:6.864151286):0.95622786181,(Aythya_americana:1.3883839335,Aythya_affinis:1.3883839333999999):6.431995214171):1.4588111024,(Anas_platyrhynchos:3.7396058804999,Anas_strepera:3.7396058813):5.5395843694)…
	TREE tree_1117 = ((((Dendragapus_canadensis:6.8555993612,Tympanuchus_phasianellus:6.8555993618999995):66.1586444982,(Chen_caerulescens:10.0619645201,(((Mergus_serrator:4.2501701786,Somateria_mollissima:4.2501701785699995):0.368672613,(Aythya_affinis:1.0081885943,Aythya_americana:1.0081885943):3.61065419779):0.6636133671,(Anas_strepera:2.3061915738,Anas_platyrhynchos:2.30619157297):2.9762645858):4…
	TREE tree_3167 = ((((Tympanuchus_phasianellus:5.3420544451000005,Dendragapus_canadensis:5.342054444):74.68406318640001,(Chen_caerulescens:15.156016849699999,(((Somateria_mollissima:5.951847448500001,Mergus_serrator:5.9518474487):1.1246329556,(Aythya_americana:1.3640012666999999,Aythya_affinis:1.3640012666999999):5.7124791362):0.4812914597,(Anas_strepera:3.6878429999,Anas_platyrhynchos:3.687843000…
	TREE tree_1687 = ((((Dendragapus_canadensis:9.393374409,Tympanuchus_phasianellus:9.3933744093):72.86840944069999,(Chen_caerulescens:11.200753019999999,((Anas_strepera:2.6907728526,Anas_platyrhynchos:2.69077285285):3.2401783085,((Aythya_affinis:0.7334264409,Aythya_americana:0.7334264409):4.50455318621,(Mergus_serrator:4.7147084135,Somateria_mollissima:4.714708412999999):0.5232712137):0.69297153439…
	TREE tree_5369 = ((((Tympanuchus_phasianellus:8.6659931167,Dendragapus_canadensis:8.665993117):67.9793612528,(Chen_caerulescens:22.799315839399995,((Anas_strepera:4.7953749385,Anas_platyrhynchos:4.79537493964):6.87549214648,((Somateria_mollissima:9.0068733499,Mergus_serrator:9.006873349600001):0.802026319,(Aythya_americana:2.1485447615999997,Aythya_affinis:2.1485447617999998):7.660354906979999):1…
	TREE tree_3401 = ((((Dendragapus_canadensis:7.6744645724,Tympanuchus_phasianellus:7.6744645726):68.154200848,(Chen_caerulescens:24.558218820599997,((Anas_platyrhynchos:6.600047224809999,Anas_strepera:6.600047225200001):6.60981618613,((Somateria_mollissima:11.9788912054,Mergus_serrator:11.97889120594):0.6779444005199999,(Aythya_americana:2.3316750018000003,Aythya_affinis:2.3316750019):10.325160604…
	TREE tree_5497 = ((((Tympanuchus_phasianellus:6.40511709929,Dendragapus_canadensis:6.4051170987):69.25830033605,(Chen_caerulescens:22.754978431,((Anas_strepera:5.990829343,Anas_platyrhynchos:5.990829342291):5.07119355994,((Somateria_mollissima:9.6418807607,Mergus_serrator:9.641880761):0.6577520078,(Aythya_americana:2.1214268909,Aythya_affinis:2.121426890606):8.1782058776):0.7623901339810001):11.6…
	TREE tree_6400 = ((((Dendragapus_canadensis:4.5395313409,Tympanuchus_phasianellus:4.539531341470001):67.96073131099999,(Chen_caerulescens:18.1316364901,((Anas_platyrhynchos:4.82641573189,Anas_strepera:4.8264157311):5.0693340537000005,((Aythya_affinis:1.6916779427,Aythya_americana:1.6916779427000002):6.8092187611,(Mergus_serrator:8.0278276765,Somateria_mollissima:8.027827676900001):0.47306902722):…
	TREE tree_9016 = ((((Dendragapus_canadensis:7.062401131,Tympanuchus_phasianellus:7.0624011309):71.01124124107,(Chen_caerulescens:14.909645070699998,(((Aythya_affinis:1.679823993,Aythya_americana:1.6798239929):4.7791636468,(Somateria_mollissima:5.2642795326,Mergus_serrator:5.2642795316):1.19470810686):1.4321652787797,(Anas_platyrhynchos:2.8440043071220003,Anas_strepera:2.84400430713):5.0471486102)…
	TREE tree_0057 = ((((Dendragapus_canadensis:9.099991643,Tympanuchus_phasianellus:9.099991642900001):69.8176302805,(Chen_caerulescens:29.0519489006,(((Aythya_affinis:2.0006522752,Aythya_americana:2.0006522752):11.0465702214,(Mergus_serrator:12.042549996900002,Somateria_mollissima:12.042549998099998):1.0046724999):1.1247638692000002,(Anas_platyrhynchos:6.64681195014,Anas_strepera:6.646811951):7.525…
	TREE tree_7349 = ((((Tympanuchus_phasianellus:7.2942159613,Dendragapus_canadensis:7.2942159607):69.9026009788,(Chen_caerulescens:20.44976766997,((Anas_platyrhynchos:4.40905738727,Anas_strepera:4.4090573878):5.518554613200001,((Aythya_affinis:1.7416459684999999,Aythya_americana:1.7416459683999999):7.882146558600001,(Somateria_mollissima:8.325624164999999,Mergus_serrator:8.325624165099999):1.298168…
	TREE tree_9723 = ((((Tympanuchus_phasianellus:6.4632204758,Dendragapus_canadensis:6.4632204751):72.2562391958,(Chen_caerulescens:19.0116061593,((Anas_platyrhynchos:4.486842045072,Anas_strepera:4.4868420450999995):4.59358727771,((Aythya_affinis:1.6263017004,Aythya_americana:1.6263017004):6.8097297862,(Somateria_mollissima:7.243361552500001,Mergus_serrator:7.2433615515):1.192669935):0.6443978363620…
	TREE tree_8931 = ((((Tympanuchus_phasianellus:5.210415440839999,Dendragapus_canadensis:5.210415440999999):80.122460804,(Chen_caerulescens:31.194489110099997,(((Mergus_serrator:12.2092926456,Somateria_mollissima:12.2092926462):1.9894951483,(Aythya_affinis:2.23947919233,Aythya_americana:2.239479192):11.9593086017):0.5769888342,(Anas_platyrhynchos:7.786753481030001,Anas_strepera:7.786753482):6.98902…
	TREE tree_3235 = ((((Tympanuchus_phasianellus:5.747769959199999,Dendragapus_canadensis:5.74776996):68.61399611122,(Chen_caerulescens:27.0509384187,(((Somateria_mollissima:11.640685086600001,Mergus_serrator:11.6406850864):1.3423608529,(Aythya_americana:2.2431448878999998,Aythya_affinis:2.2431448878999998):10.7399010515):1.46009188861,(Anas_platyrhynchos:6.494849983900001,Anas_strepera:6.4948499841…
	TREE tree_1129 = ((((Dendragapus_canadensis:6.975794046,Tympanuchus_phasianellus:6.975794046300001):75.14834683613999,(Chen_caerulescens:29.341199028800002,((Anas_strepera:6.870122574299999,Anas_platyrhynchos:6.87012257386):7.3768360007,((Aythya_americana:2.664139266,Aythya_affinis:2.6641392657000003):10.4142089854,(Somateria_mollissima:11.691114734300001,Mergus_serrator:11.69111473332):1.3872335…
	TREE tree_7556 = ((((Tympanuchus_phasianellus:9.596730686,Dendragapus_canadensis:9.596730686):65.31001845899999,(Chen_caerulescens:11.32447220987,((Anas_strepera:3.0907802297999996,Anas_platyrhynchos:3.090780229715):3.131577853,((Somateria_mollissima:4.66890387535,Mergus_serrator:4.6689038753):0.76984547513,(Aythya_americana:1.005573299,Aythya_affinis:1.0055732989):4.4331760516):0.78360873242):5.…
	TREE tree_4193 = ((((Dendragapus_canadensis:7.476279542,Tympanuchus_phasianellus:7.476279543):98.383668957,(Chen_caerulescens:13.487718819659998,(((Somateria_mollissima:5.9856776086700005,Mergus_serrator:5.9856776091):0.6455850236,(Aythya_affinis:1.2645469046,Aythya_americana:1.2645469047):5.3667157283):0.69245743287,(Anas_platyrhynchos:3.28543012392,Anas_strepera:3.2854301239):4.03828994146):6.1…
	TREE tree_4230 = ((((Tympanuchus_phasianellus:5.9722424137,Dendragapus_canadensis:5.9722424143):77.4974818092,(Chen_caerulescens:26.622882619900004,((Anas_strepera:5.7320662209,Anas_platyrhynchos:5.73206622029):6.2168697323,((Aythya_affinis:2.2594910521,Aythya_americana:2.2594910521):8.8310000057,(Mergus_serrator:9.562369649899999,Somateria_mollissima:9.5623696503):1.5281214074):0.8584448959):14.…
	TREE tree_4768 = ((((Tympanuchus_phasianellus:5.5292330994,Dendragapus_canadensis:5.529233099300001):71.405617028,(Chen_caerulescens:22.910143039959998,(((Somateria_mollissima:9.5192830169,Mergus_serrator:9.5192830183):1.1406301835,(Aythya_americana:1.9111819467000002,Aythya_affinis:1.9111819471000002):8.7487312541):1.21466425808,(Anas_platyrhynchos:5.397833683929,Anas_strepera:5.3978336848):6.47…
	TREE tree_1921 = ((((Tympanuchus_phasianellus:11.100054836399998,Dendragapus_canadensis:11.1000548352):80.7172990642,(Chen_caerulescens:12.660417369300001,(((Anas_platyrhynchos:2.65351809344,Anas_strepera:2.65351809393):2.55039469511,(Aythya_americana:1.0655598641,Aythya_affinis:1.06555986424):4.138352923699999):0.28280555581,(Somateria_mollissima:4.6644002314,Mergus_serrator:4.664400230433):0.82…
	TREE tree_0382 = ((((Tympanuchus_phasianellus:7.90825707466,Dendragapus_canadensis:7.9082570748):71.19685869659999,(Chen_caerulescens:14.127084659839998,(((Aythya_affinis:1.1724404418,Aythya_americana:1.1724404418):5.595698129857,(Mergus_serrator:5.90427214057,Somateria_mollissima:5.9042721403):0.8638664312):0.7575591227,(Anas_platyrhynchos:3.3222129356799996,Anas_strepera:3.3222129352):4.2034847…
	TREE tree_6395 = ((((Dendragapus_canadensis:3.9283554847,Tympanuchus_phasianellus:3.928355484000001):74.7355723453,(Chen_caerulescens:22.3980057096,(((Aythya_americana:1.9468167754799999,Aythya_affinis:1.9468167753999999):7.7880874592,(Mergus_serrator:8.578441699799999,Somateria_mollissima:8.578441699599999):1.1564625347):1.21020785281,(Anas_strepera:4.5878090754,Anas_platyrhynchos:4.58780907513)…
	TREE tree_5728 = ((((Tympanuchus_phasianellus:7.1646362037,Dendragapus_canadensis:7.164636204100001):71.16331001820001,(Chen_caerulescens:24.6971545808,((Anas_platyrhynchos:6.59804611196,Anas_strepera:6.5980461120000005):6.075094802800001,((Aythya_americana:2.0678094616,Aythya_affinis:2.0678094616):9.7090713718,(Mergus_serrator:10.079554220399999,Somateria_mollissima:10.07955422021):1.697326614):…
	TREE tree_2198 = ((((Dendragapus_canadensis:5.474584227999999,Tympanuchus_phasianellus:5.4745842285):75.2750634478,(Chen_caerulescens:25.306126970099996,(((Mergus_serrator:8.66166601172,Somateria_mollissima:8.6616660106):1.0845420717,(Aythya_americana:1.9974874786,Aythya_affinis:1.9974874787):7.7487206041):1.1559818381,(Anas_strepera:5.1761619649,Anas_platyrhynchos:5.1761619652699995):5.726027955…
	TREE tree_8113 = ((((Tympanuchus_phasianellus:6.77073830119,Dendragapus_canadensis:6.770738301):68.31030497219999,(Chen_caerulescens:14.989390670199999,((Anas_strepera:3.3785526484,Anas_platyrhynchos:3.3785526488799995):3.5279203410999997,((Aythya_americana:1.0855489249,Aythya_affinis:1.0855489248999999):5.390888952429999,(Mergus_serrator:5.6930248449,Somateria_mollissima:5.6930248445):0.78341303…
	TREE tree_9201 = ((((Dendragapus_canadensis:7.573251621,Tympanuchus_phasianellus:7.57325162079):65.9923351904,(Chen_caerulescens:16.3515337898,((Anas_strepera:4.0910309481,Anas_platyrhynchos:4.09103094732):3.9022190315999996,((Aythya_americana:1.1972057108999998,Aythya_affinis:1.19720571092):6.250328838,(Somateria_mollissima:6.793882012090001,Mergus_serrator:6.793882011700001):0.6536525373):0.545…
	TREE tree_9877 = ((((Dendragapus_canadensis:6.127043045599999,Tympanuchus_phasianellus:6.1270430454):83.0988688841,(Chen_caerulescens:11.187985849959997,(((Somateria_mollissima:4.678696822899999,Mergus_serrator:4.678696823299999):0.67091832596,(Aythya_affinis:1.0996480474,Aythya_americana:1.0996480474399999):4.24996710226):0.7265196223,(Anas_strepera:2.6213618808000003,Anas_platyrhynchos:2.621361…
	TREE tree_9910 = ((((Dendragapus_canadensis:4.1884971679000005,Tympanuchus_phasianellus:4.1884971681):77.1038261077,(Chen_caerulescens:25.5816483388,((Anas_strepera:5.3333374584,Anas_platyrhynchos:5.33333745919):6.3616452275,((Aythya_affinis:1.58838131017,Aythya_americana:1.5883813102):9.0211828689,(Somateria_mollissima:9.782091851499999,Mergus_serrator:9.7820918502):0.8274723286):1.0854185067):1…
	TREE tree_8169 = ((((Dendragapus_canadensis:6.090854735000001,Tympanuchus_phasianellus:6.090854735200001):72.6918748583,(Chen_caerulescens:22.4821816404,((Anas_platyrhynchos:5.63808601757,Anas_strepera:5.638086017600001):5.9459629918,((Aythya_affinis:1.9281241712,Aythya_americana:1.9281241712):8.7014849298,(Somateria_mollissima:9.15305962437,Mergus_serrator:9.1530596254):1.4765494757):0.954439909…
	TREE tree_2599 = ((((Dendragapus_canadensis:4.9776093286,Tympanuchus_phasianellus:4.9776093287):69.5436951263,(Chen_caerulescens:13.303472570400002,(((Mergus_serrator:5.421470103900001,Somateria_mollissima:5.4214701035):0.3506341791,(Aythya_affinis:0.9768175722,Aythya_americana:0.97681757228):4.7952867108):1.121758737596,(Anas_platyrhynchos:3.3118194659149998,Anas_strepera:3.3118194661):3.5820435…
	TREE tree_7882 = ((((Dendragapus_canadensis:7.694263810000001,Tympanuchus_phasianellus:7.6942638096):74.0323204252,(Chen_caerulescens:27.3127990706,((Anas_strepera:6.1590375544,Anas_platyrhynchos:6.1590375549620004):6.4423122348,((Mergus_serrator:9.6753046287,Somateria_mollissima:9.675304627200001):1.0678191131299999,(Aythya_americana:2.13431558,Aythya_affinis:2.1343155798):8.60880816077):1.85822…
	TREE tree_3721 = ((((Tympanuchus_phasianellus:5.8872527586,Dendragapus_canadensis:5.8872527585):75.4185330012,(Chen_caerulescens:18.685142189799997,(((Somateria_mollissima:7.43928032827,Mergus_serrator:7.439280327400001):1.0921413511,(Aythya_americana:1.6772665439,Aythya_affinis:1.6772665439299999):6.854155134999999):1.3496215668999998,(Anas_platyrhynchos:4.9774226826,Anas_strepera:4.977422683099…
	TREE tree_1501 = ((((Tympanuchus_phasianellus:5.2011136935,Dendragapus_canadensis:5.2011136933):79.9507522368,(Chen_caerulescens:27.5158974398,(((Mergus_serrator:12.465402104699999,Somateria_mollissima:12.4654021041):2.0026030001,(Aythya_affinis:2.6933925304999997,Aythya_americana:2.6933925307999997):11.774612574819999):1.586077572,(Anas_strepera:7.312528573,Anas_platyrhynchos:7.3125285727):8.741…
	TREE tree_5482 = ((((Tympanuchus_phasianellus:4.9257654486,Dendragapus_canadensis:4.9257654485):68.3923935584,(Chen_caerulescens:27.3763274796,((Anas_platyrhynchos:6.039764034905,Anas_strepera:6.0397640351):7.4116724137,((Aythya_americana:1.8448830024,Aythya_affinis:1.8448830025):10.205174150900001,(Somateria_mollissima:11.0124219582,Mergus_serrator:11.0124219589):1.0376351953):1.4013792960300002…
	TREE tree_6929 = ((((Dendragapus_canadensis:7.493610494,Tympanuchus_phasianellus:7.49361049414):71.9503716434,(Chen_caerulescens:27.960118529700004,(((Somateria_mollissima:11.152503946300001,Mergus_serrator:11.1525039456):1.432719816,(Aythya_affinis:2.5182127626,Aythya_americana:2.5182127630899998):10.067010998499999):2.0930304319,(Anas_strepera:6.3191591157,Anas_platyrhynchos:6.31915911506):8.35…
	TREE tree_1466 = ((((Dendragapus_canadensis:7.3763741515,Tympanuchus_phasianellus:7.376374152):70.7242447498,(Chen_caerulescens:21.2096309403,((Anas_platyrhynchos:5.4424598016664,Anas_strepera:5.4424598026):5.2255186657,((Mergus_serrator:8.477991069299998,Somateria_mollissima:8.4779910692):0.7146969619,(Aythya_americana:2.0141988752,Aythya_affinis:2.014198875):7.178489155039999):1.4752904374):10.…
	TREE tree_0385 = ((((Tympanuchus_phasianellus:8.03649769013,Dendragapus_canadensis:8.036497690000001):67.1768151909,(Chen_caerulescens:15.8155257898,(((Mergus_serrator:6.886418379899999,Somateria_mollissima:6.8864183792):1.1790323663,(Aythya_affinis:1.2548182915,Aythya_americana:1.2548182915):6.810632454):0.9346192658,(Anas_strepera:4.372420401099999,Anas_platyrhynchos:4.37242040117):4.6276496099…
	TREE tree_9726 = ((((Dendragapus_canadensis:7.572908136000001,Tympanuchus_phasianellus:7.57290813715):73.571302704,(Chen_caerulescens:19.9120251806,(((Mergus_serrator:7.8021847666,Somateria_mollissima:7.8021847645):1.6365168977000002,(Aythya_americana:1.7725500855999998,Aythya_affinis:1.7725500856):7.666151577400001):0.6341371474999999,(Anas_strepera:4.951047781,Anas_platyrhynchos:4.95104778068):…
	TREE tree_1379 = ((((Dendragapus_canadensis:6.6690671473,Tympanuchus_phasianellus:6.6690671481):67.147355554599,(Chen_caerulescens:20.06839843114,(((Aythya_americana:1.7057907054900001,Aythya_affinis:1.7057907055000001):6.841706573720001,(Somateria_mollissima:7.379172969800001,Mergus_serrator:7.379172970799999):1.1683243092):0.6423315702,(Anas_strepera:3.9078272197999997,Anas_platyrhynchos:3.9078…
	TREE tree_0908 = ((((Dendragapus_canadensis:7.5290356785,Tympanuchus_phasianellus:7.5290356777000005):87.65969238279999,(Chen_caerulescens:15.046893000799999,((Anas_strepera:3.2160883114,Anas_platyrhynchos:3.2160883116400005):4.142209874,((Aythya_affinis:1.0615863245,Aythya_americana:1.0615863246):5.6645779617,(Mergus_serrator:5.3956046748999995,Somateria_mollissima:5.3956046741999995):1.33055961…
	TREE tree_5865 = ((((Dendragapus_canadensis:9.236638334,Tympanuchus_phasianellus:9.2366383345):69.49362135370001,(Chen_caerulescens:15.78221310995,((Anas_strepera:3.4809756216,Anas_platyrhynchos:3.48097562171):3.5863791881000004,((Aythya_americana:1.2084715085,Aythya_affinis:1.2084715085):5.692945416200001,(Somateria_mollissima:6.3767335242,Mergus_serrator:6.37673352495):0.52468339998):0.16593788…
	TREE tree_0283 = ((((Dendragapus_canadensis:7.145764194079,Tympanuchus_phasianellus:7.14576419412):73.88172618349999,(Chen_caerulescens:24.1888462398,(((Somateria_mollissima:9.786912680099999,Mergus_serrator:9.786912679299999):1.53755351236,(Aythya_affinis:2.1130455663000003,Aythya_americana:2.1130455659):9.2114206252):0.6782487614,(Anas_platyrhynchos:4.838720001184,Anas_strepera:4.8387200005):7.…
	TREE tree_9581 = ((((Dendragapus_canadensis:5.5918532389,Tympanuchus_phasianellus:5.59185323935):79.6841284739,(Chen_caerulescens:25.939861189400002,((Anas_strepera:6.9741253779,Anas_platyrhynchos:6.9741253782):6.2127318807,((Mergus_serrator:11.1214135641,Somateria_mollissima:11.121413562999999):1.0752220955,(Aythya_americana:2.2708309395999997,Aythya_affinis:2.2708309403999998):9.9258047193):0.9…
	TREE tree_7408 = ((((Dendragapus_canadensis:6.1392873670000006,Tympanuchus_phasianellus:6.139287368100001):68.93337267940001,(Chen_caerulescens:25.7847788904,(((Somateria_mollissima:10.395036471,Mergus_serrator:10.395036472):1.1293056256,(Aythya_affinis:2.1882206010000003,Aythya_americana:2.1882206013):9.3361214952):1.074119275,(Anas_strepera:5.980530626499999,Anas_platyrhynchos:5.980530626550999…
	TREE tree_2464 = ((((Tympanuchus_phasianellus:6.45077074167,Dendragapus_canadensis:6.4507707407999995):65.658241686,(Chen_caerulescens:23.205546660899998,((Anas_platyrhynchos:4.6636354503,Anas_strepera:4.6636354505):7.2097798224,((Somateria_mollissima:10.2458980021,Mergus_serrator:10.24589800159):0.7762048042,(Aythya_affinis:1.9286551084,Aythya_americana:1.9286551087):9.0934476975):0.85131246613)…
	TREE tree_5169 = ((((Tympanuchus_phasianellus:6.9243481652,Dendragapus_canadensis:6.924348165800001):73.21712634240001,(Chen_caerulescens:18.04969459,((Anas_strepera:4.555018521,Anas_platyrhynchos:4.555018521337):4.0661453966,((Aythya_affinis:1.4111980994,Aythya_americana:1.4111980995):6.94911570312,(Somateria_mollissima:7.751993677000001,Mergus_serrator:7.7519936772):0.6083201255999999):0.260850…
	TREE tree_1958 = ((((Tympanuchus_phasianellus:5.38106665875,Dendragapus_canadensis:5.3810666596):77.25532883204,(Chen_caerulescens:25.1274153891,((Anas_platyrhynchos:5.58739542836,Anas_strepera:5.587395428):7.075589913899999,((Aythya_americana:2.5605985232,Aythya_affinis:2.5605985232000004):8.8380363115,(Somateria_mollissima:10.0913881818,Mergus_serrator:10.0913881816):1.3072466531):1.26435050812…
	TREE tree_2502 = ((((Dendragapus_canadensis:6.5597075942,Tympanuchus_phasianellus:6.559707594109999):74.7295123124,(Chen_caerulescens:12.424136239549998,(((Somateria_mollissima:5.3018615934,Mergus_serrator:5.3018615935):0.8454782062999999,(Aythya_americana:1.4286732559000002,Aythya_affinis:1.4286732559500002):4.71866654414):0.688921767,(Anas_platyrhynchos:3.10962980099,Anas_strepera:3.10962980129…
	TREE tree_5079 = ((((Tympanuchus_phasianellus:7.0540503865,Dendragapus_canadensis:7.0540503866):71.7229765434,(Chen_caerulescens:13.416075269399999,(((Mergus_serrator:5.2344278395999995,Somateria_mollissima:5.2344278395):0.75170416998,(Aythya_affinis:1.2600569376,Aythya_americana:1.2600569376):4.726075072):0.353968406262,(Anas_platyrhynchos:3.50332039115,Anas_strepera:3.5033203904000003):2.836780…
	TREE tree_4539 = ((((Dendragapus_canadensis:7.9186860067,Tympanuchus_phasianellus:7.9186860079):75.3137809441,(Chen_caerulescens:30.107341010399995,((Anas_platyrhynchos:6.98838493128,Anas_strepera:6.988384931000001):6.984846446200001,((Somateria_mollissima:11.34393220706,Mergus_serrator:11.3439322062):1.5003351645,(Aythya_americana:2.7471598802,Aythya_affinis:2.7471598796):10.097107492100001):1.1…
	TREE tree_5124 = ((((Dendragapus_canadensis:9.225634909,Tympanuchus_phasianellus:9.225634909300002):75.9079690573,(Chen_caerulescens:24.7874157401,((Anas_strepera:6.119480301,Anas_platyrhynchos:6.11948030075):6.426378873200001,((Aythya_affinis:1.9401987636,Aythya_americana:1.9401987636):8.81284851667,(Mergus_serrator:9.914218026499999,Somateria_mollissima:9.9142180264):0.8388292544):1.79281189249…
	TREE tree_8968 = ((((Tympanuchus_phasianellus:5.4603350322,Dendragapus_canadensis:5.4603350325):68.5250368,(Chen_caerulescens:21.1868507892,((Anas_platyrhynchos:5.0651041729,Anas_strepera:5.065104173):5.5943943762,((Mergus_serrator:8.823594102600001,Somateria_mollissima:8.8235941015):1.08541966674,(Aythya_americana:2.0650610682,Aythya_affinis:2.0650610682000003):7.843952700899999):0.7504847798600…
	TREE tree_8640 = ((((Dendragapus_canadensis:5.5970396558,Tympanuchus_phasianellus:5.5970396549):79.3230443163,(Chen_caerulescens:29.722573409899997,(((Mergus_serrator:14.1474866454,Somateria_mollissima:14.147486644):1.6420680876,(Aythya_affinis:2.6121722597,Aythya_americana:2.6121722592000003):13.17738247187):2.074298685,(Anas_platyrhynchos:7.097859025683,Anas_strepera:7.097859025):10.76599439140…
	TREE tree_4922 = ((((Tympanuchus_phasianellus:5.5249678942,Dendragapus_canadensis:5.5249678928999995):74.8242247971,(Chen_caerulescens:19.31722157984,(((Aythya_americana:1.6722386096,Aythya_affinis:1.6722386095):7.618387547200001,(Somateria_mollissima:8.2613832358,Mergus_serrator:8.2613832363):1.02924292126):1.60026935726,(Anas_strepera:5.05005659776,Anas_platyrhynchos:5.050056598119999):5.840838…
	TREE tree_7400 = ((((Dendragapus_canadensis:10.170775505,Tympanuchus_phasianellus:10.170775506):71.106892101346,(Chen_caerulescens:34.8286310021,(((Somateria_mollissima:12.795752267000001,Mergus_serrator:12.7957522679):1.8751719521399999,(Aythya_affinis:2.5067728711000004,Aythya_americana:2.5067728709):12.164151348772):0.3307595285,(Anas_platyrhynchos:6.55278444502,Anas_strepera:6.552784445):8.44…
	TREE tree_2521 = ((((Dendragapus_canadensis:6.272014715,Tympanuchus_phasianellus:6.2720147155):66.0728424971,(Chen_caerulescens:18.4751585695,(((Aythya_americana:1.6299661421,Aythya_affinis:1.6299661421):6.621595802,(Somateria_mollissima:7.6979109781,Mergus_serrator:7.697910977299999):0.5536509659):1.0537222371,(Anas_strepera:3.8486945468,Anas_platyrhynchos:3.84869454778):5.4565896338):9.16987438…
	TREE tree_6903 = ((((Dendragapus_canadensis:7.2427618556999995,Tympanuchus_phasianellus:7.2427618566000005):73.5494578561,(Chen_caerulescens:25.6648194036,((Anas_platyrhynchos:5.400610452442001,Anas_strepera:5.4006104519):5.8451990038999995,((Mergus_serrator:9.226470482999998,Somateria_mollissima:9.2264704837):1.1649935737,(Aythya_americana:2.2269207983,Aythya_affinis:2.2269207985):8.16454325788)…
	TREE tree_7232 = ((((Dendragapus_canadensis:7.1178813376,Tympanuchus_phasianellus:7.117881337600001):68.4059559431,(Chen_caerulescens:20.442136260199998,((Anas_platyrhynchos:5.2644291743,Anas_strepera:5.264429175):5.5794559478,((Aythya_affinis:1.84964402208,Aythya_americana:1.8496440224):7.9211105159,(Somateria_mollissima:9.083326081,Mergus_serrator:9.083326080199999):0.68742845671):1.07313058552…
	TREE tree_4088 = ((((Tympanuchus_phasianellus:6.3951444523,Dendragapus_canadensis:6.3951444526):64.30813428089999,(Chen_caerulescens:19.321909089300004,((Anas_strepera:4.4131564122,Anas_platyrhynchos:4.41315641231):5.5615435949,((Aythya_affinis:1.23563278051,Aythya_americana:1.2356327804):8.103308108,(Somateria_mollissima:8.0802264817,Mergus_serrator:8.0802264821):1.2587144054):0.63575912015):9.3…
	TREE tree_8867 = ((((Dendragapus_canadensis:5.3013100562,Tympanuchus_phasianellus:5.301310056):70.13919139709999,(Chen_caerulescens:23.938626460000002,(((Mergus_serrator:10.2520287197,Somateria_mollissima:10.2520287189):1.216964243,(Aythya_affinis:1.941495119372,Aythya_americana:1.9414951193):9.527497843586998):0.8780215396,(Anas_strepera:6.140390459100001,Anas_platyrhynchos:6.14039045923):6.2066…
	TREE tree_2660 = ((((Dendragapus_canadensis:7.829847342,Tympanuchus_phasianellus:7.8298473412):66.40380129953999,(Chen_caerulescens:17.7916498189,((Anas_platyrhynchos:3.8980663328499996,Anas_strepera:3.89806633259):4.2158861842,((Mergus_serrator:6.9354758754,Somateria_mollissima:6.9354758757):0.59459359629,(Aythya_affinis:1.5517901882,Aythya_americana:1.5517901882):5.97827928344):0.58388304432999…
	TREE tree_4236 = ((((Tympanuchus_phasianellus:5.052068971600001,Dendragapus_canadensis:5.0520689719):68.2015028834,(Chen_caerulescens:33.9128088292,(((Somateria_mollissima:13.2651136522,Mergus_serrator:13.2651136536):1.4678235670000002,(Aythya_affinis:2.5543525101,Aythya_americana:2.5543525103999998):12.17858471):2.3058070893,(Anas_platyrhynchos:8.72183768445,Anas_strepera:8.721837683):8.31690662…
	TREE tree_9514 = ((((Dendragapus_canadensis:4.5099019698,Tympanuchus_phasianellus:4.5099019699000005):69.72043244529999,(Chen_caerulescens:24.834900879699997,(((Aythya_affinis:2.2299102889,Aythya_americana:2.22991028879):10.2263268263,(Somateria_mollissima:10.3130221756,Mergus_serrator:10.3130221752):2.1432149394):1.3520471982,(Anas_strepera:6.5774376099,Anas_platyrhynchos:6.5774376101800005):7.2…
	TREE tree_3666 = ((((Tympanuchus_phasianellus:6.03556421992,Dendragapus_canadensis:6.0355642205999995):71.4605612698,(Chen_caerulescens:26.9405297009,(((Aythya_affinis:2.3551817969,Aythya_americana:2.3551817972):9.265964866200001,(Somateria_mollissima:10.5677601976,Mergus_serrator:10.567760198030001):1.0533864647):1.05739447275,(Anas_platyrhynchos:5.767360088069999,Anas_strepera:5.767360088):6.91…
	TREE tree_6467 = ((((Tympanuchus_phasianellus:5.6924345133,Dendragapus_canadensis:5.6924345133):71.0798559642,(Chen_caerulescens:14.575499989199999,(((Mergus_serrator:5.79708589467,Somateria_mollissima:5.7970858943):1.0133683732,(Aythya_affinis:1.2803711254,Aythya_americana:1.2803711254999999):5.530083142920001):0.40942726370000004,(Anas_strepera:3.8053555049,Anas_platyrhynchos:3.80535550421):3.4…
	TREE tree_6699 = ((((Tympanuchus_phasianellus:9.8369612318,Dendragapus_canadensis:9.8369612313):68.4195343456,(Chen_caerulescens:28.439400131,(((Somateria_mollissima:10.5478789659,Mergus_serrator:10.5478789659):1.3158781991,(Aythya_affinis:1.8146354167699998,Aythya_americana:1.8146354167999998):10.0491217498):0.75104901043,(Anas_platyrhynchos:6.03321085425,Anas_strepera:6.0332108546):6.5815953216…
	TREE tree_5751 = ((((Tympanuchus_phasianellus:6.683856112900001,Dendragapus_canadensis:6.6838561126):74.27989711000001,(Chen_caerulescens:33.80402256814,((Anas_strepera:8.4131584646,Anas_platyrhynchos:8.41315846482):8.9539190536,((Aythya_affinis:3.1468538109299997,Aythya_americana:3.1468538099):12.539553379400001,(Somateria_mollissima:14.103696597399999,Mergus_serrator:14.10369659632):1.582710593…
	TREE tree_5580 = ((((Tympanuchus_phasianellus:9.325948051800001,Dendragapus_canadensis:9.325948052):77.0225304941,(Chen_caerulescens:30.386935260100003,(((Somateria_mollissima:12.8873127009,Mergus_serrator:12.887312700199999):2.2470801598000003,(Aythya_affinis:2.3753413022,Aythya_americana:2.3753413021):12.7590515582):0.9918230323,(Anas_strepera:6.2078158131,Anas_platyrhynchos:6.20781581354):9.91…
	TREE tree_4211 = ((((Tympanuchus_phasianellus:4.8650217102,Dendragapus_canadensis:4.8650217108):72.99188434249999,(Chen_caerulescens:12.0179827506,(((Mergus_serrator:4.82010657065,Somateria_mollissima:4.8201065706):0.6649439248,(Aythya_americana:1.00058329439,Aythya_affinis:1.0005832943100001):4.4844672017):0.3854713659,(Anas_platyrhynchos:2.59969896443,Anas_strepera:2.5996989641):3.2708228970000…
	TREE tree_2571 = ((((Tympanuchus_phasianellus:5.962874013,Dendragapus_canadensis:5.9628740138000005):68.2732454861,(Chen_caerulescens:18.1361641906,(((Aythya_americana:1.6871883067,Aythya_affinis:1.6871883067):8.018347363085,(Mergus_serrator:9.2763396068,Somateria_mollissima:9.276339605):0.42919606369999996):0.1533155175,(Anas_platyrhynchos:4.93004215601,Anas_strepera:4.930042155900001):4.9288090…
	TREE tree_9350 = ((((Dendragapus_canadensis:10.971846962299999,Tympanuchus_phasianellus:10.971846963299999):60.46235003001,(Chen_caerulescens:35.7158666889,((Anas_strepera:8.645251224999999,Anas_platyrhynchos:8.64525122477):8.93579255902,((Somateria_mollissima:15.315367455999999,Mergus_serrator:15.315367456):1.1161501686,(Aythya_affinis:3.2568176734,Aythya_americana:3.2568176727999996):13.1746999…
	TREE tree_0872 = ((((Dendragapus_canadensis:9.0039467281,Tympanuchus_phasianellus:9.003946728099999):67.367025795,(Chen_caerulescens:14.880052239800001,((Anas_strepera:3.523489187,Anas_platyrhynchos:3.523489187032):4.1175249405,((Somateria_mollissima:5.7578369224,Mergus_serrator:5.7578369226):0.5958910698400001,(Aythya_americana:1.1089778774,Aythya_affinis:1.1089778773):5.2447501147):1.2872861348…
	TREE tree_7124 = ((((Dendragapus_canadensis:9.948415266400001,Tympanuchus_phasianellus:9.9484152666):70.5707766475,(Chen_caerulescens:30.264054589589996,(((Somateria_mollissima:11.669953266,Mergus_serrator:11.669953265999998):0.7926949613000001,(Aythya_affinis:2.5285685079899998,Aythya_americana:2.528568508):9.934079720029999):0.98802824379,(Anas_platyrhynchos:6.43089939241,Anas_strepera:6.430899…
	TREE tree_4581 = ((((Dendragapus_canadensis:7.055238322999999,Tympanuchus_phasianellus:7.055238322700001):72.67029416609999,(Chen_caerulescens:14.072595049799999,(((Aythya_americana:1.0735310565,Aythya_affinis:1.07353105645):5.48065007171,(Mergus_serrator:6.0595982395,Somateria_mollissima:6.0595982401):0.49458288840000003):0.7516390910299999,(Anas_strepera:3.3354530749999998,Anas_platyrhynchos:3.…
	TREE tree_4239 = ((((Tympanuchus_phasianellus:5.810099560219999,Dendragapus_canadensis:5.810099559799999):66.0569590871,(Chen_caerulescens:13.1864228006,(((Mergus_serrator:5.4551117043,Somateria_mollissima:5.455111704899999):0.6580051405,(Aythya_americana:1.1157588255,Aythya_affinis:1.1157588255):4.99735801847):0.7177792482700001,(Anas_strepera:2.8832671191,Anas_platyrhynchos:2.883267118699):3.94…
	TREE tree_7707 = ((((Dendragapus_canadensis:12.682975199,Tympanuchus_phasianellus:12.6829751995):79.837752833,(Chen_caerulescens:24.4768163702,((Anas_strepera:4.8853601730000005,Anas_platyrhynchos:4.885360172838):6.9802319814,((Somateria_mollissima:8.6465245252,Mergus_serrator:8.646524525499999):1.3541803598,(Aythya_affinis:2.5853236178,Aythya_americana:2.5853236182000003):7.41538126765):1.864887…
	TREE tree_6727 = ((((Tympanuchus_phasianellus:3.9543378793999997,Dendragapus_canadensis:3.95433788):73.49273705393,(Chen_caerulescens:16.1741877595,(((Mergus_serrator:5.7056436216,Somateria_mollissima:5.7056436221):0.6500366524000001,(Aythya_affinis:1.08994824487,Aythya_americana:1.0899482447700002):5.265732029464):0.70474956336,(Anas_strepera:3.2586498862999997,Anas_platyrhynchos:3.25864988716):…
	TREE tree_4063 = ((((Tympanuchus_phasianellus:9.008985375839998,Dendragapus_canadensis:9.008985376999998):74.6230355455,(Chen_caerulescens:16.0675521295,((Anas_strepera:3.5440717917,Anas_platyrhynchos:3.5440717916019997):4.822959819099999,((Aythya_americana:1.5839392474,Aythya_affinis:1.5839392474):5.9336966025,(Mergus_serrator:6.400175884200001,Somateria_mollissima:6.400175883799999):1.117459965…
	TREE tree_0094 = ((((Dendragapus_canadensis:7.223771049100001,Tympanuchus_phasianellus:7.2237710486):73.1446414446,(Chen_caerulescens:16.453875120953,(((Aythya_affinis:1.2128628372999999,Aythya_americana:1.2128628372999999):6.1460486772500005,(Somateria_mollissima:6.6689661305,Mergus_serrator:6.668966131):0.6899453839):1.336264115,(Anas_platyrhynchos:4.404073580102001,Anas_strepera:4.4040735797):…
	TREE tree_5356 = ((((Dendragapus_canadensis:7.802551281,Tympanuchus_phasianellus:7.8025512802999994):78.5685451598,(Chen_caerulescens:20.62306261089,(((Aythya_affinis:2.0883428845,Aythya_americana:2.0883428842000002):7.596705697720999,(Mergus_serrator:7.891475827859999,Somateria_mollissima:7.8914758279):1.7935727529):0.992162358,(Anas_platyrhynchos:5.091037740636,Anas_strepera:5.0910377399):5.586…
	TREE tree_6068 = ((((Dendragapus_canadensis:4.2644134785,Tympanuchus_phasianellus:4.264413479090001):72.743627178316,(Chen_caerulescens:13.960832059307,((Anas_strepera:3.174465856,Anas_platyrhynchos:3.1744658558799994):3.47101458192,((Aythya_affinis:1.10965516537,Aythya_americana:1.1096551654):5.1426872405,(Mergus_serrator:5.7369766198,Somateria_mollissima:5.7369766198):0.515365786):0.39313803335…
	TREE tree_6368 = ((((Tympanuchus_phasianellus:8.915710672000001,Dendragapus_canadensis:8.915710673):72.5703975703,(Chen_caerulescens:26.641095010199997,((Anas_strepera:6.180510952,Anas_platyrhynchos:6.180510952040001):6.9998807179,((Aythya_affinis:2.3181392920099997,Aythya_americana:2.3181392916):9.6150390407,(Somateria_mollissima:10.827001111900001,Mergus_serrator:10.82700111269):1.1061772206):1…
	TREE tree_5086 = ((((Tympanuchus_phasianellus:8.6889699473,Dendragapus_canadensis:8.6889699474):76.9582707351,(Chen_caerulescens:19.8452033895,((Anas_platyrhynchos:4.659552397770001,Anas_strepera:4.6595523967000005):4.7411681493,((Somateria_mollissima:7.8857500807,Mergus_serrator:7.885750080200001):0.80986479658,(Aythya_americana:1.73930076015,Aythya_affinis:1.73930076008):6.956314117):0.70510566…
	TREE tree_9782 = ((((Tympanuchus_phasianellus:10.50841692046,Dendragapus_canadensis:10.5084169212):65.6988936872,(Chen_caerulescens:19.5064264206,(((Somateria_mollissima:8.4840020357,Mergus_serrator:8.4840020363):0.4892535815,(Aythya_affinis:1.7285981272000002,Aythya_americana:1.7285981270000002):7.2446574905):1.11851289237,(Anas_strepera:4.9731299607,Anas_platyrhynchos:4.97312996136):5.118638548…
	TREE tree_7505 = ((((Dendragapus_canadensis:7.358626177,Tympanuchus_phasianellus:7.358626177484):73.49629153347,(Chen_caerulescens:21.4542781802,((Anas_platyrhynchos:4.873746483969999,Anas_strepera:4.8737464846):6.0426889507,((Somateria_mollissima:9.033416624,Mergus_serrator:9.033416623299999):1.0196527376,(Aythya_americana:1.9639344776,Aythya_affinis:1.9639344780999999):8.0891348841):0.863366073…
	TREE tree_4885 = ((((Tympanuchus_phasianellus:7.2629060687,Dendragapus_canadensis:7.262906069):75.3147465362,(Chen_caerulescens:20.15770291973,(((Aythya_affinis:1.4002233649,Aythya_americana:1.4002233649):7.46798566096,(Somateria_mollissima:8.036716321699998,Mergus_serrator:8.036716322):0.83149270399):0.9795968186,(Anas_platyrhynchos:5.02504788972,Anas_strepera:5.025047889900001):4.8227579552):10…
	TREE tree_9952 = ((((Dendragapus_canadensis:6.6648987637,Tympanuchus_phasianellus:6.66489876443):71.3878991847,(Chen_caerulescens:25.8641601094,(((Aythya_americana:2.101951182,Aythya_affinis:2.1019511824):10.2890335855,(Somateria_mollissima:10.6695394126,Mergus_serrator:10.669539413249998):1.72144535527):0.6225112109,(Anas_strepera:5.9203446419,Anas_platyrhynchos:5.9203446420059995):7.093151337):…
	TREE tree_0878 = ((((Dendragapus_canadensis:4.8684643660999996,Tympanuchus_phasianellus:4.8684643662000004):67.8105839057,(Chen_caerulescens:14.814753500199998,((Anas_platyrhynchos:3.3463161273,Anas_strepera:3.3463161275999997):3.5265690614399996,((Aythya_affinis:1.0874099616,Aythya_americana:1.0874099616):5.600148475299999,(Somateria_mollissima:5.920417269230001,Mergus_serrator:5.920417269262):0…
	TREE tree_8487 = ((((Dendragapus_canadensis:5.9372809467,Tympanuchus_phasianellus:5.9372809472000005):69.68867890614,(Chen_caerulescens:9.24882217943,((Anas_strepera:2.0553951514,Anas_platyrhynchos:2.055395151359):2.5858464318000003,((Somateria_mollissima:3.9317201135100004,Mergus_serrator:3.9317201126):0.311199358,(Aythya_americana:0.8832190303,Aythya_affinis:0.88321903028):3.3597004405):0.39832…
	TREE tree_9761 = ((((Dendragapus_canadensis:11.304482119,Tympanuchus_phasianellus:11.30448211951):70.6229363601,(Chen_caerulescens:26.4185134177265,((Somateria_mollissima:10.9740585915,Mergus_serrator:10.9740585921):0.9131674556,((Anas_strepera:5.0803596717,Anas_platyrhynchos:5.080359671940999):6.616677091,(Aythya_americana:1.9635339843,Aythya_affinis:1.9635339843):9.7335027793):0.19018928345):14…
	TREE tree_1144 = ((((Tympanuchus_phasianellus:9.3060036183,Dendragapus_canadensis:9.306003619):67.4671949997,(Chen_caerulescens:24.97725405945,((Anas_strepera:5.6720362506,Anas_platyrhynchos:5.672036249846999):6.4828281551,((Aythya_affinis:2.0742380009000003,Aythya_americana:2.0742380009):8.92581178857,(Mergus_serrator:10.368699338799999,Somateria_mollissima:10.368699339600001):0.6313504502):1.15…
	TREE tree_0640 = ((((Tympanuchus_phasianellus:5.472102458699999,Dendragapus_canadensis:5.4721024586):67.662213553,(Chen_caerulescens:19.782310649899998,(((Aythya_affinis:1.7253653419000001,Aythya_americana:1.7253653418000001):7.5808147352,(Mergus_serrator:9.046862613399998,Somateria_mollissima:9.0468626148):0.25931746385):1.2631808577,(Anas_platyrhynchos:4.92757702998,Anas_strepera:4.9275770292):…
	TREE tree_4542 = ((((Dendragapus_canadensis:9.249785557000001,Tympanuchus_phasianellus:9.24978555689):75.2129116636,(Chen_caerulescens:26.463712060200002,(((Somateria_mollissima:9.6613233551,Mergus_serrator:9.6613233556):1.07938683,(Aythya_americana:2.3087170952,Aythya_affinis:2.3087170954):8.431993090550002):1.515800733,(Anas_strepera:6.0782735574,Anas_platyrhynchos:6.07827355673):6.1782373614):…
	TREE tree_2686 = ((((Tympanuchus_phasianellus:9.168832157999999,Dendragapus_canadensis:9.168832158):62.0174224881,(Chen_caerulescens:9.5498099759,(((Mergus_serrator:3.7119983467999997,Somateria_mollissima:3.7119983468999997):0.33661185664,(Aythya_americana:0.9225731462000001,Aythya_affinis:0.9225731462):3.12603705743):0.61017731832,(Anas_strepera:2.3143271151,Anas_platyrhynchos:2.31432711464):2.3…
	TREE tree_5196 = ((((Tympanuchus_phasianellus:7.0231378294199995,Dendragapus_canadensis:7.023137829):74.9706441264,(Chen_caerulescens:15.396104070389999,(((Aythya_affinis:1.1929168183,Aythya_americana:1.1929168182):6.25090318833,(Somateria_mollissima:7.002953636500001,Mergus_serrator:7.002953636500001):0.4408663715):0.3919407946,(Anas_platyrhynchos:3.93393313878,Anas_strepera:3.9339331385):3.9018…
	TREE tree_2272 = ((((Tympanuchus_phasianellus:6.29996499451,Dendragapus_canadensis:6.299964995):67.918234503,(Chen_caerulescens:14.45564771964,(((Mergus_serrator:6.6278648946,Somateria_mollissima:6.6278648947):1.1602419113,(Aythya_americana:1.57340791,Aythya_affinis:1.5734079095):6.214698896400001):0.5482170909,(Anas_strepera:3.4803701647,Anas_platyrhynchos:3.480370164348):4.85595373178):6.119323…
	TREE tree_4532 = ((((Tympanuchus_phasianellus:9.023676161200001,Dendragapus_canadensis:9.023676161):72.6092829091,(Chen_caerulescens:13.756532959300001,((Anas_platyrhynchos:3.187573675027,Anas_strepera:3.1875736755):4.0370963924,((Aythya_americana:1.2357441237,Aythya_affinis:1.2357441237):5.14370070341,(Mergus_serrator:5.392639457,Somateria_mollissima:5.39263945586):0.9868053712):0.84522524019):6…
	TREE tree_6865 = ((((Tympanuchus_phasianellus:8.164329626099999,Dendragapus_canadensis:8.164329627):69.8838170656,(Chen_caerulescens:27.238647599700002,((Anas_platyrhynchos:7.0904449109,Anas_strepera:7.0904449110000005):6.402750112830001,((Aythya_americana:2.221091789,Aythya_affinis:2.2210917889):10.18739322665,(Mergus_serrator:11.6966941807,Somateria_mollissima:11.6966941809):0.7117908347999999)…
	TREE tree_0131 = ((((Dendragapus_canadensis:5.41555450895,Tympanuchus_phasianellus:5.4155545083):70.9135677363,(Chen_caerulescens:17.957173890600004,(((Mergus_serrator:7.044711470999999,Somateria_mollissima:7.04471147092):1.0339112781000002,(Aythya_affinis:1.6272877786999997,Aythya_americana:1.6272877787):6.4513349707000005):0.8558835751,(Anas_strepera:4.0452844557,Anas_platyrhynchos:4.0452844556…
	TREE tree_4522 = ((((Dendragapus_canadensis:5.8658969401,Tympanuchus_phasianellus:5.8658969398):66.6207262585,(Chen_caerulescens:21.6934940205,(((Somateria_mollissima:10.165610899699999,Mergus_serrator:10.165610900100003):0.5803560435,(Aythya_americana:1.9773874874,Aythya_affinis:1.9773874875999997):8.76857945646):0.4972039666,(Anas_platyrhynchos:4.581881853193,Anas_strepera:4.5818818534):6.66128…
	TREE tree_9839 = ((((Tympanuchus_phasianellus:6.111244727660001,Dendragapus_canadensis:6.111244728):66.1138514687,(Chen_caerulescens:21.141463479800002,((Anas_platyrhynchos:4.902087690096,Anas_strepera:4.9020876903):5.7401855056999995,((Somateria_mollissima:8.8834308573,Mergus_serrator:8.883430856720999):0.2887922529,(Aythya_americana:1.633396983652,Aythya_affinis:1.6333969838):7.5388261257):1.47…
	TREE tree_1154 = ((((Dendragapus_canadensis:6.459693874399999,Tympanuchus_phasianellus:6.4596938744):75.3122580729,(Chen_caerulescens:32.8506178041,(((Aythya_americana:2.3994508853,Aythya_affinis:2.3994508851):11.258360717610001,(Somateria_mollissima:11.6800270818,Mergus_serrator:11.6800270823):1.9777845203):0.947870748,(Anas_platyrhynchos:5.9594688067099995,Anas_strepera:5.9594688067999995):8.64…
	TREE tree_1225 = ((((Tympanuchus_phasianellus:4.7937882688,Dendragapus_canadensis:4.7937882698):73.9027587313,(Chen_caerulescens:10.569633469100001,((Anas_strepera:2.5196304486,Anas_platyrhynchos:2.51963044879):2.7060332098699997,((Mergus_serrator:4.380686664400001,Somateria_mollissima:4.380686664500001):0.441747016,(Aythya_affinis:0.99999814812,Aythya_americana:0.9999981482):3.8224355327):0.4032…
	TREE tree_1337 = ((((Tympanuchus_phasianellus:6.91818186804,Dendragapus_canadensis:6.9181818677):84.0272885097,(Chen_caerulescens:30.1089143998,(((Mergus_serrator:11.9870630051,Somateria_mollissima:11.987063005000001):1.68646795947,(Aythya_affinis:2.4545938842,Aythya_americana:2.4545938843):11.2189370811):1.616548575,(Anas_platyrhynchos:6.485775157259999,Anas_strepera:6.485775156400001):8.8043043…
	TREE tree_2407 = ((((Dendragapus_canadensis:6.7043437813999995,Tympanuchus_phasianellus:6.7043437809999995):68.0817486078,(Chen_caerulescens:16.386403309499997,(((Aythya_americana:1.45768530416,Aythya_affinis:1.4576853043):6.28931854272,(Somateria_mollissima:6.618564085,Mergus_serrator:6.61856408388):1.1284397634):1.3609012740000002,(Anas_platyrhynchos:4.30176473225,Anas_strepera:4.3017647323):4.…
	TREE tree_0119 = ((((Dendragapus_canadensis:7.026769403199999,Tympanuchus_phasianellus:7.0267694036999995):77.45357872230001,(Chen_caerulescens:22.8430856009,(((Somateria_mollissima:9.9966356117,Mergus_serrator:9.9966356109):1.7727292671,(Aythya_affinis:2.1136712593,Aythya_americana:2.1136712591):9.655693618919999):1.807039709,(Anas_platyrhynchos:6.60705835843,Anas_strepera:6.607058359):6.9693462…
	TREE tree_5802 = ((((Tympanuchus_phasianellus:6.9188002113,Dendragapus_canadensis:6.9188002118):65.7181945744,(Chen_caerulescens:15.371912680000001,(((Aythya_americana:1.560305179,Aythya_affinis:1.5603051790000002):6.245098253529999,(Mergus_serrator:6.7604538161,Somateria_mollissima:6.7604538156):1.044949616867):0.4646352153,(Anas_strepera:3.498788375,Anas_platyrhynchos:3.498788375665):4.77125027…
	TREE tree_9391 = ((((Dendragapus_canadensis:6.057607532,Tympanuchus_phasianellus:6.0576075316999995):73.0408658022,(Chen_caerulescens:19.158066568099997,((Anas_strepera:3.7402669727999998,Anas_platyrhynchos:3.7402669715399997):5.5118745459,((Mergus_serrator:8.1332296247,Somateria_mollissima:8.1332296239):0.5592854694,(Aythya_affinis:1.3477549931400001,Aythya_americana:1.3477549931):7.3447601002):…
	TREE tree_2802 = ((((Tympanuchus_phasianellus:7.191639651400001,Dendragapus_canadensis:7.1916396516):67.9087737209,(Chen_caerulescens:11.596861920010001,(((Aythya_affinis:1.057321113,Aythya_americana:1.057321113):4.0314511916,(Mergus_serrator:4.8160863352,Somateria_mollissima:4.8160863357000006):0.27268596901000003):0.5570352933,(Anas_platyrhynchos:2.59885443366,Anas_strepera:2.5988544336999997):…
	TREE tree_8519 = ((((Dendragapus_canadensis:5.9986153748,Tympanuchus_phasianellus:5.9986153755):70.53013992390001,(Chen_caerulescens:27.477260331,(((Aythya_americana:2.8928809515,Aythya_affinis:2.892880952):9.8554304058,(Mergus_serrator:10.939048066300002,Somateria_mollissima:10.9390480654):1.8092632917999998):1.1453929173400001,(Anas_platyrhynchos:7.151770059369999,Anas_strepera:7.15177006):6.74…
	TREE tree_3293 = ((((Tympanuchus_phasianellus:7.787638607300001,Dendragapus_canadensis:7.787638607):75.5154857569,(Chen_caerulescens:20.05901912084,((Anas_strepera:4.6737252882,Anas_platyrhynchos:4.673725288390001):5.6996373686999995,((Aythya_americana:1.7154804806000001,Aythya_affinis:1.7154804806000001):7.5764761268,(Somateria_mollissima:8.5229155355,Mergus_serrator:8.522915536400001):0.7690410…
	TREE tree_3700 = ((((Tympanuchus_phasianellus:6.7350335576,Dendragapus_canadensis:6.735033558):74.3543840182,(Chen_caerulescens:12.3735978894,(((Somateria_mollissima:4.8251809275,Mergus_serrator:4.825180928100001):0.36358247441,(Aythya_americana:1.0218454733,Aythya_affinis:1.02184547315):4.1669179284):0.695419055012,(Anas_platyrhynchos:2.73071796248,Anas_strepera:2.7307179621):3.1534644945):6.489…
	TREE tree_2745 = ((((Tympanuchus_phasianellus:6.538987656300001,Dendragapus_canadensis:6.538987656):76.9261196254,(Chen_caerulescens:29.69253042985,(((Mergus_serrator:11.354122392809998,Somateria_mollissima:11.354122392599999):1.3438494184,(Aythya_americana:2.6158977188000003,Aythya_affinis:2.6158977187):10.0820740925):1.46188830663,(Anas_strepera:6.319483163000001,Anas_platyrhynchos:6.3194831630…
	TREE tree_1016 = ((((Dendragapus_canadensis:6.534757841,Tympanuchus_phasianellus:6.534757840999999):70.122666132284,(Chen_caerulescens:14.320238590100002,(((Aythya_affinis:1.3895173749,Aythya_americana:1.3895173751):5.3396720716,(Mergus_serrator:5.721098119300001,Somateria_mollissima:5.7210981192000006):1.0080913279):0.51061937048,(Anas_platyrhynchos:3.1966020869639995,Anas_strepera:3.19660208699…
	TREE tree_7772 = ((((Dendragapus_canadensis:7.1603122142,Tympanuchus_phasianellus:7.1603122138):69.0737423292,(Chen_caerulescens:17.91836107968,(((Somateria_mollissima:6.85707178219,Mergus_serrator:6.8570717818):0.557488024,(Aythya_affinis:1.5447412014,Aythya_americana:1.5447412014000002):5.86981860504):0.8815670325,(Anas_strepera:4.360435198699999,Anas_platyrhynchos:4.3604351992399994):3.9356916…
	TREE tree_0608 = ((((Dendragapus_canadensis:6.6510170269,Tympanuchus_phasianellus:6.6510170271):74.4275201327,(Chen_caerulescens:39.0260031824,(((Somateria_mollissima:17.8524055701,Mergus_serrator:17.852405570152):1.5195699233699997,(Aythya_affinis:4.029468539,Aythya_americana:4.0294685384):15.34250695546):2.049462039,(Anas_strepera:9.7189921736,Anas_platyrhynchos:9.71899217407):11.7024453589):17…
	TREE tree_2277 = ((((Dendragapus_canadensis:6.698562909,Tympanuchus_phasianellus:6.6985629075999995):71.16762832250001,(Chen_caerulescens:23.7092729099,(((Aythya_americana:1.4240649107499999,Aythya_affinis:1.4240649108999999):9.0154110091,(Mergus_serrator:9.1005820858,Somateria_mollissima:9.100582086000001):1.3388938335):1.166445479,(Anas_strepera:4.94876828608,Anas_platyrhynchos:4.948768287):6.6…
	TREE tree_2506 = ((((Dendragapus_canadensis:6.719676066,Tympanuchus_phasianellus:6.71967606668):74.07912602593001,(Chen_caerulescens:24.150907939200003,((Anas_platyrhynchos:5.859985099199999,Anas_strepera:5.859985097599999):6.169355382,((Mergus_serrator:9.363054623,Somateria_mollissima:9.3630546237):1.2719718151000001,(Aythya_affinis:2.30003602929,Aythya_americana:2.3000360297):8.3349904088):1.39…
	TREE tree_9230 = ((((Dendragapus_canadensis:5.447351067,Tympanuchus_phasianellus:5.4473510679):63.430254826,(Chen_caerulescens:26.506776698799996,(((Mergus_serrator:10.372823374100001,Somateria_mollissima:10.37282337424):0.68978629227,(Aythya_affinis:2.2421451344,Aythya_americana:2.2421451346000003):8.8204645327):1.2740042061999999,(Anas_platyrhynchos:6.474276457506001,Anas_strepera:6.474276458):…
	TREE tree_9261 = ((((Tympanuchus_phasianellus:6.30153292043,Dendragapus_canadensis:6.3015329196000005):68.5794064445,(Chen_caerulescens:15.1763527202,((Anas_platyrhynchos:3.6073931953900003,Anas_strepera:3.6073931952000002):3.9351065523,((Aythya_americana:1.2937701353,Aythya_affinis:1.29377013534):5.736693614389999,(Somateria_mollissima:6.25468609765,Mergus_serrator:6.2546860973):0.77577765192999…
	TREE tree_3962 = ((((Dendragapus_canadensis:4.6692316295000005,Tympanuchus_phasianellus:4.669231630241):71.38851337039999,(Chen_caerulescens:24.400919582100002,(((Aythya_affinis:2.1189332655,Aythya_americana:2.1189332651):9.9581626626,(Mergus_serrator:10.203633945,Somateria_mollissima:10.203633944):1.8734619829999999):1.18527165619,(Anas_platyrhynchos:5.69753881714,Anas_strepera:5.697538818):7.56…
	TREE tree_3409 = ((((Dendragapus_canadensis:8.784457314099999,Tympanuchus_phasianellus:8.7844573144):73.221576976,(Chen_caerulescens:18.54179284957,((Anas_strepera:4.2668191634,Anas_platyrhynchos:4.26681916403):5.1945233476,((Aythya_affinis:1.7320394079,Aythya_americana:1.7320394083):6.764448771404,(Mergus_serrator:7.62043337761,Somateria_mollissima:7.620433376599999):0.8760548016999999):0.964854…
	TREE tree_3983 = ((((Dendragapus_canadensis:9.161101524,Tympanuchus_phasianellus:9.161101525500001):70.6848639886,(Chen_caerulescens:16.594093819799998,((Anas_platyrhynchos:3.680119144243,Anas_strepera:3.6801191442):4.5738801859,((Aythya_affinis:1.46763627688,Aythya_americana:1.4676362769):6.2164722243999995,(Mergus_serrator:6.5128169983913,Somateria_mollissima:6.5128169983):1.1712915033):0.56989…
	TREE tree_7156 = ((((Tympanuchus_phasianellus:6.482577763,Dendragapus_canadensis:6.4825777626):77.1386212521,(Chen_caerulescens:21.6270952996,(((Mergus_serrator:8.695840523400001,Somateria_mollissima:8.695840524):0.46567404316,(Aythya_affinis:1.7489192739700001,Aythya_americana:1.7489192738):7.412595292600001):0.9536048100600001,(Anas_platyrhynchos:5.1665462389500005,Anas_strepera:5.166546239):4.…
	TREE tree_1055 = ((((Tympanuchus_phasianellus:7.3323997969,Dendragapus_canadensis:7.3323997976):70.1910780353,(Chen_caerulescens:13.085725671,(((Aythya_americana:1.14784146917,Aythya_affinis:1.1478414691999999):4.3213400403,(Mergus_serrator:4.9966865983419995,Somateria_mollissima:4.9966865978):0.47249491133):0.2395694111,(Anas_platyrhynchos:2.68313825059,Anas_strepera:2.6831382503):3.02561266988)…
	TREE tree_0242 = ((((Dendragapus_canadensis:8.585177905,Tympanuchus_phasianellus:8.585177903850001):67.9495416938,(Chen_caerulescens:20.6454095009,((Anas_platyrhynchos:4.7187355904,Anas_strepera:4.718735591):6.639670919,((Somateria_mollissima:9.6235006502,Mergus_serrator:9.6235006506):0.5711003706,(Aythya_affinis:2.0615749225,Aythya_americana:2.0615749227999998):8.1330260985):1.1638054878344):9.2…
	TREE tree_9734 = ((((Dendragapus_canadensis:4.700870631,Tympanuchus_phasianellus:4.70087063077):69.4399555534,(Chen_caerulescens:33.8096381593,(((Aythya_affinis:1.9703779687,Aythya_americana:1.9703779687999998):13.1430276973,(Somateria_mollissima:13.0339075717,Mergus_serrator:13.033907571699999):2.0794980933):0.6626215740700001,(Anas_platyrhynchos:7.25132069483,Anas_strepera:7.2513206947999995):8…
	TREE tree_0358 = ((((Dendragapus_canadensis:8.2003735453,Tympanuchus_phasianellus:8.2003735455):84.12008015170001,(Chen_caerulescens:31.3592436204,((Anas_strepera:6.8447881809,Anas_platyrhynchos:6.84478818159):9.392976300499999,((Aythya_americana:2.6329912673,Aythya_affinis:2.63299126744):11.5136887578,(Somateria_mollissima:12.929199435400001,Mergus_serrator:12.929199435800001):1.2174805897):2.09…
	TREE tree_3999 = ((((Dendragapus_canadensis:6.024964039,Tympanuchus_phasianellus:6.0249640388):73.7469402245,(Chen_caerulescens:20.592083980300004,((Anas_strepera:4.756953006,Anas_platyrhynchos:4.756953006020001):5.2332682165,((Aythya_americana:1.843034887,Aythya_affinis:1.843034887):7.5059392848,(Mergus_serrator:8.83884176698,Somateria_mollissima:8.838841765999998):0.51013240596):0.6412470505200…
	TREE tree_6448 = ((((Tympanuchus_phasianellus:6.24464211527,Dendragapus_canadensis:6.2446421147):68.4063425179,(Chen_caerulescens:27.9206440096,((Anas_platyrhynchos:6.5569601333200005,Anas_strepera:6.556960133):7.6901643184,((Mergus_serrator:11.6470952394,Somateria_mollissima:11.647095240200002):1.7567797371,(Aythya_americana:3.2275338455,Aythya_affinis:3.2275338452):10.176341131480001):0.8432494…
	TREE tree_7484 = ((((Dendragapus_canadensis:6.463053595,Tympanuchus_phasianellus:6.46305359499):72.8152119137,(Chen_caerulescens:11.8803512396,(((Somateria_mollissima:4.6561742787,Mergus_serrator:4.6561742783999005):0.5608479932,(Aythya_affinis:1.1271421165,Aythya_americana:1.1271421165):4.089880154469999):1.0629679853999998,(Anas_platyrhynchos:2.90766151947,Anas_strepera:2.90766151893):3.3723287…
	TREE tree_1279 = ((((Dendragapus_canadensis:5.3969642411,Tympanuchus_phasianellus:5.39696424062):85.4350090558,(Chen_caerulescens:30.640486059199997,(((Somateria_mollissima:11.677063329000001,Mergus_serrator:11.677063328800001):2.2383332624,(Aythya_affinis:2.4613613662000002,Aythya_americana:2.4613613664000003):11.454035225900002):1.54040684,(Anas_strepera:6.568801412,Anas_platyrhynchos:6.5688014…
	TREE tree_1432 = ((((Dendragapus_canadensis:6.2845309858,Tympanuchus_phasianellus:6.284530985600001):80.0900855054,(Chen_caerulescens:16.49056089,(((Aythya_affinis:1.3523999507,Aythya_americana:1.35239995065):6.5769134812,(Somateria_mollissima:6.854678520799999,Mergus_serrator:6.8546785206):1.0746349113):0.82342539666,(Anas_strepera:4.061685547600001,Anas_platyrhynchos:4.06168554686):4.6910532817…
	TREE tree_5223 = ((((Tympanuchus_phasianellus:7.1880423094,Dendragapus_canadensis:7.1880423102):71.29249997080001,(Chen_caerulescens:25.211209741199998,(((Mergus_serrator:10.166483003199998,Somateria_mollissima:10.1664830039):1.5027147644999999,(Aythya_americana:2.30035199749,Aythya_affinis:2.3003519976000004):9.368845771):0.7785770203800001,(Anas_platyrhynchos:5.735393366469999,Anas_strepera:5.7…
	TREE tree_1509 = ((((Tympanuchus_phasianellus:5.360498554079999,Dendragapus_canadensis:5.36049855423):75.0761986631,(Chen_caerulescens:21.08146972108,((Anas_platyrhynchos:5.05345265541,Anas_strepera:5.0534526554):6.0906227142,((Mergus_serrator:8.71096021529,Somateria_mollissima:8.7109602152):2.0110890897,(Aythya_affinis:2.2590235377,Aythya_americana:2.2590235373):8.4630257669):0.422026064734):9.9…
	TREE tree_6645 = ((((Tympanuchus_phasianellus:5.572250657740001,Dendragapus_canadensis:5.572250658):70.0758210869,(Chen_caerulescens:18.801090890799998,(((Somateria_mollissima:7.6571946717,Mergus_serrator:7.6571946717):0.8747102789,(Aythya_americana:1.6807703598,Aythya_affinis:1.6807703596):6.851134590999999):1.047458422452,(Anas_strepera:4.2204210023,Anas_platyrhynchos:4.22042100212):5.358942371…
	TREE tree_6351 = ((((Tympanuchus_phasianellus:7.6943065126,Dendragapus_canadensis:7.694306513000001):73.09791319949,(Chen_caerulescens:25.6648194,((Anas_platyrhynchos:5.27973620625,Anas_strepera:5.2797362059):7.5386555507,((Mergus_serrator:9.5265531506,Somateria_mollissima:9.5265531513):1.2899331087,(Aythya_affinis:2.2292231502,Aythya_americana:2.2292231509000002):8.587263109):2.00190549748):12.8…
	TREE tree_1534 = ((((Dendragapus_canadensis:6.277964378,Tympanuchus_phasianellus:6.27796437786):65.8563380393,(Chen_caerulescens:17.94474825979,(((Mergus_serrator:7.7522860934999995,Somateria_mollissima:7.7522860929999995):0.6724727821,(Aythya_affinis:1.7111252894,Aythya_americana:1.7111252895000002):6.713633584349999):0.6099664036,(Anas_strepera:4.4980742729,Anas_platyrhynchos:4.49807427277):4.5…
	TREE tree_5599 = ((((Dendragapus_canadensis:7.008642954000001,Tympanuchus_phasianellus:7.0086429539):67.46481186395,(Chen_caerulescens:10.5705943393,((Anas_platyrhynchos:2.5762630385635,Anas_strepera:2.5762630385):2.99251366264,((Aythya_americana:0.8296901662,Aythya_affinis:0.8296901661):4.184053288209999,(Mergus_serrator:4.39600432838,Somateria_mollissima:4.3960043278):0.6177391268):0.5550332465…
	TREE tree_9745 = ((((Tympanuchus_phasianellus:8.47341625845,Dendragapus_canadensis:8.4734162587):70.4363961968,(Chen_caerulescens:19.3091144696,(((Aythya_affinis:1.3895518350999998,Aythya_americana:1.38955183501):7.2139849049,(Mergus_serrator:8.18302765189,Somateria_mollissima:8.1830276527):0.4205090884):0.88840873824,(Anas_platyrhynchos:4.4547246329900005,Anas_strepera:4.454724633400001):5.03722…
	TREE tree_5354 = ((((Tympanuchus_phasianellus:6.692027466,Dendragapus_canadensis:6.6920274673):72.0679346542,(Chen_caerulescens:19.935815201500002,(((Anas_platyrhynchos:4.175649721902,Anas_strepera:4.1756497229):4.2708822814000005,(Aythya_americana:1.5191612276,Aythya_affinis:1.5191612277):6.9273707749):0.2042635961,(Somateria_mollissima:7.7300903171,Mergus_serrator:7.7300903179):0.9207052818):11…
	TREE tree_5629 = ((((Tympanuchus_phasianellus:6.14232787215,Dendragapus_canadensis:6.142327871999999):77.35012523019999,(Chen_caerulescens:35.6847208349,((Anas_platyrhynchos:8.251869979037,Anas_strepera:8.251869979):9.218273762199999,((Somateria_mollissima:13.88034415,Mergus_serrator:13.8803441499):2.0297147092,(Aythya_americana:3.1544814136999997,Aythya_affinis:3.1544814137):12.7555774461):1.560…
	TREE tree_1270 = ((((Dendragapus_canadensis:8.229306093,Tympanuchus_phasianellus:8.2293060922):69.4582564499,(Chen_caerulescens:15.654370200110002,(((Aythya_affinis:1.4868792751,Aythya_americana:1.4868792751):5.241179505800001,(Mergus_serrator:6.013086470799999,Somateria_mollissima:6.013086470999999):0.7149723099999999):0.4122623025,(Anas_strepera:3.8249458433,Anas_platyrhynchos:3.82494584397):3.…
	TREE tree_2616 = ((((Tympanuchus_phasianellus:7.0564510803000005,Dendragapus_canadensis:7.05645108):66.2201836301,(Chen_caerulescens:13.9385236691,((Anas_strepera:3.6072372244,Anas_platyrhynchos:3.6072372239100003):3.3166424756,((Aythya_americana:1.3033069682000002,Aythya_affinis:1.3033069682999998):4.9184856585,(Mergus_serrator:5.5463206174,Somateria_mollissima:5.5463206168):0.6754720108000001):…
	TREE tree_5785 = ((((Dendragapus_canadensis:3.5467470726999997,Tympanuchus_phasianellus:3.5467470734199997):65.3586630808,(Chen_caerulescens:10.95044611941,((Anas_strepera:2.7500057109,Anas_platyrhynchos:2.750005711002):3.1682922060000003,((Mergus_serrator:4.506498512069999,Somateria_mollissima:4.506498512):0.7025294398999999,(Aythya_affinis:1.0232411973,Aythya_americana:1.0232411973):4.185786754…
	TREE tree_7821 = ((((Tympanuchus_phasianellus:5.002172048000001,Dendragapus_canadensis:5.0021720491):76.49082354650001,(Chen_caerulescens:23.5353281404,((Anas_platyrhynchos:7.02848355539,Anas_strepera:7.0284835547):5.7324193360399995,((Aythya_americana:2.4357228842,Aythya_affinis:2.4357228846):9.056645849799999,(Mergus_serrator:10.424998403700002,Somateria_mollissima:10.4249984023):1.0673703311):…
	TREE tree_8635 = ((((Tympanuchus_phasianellus:9.1111146465,Dendragapus_canadensis:9.111114646899999):82.94951682050001,(Chen_caerulescens:29.106183891,(((Mergus_serrator:12.497250126399999,Somateria_mollissima:12.497250126599997):0.348098278323,(Aythya_affinis:2.45472192955,Aythya_americana:2.4547219296):10.3906264753):2.9034653757,(Anas_strepera:7.1728391227,Anas_platyrhynchos:7.17283912306):8.5…
	TREE tree_8401 = ((((Tympanuchus_phasianellus:7.1667844769,Dendragapus_canadensis:7.1667844771):71.5344428909,(Chen_caerulescens:33.9717639397,((Mergus_serrator:14.0813985634,Somateria_mollissima:14.0813985627):1.8293757096,((Anas_platyrhynchos:7.4314676505,Anas_strepera:7.43146765):7.3700857766,(Aythya_affinis:2.5358081829,Aythya_americana:2.5358081828):12.26574524475):1.1092208442):18.060989668…
	TREE tree_7147 = ((((Dendragapus_canadensis:4.7962314951,Tympanuchus_phasianellus:4.7962314952):69.5549125293,(Chen_caerulescens:17.6011229899,(((Mergus_serrator:8.5027232224,Somateria_mollissima:8.5027232219):0.5965819987000001,(Aythya_americana:1.7358728034000002,Aythya_affinis:1.7358728034600002):7.3634324175999994):0.7279948502,(Anas_strepera:4.495853182,Anas_platyrhynchos:4.49585318121):5.33…
	TREE tree_9548 = ((((Tympanuchus_phasianellus:5.89453191087,Dendragapus_canadensis:5.8945319104):76.354142177,(Chen_caerulescens:18.292943651300003,(((Aythya_affinis:1.4384564669,Aythya_americana:1.438456467):6.1449662776850005,(Mergus_serrator:6.3454077845,Somateria_mollissima:6.345407784900001):1.2380149604):1.001437042,(Anas_strepera:3.7876118578,Anas_platyrhynchos:3.7876118585019998):4.797247…
	TREE tree_7413 = ((((Dendragapus_canadensis:8.029177684899999,Tympanuchus_phasianellus:8.029177683899999):74.46657690010001,(Chen_caerulescens:18.1035585202,(((Mergus_serrator:7.4188562864,Somateria_mollissima:7.4188562865):0.6044388623,(Aythya_affinis:1.4867900441000002,Aythya_americana:1.4867900442800002):6.536505105):0.8510254120999999,(Anas_platyrhynchos:4.25430203239,Anas_strepera:4.25430203…
	TREE tree_2958 = ((((Tympanuchus_phasianellus:7.9182078491,Dendragapus_canadensis:7.9182078496):78.0667843029,(Chen_caerulescens:18.077328959799996,(((Somateria_mollissima:7.3506333126,Mergus_serrator:7.3506333119):0.8496455533,(Aythya_americana:1.5470049643,Aythya_affinis:1.5470049644000001):6.6532739012):0.98555518038,(Anas_platyrhynchos:3.91959997504,Anas_strepera:3.9195999743999996):5.2662340…
	TREE tree_9231 = ((((Dendragapus_canadensis:6.6625959064,Tympanuchus_phasianellus:6.66259590586):75.60871435909999,(Chen_caerulescens:24.07842415,(((Mergus_serrator:9.6470521832,Somateria_mollissima:9.647052183500001):0.9817811003,(Aythya_affinis:2.10422708602,Aythya_americana:2.1042270861000003):8.5246061974):0.58016576373,(Anas_strepera:5.4913448767,Anas_platyrhynchos:5.49134487679):5.717654170…
	TREE tree_6480 = ((((Tympanuchus_phasianellus:5.5049994997,Dendragapus_canadensis:5.5049994992):74.11741274490001,(Chen_caerulescens:14.8025973404,(((Aythya_americana:1.068554191977,Aythya_affinis:1.0685541920000001):5.603522809399999,(Somateria_mollissima:6.2320674057,Mergus_serrator:6.2320674047699995):0.4400095954):0.5803201138,(Anas_strepera:3.2514500322,Anas_platyrhynchos:3.2514500324139997)…
	TREE tree_3043 = ((((Tympanuchus_phasianellus:7.594700794,Dendragapus_canadensis:7.5947007944):73.4804520141,(Chen_caerulescens:14.8422912296,((Anas_strepera:3.0756883172,Anas_platyrhynchos:3.075688317121):3.3961801486,((Aythya_americana:1.2264149209,Aythya_affinis:1.2264149208):4.827171418303,(Somateria_mollissima:4.9697146747,Mergus_serrator:4.9697146748):1.083871665):0.41828212651):8.370422763…
	TREE tree_0653 = ((((Dendragapus_canadensis:6.032866547799999,Tympanuchus_phasianellus:6.032866547499999):74.8764964079,(Chen_caerulescens:13.6611680001,(((Aythya_affinis:1.0329879815,Aythya_americana:1.0329879815):4.907421137159999,(Mergus_serrator:4.7539495913000005,Somateria_mollissima:4.753949592):1.1864595272):1.090968185,(Anas_platyrhynchos:2.83564999921,Anas_strepera:2.8356499999):4.195727…
	TREE tree_5326 = ((((Dendragapus_canadensis:6.2416415434,Tympanuchus_phasianellus:6.2416415432):73.814972896,(Chen_caerulescens:21.807214730099997,((Anas_strepera:5.0496564451,Anas_platyrhynchos:5.049656446029999):5.2453624341000005,((Aythya_affinis:1.8924513069000002,Aythya_americana:1.8924513069):7.6272696196,(Mergus_serrator:8.793860040400002,Somateria_mollissima:8.7938600402):0.7258608864):0.…
	TREE tree_6310 = ((((Dendragapus_canadensis:5.3028526310199995,Tympanuchus_phasianellus:5.3028526312):69.5242711275,(Chen_caerulescens:21.8899479392,((Anas_platyrhynchos:5.086995379938,Anas_strepera:5.086995379899999):5.66001054524,((Mergus_serrator:9.3302399371,Somateria_mollissima:9.3302399376):0.49564514396000003,(Aythya_americana:1.7458386257999998,Aythya_affinis:1.7458386255199998):8.0800464…
	TREE tree_3825 = ((((Dendragapus_canadensis:5.3185743475,Tympanuchus_phasianellus:5.3185743482):68.6575809373,(Chen_caerulescens:17.1603638494,(((Aythya_americana:1.8335405688000002,Aythya_affinis:1.8335405689):5.858411071,(Somateria_mollissima:7.282421618099999,Mergus_serrator:7.2824216183):0.40953002189):0.6238876667,(Anas_platyrhynchos:3.88575927909,Anas_strepera:3.8857592794):4.43008002720000…
	TREE tree_8644 = ((((Dendragapus_canadensis:7.152640279100001,Tympanuchus_phasianellus:7.1526402793):70.72293964650001,(Chen_caerulescens:15.048137001099999,(((Aythya_americana:1.3669729647,Aythya_affinis:1.3669729648):6.24817094757,(Mergus_serrator:6.77420306033,Somateria_mollissima:6.774203061500001):0.8409408516600001):0.6242161219,(Anas_strepera:3.4366401687,Anas_platyrhynchos:3.43664016806):…
	TREE tree_0292 = ((((Tympanuchus_phasianellus:10.103546677,Dendragapus_canadensis:10.1035466762):67.1926997084,(Chen_caerulescens:11.7154639399,(((Aythya_americana:1.1662971793,Aythya_affinis:1.1662971792999999):4.59542828915,(Somateria_mollissima:5.1748388477,Mergus_serrator:5.174838846939999):0.58688662198):0.2255280558,(Anas_strepera:3.5166836638,Anas_platyrhynchos:3.5166836637800003):2.470569…
	TREE tree_8042 = ((((Tympanuchus_phasianellus:6.13525861097,Dendragapus_canadensis:6.1352586112):69.1499257398,(Chen_caerulescens:10.9662823397,(((Aythya_americana:0.960305294,Aythya_affinis:0.960305294):3.5169774486,(Mergus_serrator:4.089088981,Somateria_mollissima:4.089088981200001):0.3881937612):0.58713585604,(Anas_platyrhynchos:2.453813019916,Anas_strepera:2.4538130196):2.6106055784):5.901863…
	TREE tree_8161 = ((((Dendragapus_canadensis:6.628811434299999,Tympanuchus_phasianellus:6.628811433500001):68.53989869758,(Chen_caerulescens:10.31303813913,(((Mergus_serrator:4.5242073074,Somateria_mollissima:4.524207308199999):0.5461479418999999,(Aythya_americana:0.9251791073000001,Aythya_affinis:0.9251791073):4.1451761426000004):0.8716772023999999,(Anas_platyrhynchos:2.714139776507,Anas_strepera…
	TREE tree_4316 = ((((Tympanuchus_phasianellus:5.636596744413,Dendragapus_canadensis:5.6365967446):70.7928063393,(Chen_caerulescens:18.4241448507,(((Mergus_serrator:7.2896740645,Somateria_mollissima:7.2896740649):1.3950679608,(Aythya_affinis:1.7012178225420003,Aythya_americana:1.7012178229):6.9835242029):0.85877077714,(Anas_platyrhynchos:4.714174492144999,Anas_strepera:4.714174491500001):4.8293383…
	TREE tree_7209 = ((((Dendragapus_canadensis:7.356094549,Tympanuchus_phasianellus:7.3560945491):67.8901302997,(Chen_caerulescens:20.199192190370002,((Anas_strepera:5.0246592521,Anas_platyrhynchos:5.024659251819999):6.3003392727,((Aythya_americana:2.3945648317,Aythya_affinis:2.3945648316):7.595257836,(Mergus_serrator:8.6460510386,Somateria_mollissima:8.6460510391):1.3437716280999998):1.335175856500…
	TREE tree_0487 = ((((Dendragapus_canadensis:6.4360733513,Tympanuchus_phasianellus:6.4360733516):73.00191489470001,(Chen_caerulescens:21.582497029810003,(((Mergus_serrator:9.2302251669,Somateria_mollissima:9.230225166899999):1.2154517432,(Aythya_affinis:1.8656607928,Aythya_americana:1.8656607933):8.5800161172):0.44242757741,(Anas_strepera:4.9140781373,Anas_platyrhynchos:4.91407813824):5.9740263497…
	TREE tree_0436 = ((((Dendragapus_canadensis:6.1728554962,Tympanuchus_phasianellus:6.1728554963):69.9344626597,(Chen_caerulescens:18.042247680099997,(((Somateria_mollissima:7.3716406033999995,Mergus_serrator:7.371640602099999):1.32079301571,(Aythya_affinis:2.0568039976,Aythya_americana:2.0568039980000004):6.63562962165):0.8316858426,(Anas_platyrhynchos:4.522197430009999,Anas_strepera:4.5221974293)…
	TREE tree_5824 = ((((Dendragapus_canadensis:7.704152721,Tympanuchus_phasianellus:7.7041527202):66.7420525319,(Chen_caerulescens:15.877654019400001,(((Aythya_americana:1.4756541435,Aythya_affinis:1.4756541436):6.2260914745000004,(Somateria_mollissima:6.7128792225,Mergus_serrator:6.7128792228):0.9888663948899998):0.6745335989,(Anas_strepera:4.144663555499999,Anas_platyrhynchos:4.14466355546):4.2316…
	TREE tree_7630 = ((((Dendragapus_canadensis:11.539329793,Tympanuchus_phasianellus:11.5393297932):72.86161281537,(Chen_caerulescens:21.0485216311,(((Mergus_serrator:8.6944681493,Somateria_mollissima:8.694468149):1.2417946138,(Aythya_americana:1.6198754125,Aythya_affinis:1.6198754128):8.3163873504):1.03381760828,(Anas_platyrhynchos:4.963474318606,Anas_strepera:4.963474318):6.0066060532000005):10.07…
	TREE tree_2178 = ((((Dendragapus_canadensis:5.212168807199999,Tympanuchus_phasianellus:5.2121688075999995):71.3283260668,(Chen_caerulescens:11.40256811951,(((Aythya_americana:1.151263561378,Aythya_affinis:1.1512635614):3.87420079424,(Somateria_mollissima:4.2567176041,Mergus_serrator:4.25671760354):0.7687467517):0.7308017464400001,(Anas_platyrhynchos:2.86658113887,Anas_strepera:2.8665811395):2.889…
	TREE tree_5328 = ((((Dendragapus_canadensis:6.0088615575,Tympanuchus_phasianellus:6.00886155685):67.67115450855,(Chen_caerulescens:32.607596351,(((Somateria_mollissima:13.763517285899999,Mergus_serrator:13.763517285399999):0.9295919233,(Aythya_americana:3.3553990595,Aythya_affinis:3.35539906):11.33771014938):1.6970101780000002,(Anas_platyrhynchos:7.0353426325,Anas_strepera:7.03534263282):9.354776…
	TREE tree_7809 = ((((Tympanuchus_phasianellus:6.484394168,Dendragapus_canadensis:6.4843941689):80.67285400949999,(Chen_caerulescens:30.991895230300003,((Anas_platyrhynchos:7.618103945549999,Anas_strepera:7.6181039448):7.7863334256,((Mergus_serrator:13.1492422027,Somateria_mollissima:13.149242203):1.3933943597,(Aythya_americana:2.5385283768,Aythya_affinis:2.5385283766999995):12.004108185999998):0.…
	TREE tree_3837 = ((((Tympanuchus_phasianellus:7.5492484492,Dendragapus_canadensis:7.549248449):69.05713128871,(Chen_caerulescens:30.4520499299,(((Aythya_affinis:2.3832870814279996,Aythya_americana:2.3832870814000002):11.0474890632,(Mergus_serrator:12.2225749028,Somateria_mollissima:12.2225749035):1.2082012404):1.2629701212000002,(Anas_platyrhynchos:6.427558638725,Anas_strepera:6.427558639):8.2661…
	TREE tree_7265 = ((((Dendragapus_canadensis:6.6538597229,Tympanuchus_phasianellus:6.6538597224):69.2697242179,(Chen_caerulescens:16.99673134884,(((Somateria_mollissima:7.30438570959,Mergus_serrator:7.3043857099):0.94510720389,(Aythya_americana:1.649644933,Aythya_affinis:1.6496449329):6.59984798071):0.3880029811,(Anas_platyrhynchos:4.424602079632001,Anas_strepera:4.42460207966):4.2128938152):8.359…
	TREE tree_4416 = ((((Dendragapus_canadensis:6.225045484,Tympanuchus_phasianellus:6.2250454855):74.12414720619999,(Chen_caerulescens:19.3172215805,(((Mergus_serrator:8.7754445768,Somateria_mollissima:8.7754445766):0.9434922473,(Aythya_affinis:2.0046764408,Aythya_americana:2.0046764408):7.714260384099999):0.88501993669,(Anas_strepera:5.0445393861,Anas_platyrhynchos:5.044539386296799):5.5594173747):…
	TREE tree_5437 = ((((Dendragapus_canadensis:9.450413292999999,Tympanuchus_phasianellus:9.4504132934):66.375782977972,(Chen_caerulescens:25.3767451601,((Anas_platyrhynchos:6.294223650901,Anas_strepera:6.2942236513):6.059600872000001,((Mergus_serrator:10.3106320628,Somateria_mollissima:10.3106320619):1.2599531256,(Aythya_affinis:2.394392629,Aythya_americana:2.3943926286):9.1761925594):0.7832393354)…
	TREE tree_8704 = ((((Tympanuchus_phasianellus:5.6755801721,Dendragapus_canadensis:5.6755801725):67.1966284819,(Chen_caerulescens:25.506654749900004,(((Aythya_americana:2.5503573399,Aythya_affinis:2.5503573397999997):9.454270890339998,(Mergus_serrator:10.7709966249,Somateria_mollissima:10.7709966251):1.23363160592):0.7648903367,(Anas_strepera:6.110853639,Anas_platyrhynchos:6.11085363799):6.6586649…
	TREE tree_8711 = ((((Tympanuchus_phasianellus:7.7477802980099995,Dendragapus_canadensis:7.7477802983999995):71.9914172166,(Chen_caerulescens:12.37414747043,(((Mergus_serrator:5.8910859883,Somateria_mollissima:5.8910859894):0.1834369319,(Aythya_americana:1.4762087477999999,Aythya_affinis:1.4762087476999999):4.59831417302):0.7670362297,(Anas_platyrhynchos:3.090869983319,Anas_strepera:3.0908699833):…
	TREE tree_5091 = ((((Dendragapus_canadensis:6.6618166647,Tympanuchus_phasianellus:6.6618166649):80.5629648948,(Chen_caerulescens:26.2075281006,((Anas_platyrhynchos:6.6388523242,Anas_strepera:6.638852325):6.36573294243,((Mergus_serrator:10.5898475377,Somateria_mollissima:10.5898475378):0.78348519509,(Aythya_americana:2.2503838043,Aythya_affinis:2.2503838038):9.1229489295):1.6312525337000001):13.20…
	TREE tree_5977 = ((((Tympanuchus_phasianellus:5.8974955562,Dendragapus_canadensis:5.897495557000001):69.5888130763,(Chen_caerulescens:20.1981915804,(((Aythya_americana:1.7744364874,Aythya_affinis:1.7744364876):7.9969320458,(Mergus_serrator:8.343402211299999,Somateria_mollissima:8.3434022103):1.4279663233):0.4623392784,(Anas_strepera:4.8889613035,Anas_platyrhynchos:4.88896130318):5.3447465096):9.9…
	TREE tree_9810 = ((((Dendragapus_canadensis:7.2993973326,Tympanuchus_phasianellus:7.2993973315):65.02886513491,(Chen_caerulescens:25.0143943998,(((Somateria_mollissima:9.6375210894,Mergus_serrator:9.6375210906):1.3386586397000002,(Aythya_affinis:1.5960046434,Aythya_americana:1.5960046433):9.380175086389999):1.856112162,(Anas_strepera:5.542297616999999,Anas_platyrhynchos:5.542297617589):7.28999427…
	TREE tree_7333 = ((((Dendragapus_canadensis:6.139478052,Tympanuchus_phasianellus:6.13947805147):68.3135856003,(Chen_caerulescens:25.1208068501,(((Aythya_affinis:2.3135652262,Aythya_americana:2.3135652264):9.925022868900001,(Mergus_serrator:10.1827620939,Somateria_mollissima:10.1827620929):2.0558260019):1.315869841,(Anas_strepera:6.0832583393999995,Anas_platyrhynchos:6.0832583400499995):7.47119959…
	TREE tree_5579 = ((((Dendragapus_canadensis:8.541274947,Tympanuchus_phasianellus:8.5412749469):68.6223912547,(Chen_caerulescens:14.0901353798,((Anas_platyrhynchos:3.15926813963,Anas_strepera:3.1592681404):4.3924322939,((Mergus_serrator:6.0062827497399995,Somateria_mollissima:6.006282748339999):0.9735574621,(Aythya_americana:1.4464790772999998,Aythya_affinis:1.4464790773):5.5333611337):0.571860222…
	TREE tree_0338 = ((((Dendragapus_canadensis:6.784502374099999,Tympanuchus_phasianellus:6.7845023741):69.7184395536,(Chen_caerulescens:6.3856278259,(((Aythya_americana:0.6563545215,Aythya_affinis:0.6563545214):2.29122009968,(Somateria_mollissima:2.52668721696,Mergus_serrator:2.5266872169):0.420887404):0.1522063429,(Anas_platyrhynchos:1.357018433816,Anas_strepera:1.3570184338):1.7427625300999998):3…
	TREE tree_0742 = ((((Dendragapus_canadensis:6.8558652643,Tympanuchus_phasianellus:6.8558652652):76.36476901859999,(Chen_caerulescens:19.9682524902,(((Somateria_mollissima:8.80110789778,Mergus_serrator:8.8011078987):0.7945243042,(Aythya_affinis:1.6989420153,Aythya_americana:1.6989420154000001):7.89669018603):0.38895396758,(Anas_platyrhynchos:4.94944242897,Anas_strepera:4.9494424295999995):5.035143…
	TREE tree_4369 = ((((Tympanuchus_phasianellus:5.124866774059999,Dendragapus_canadensis:5.1248667748):78.9196402509,(Chen_caerulescens:19.908236449900002,(((Aythya_americana:1.9254055686,Aythya_affinis:1.9254055686):7.39761738222,(Somateria_mollissima:8.1397358762,Mergus_serrator:8.1397358771):1.1832870738):1.2498605862499998,(Anas_strepera:5.923271509,Anas_platyrhynchos:5.9232715098540005):4.6496…
	TREE tree_2427 = ((((Dendragapus_canadensis:4.2402677458,Tympanuchus_phasianellus:4.24026774559):74.90591759382,(Chen_caerulescens:15.47136105935,(((Somateria_mollissima:5.8923300409,Mergus_serrator:5.8923300414):0.9068189739900001,(Aythya_americana:1.0537795083000001,Aythya_affinis:1.0537795083000001):5.7453695063):0.49076134727,(Anas_strepera:3.5150579046,Anas_platyrhynchos:3.51505790442):3.774…
	TREE tree_5997 = ((((Tympanuchus_phasianellus:5.8738183871,Dendragapus_canadensis:5.873818388399999):69.0540180249,(Chen_caerulescens:23.637797760679998,(((Mergus_serrator:9.5726251284,Somateria_mollissima:9.5726251297):1.3176058058,(Aythya_americana:2.1730767993,Aythya_affinis:2.1730767996):8.7171541347):0.6447683142,(Anas_platyrhynchos:5.40315352404,Anas_strepera:5.4031535235):6.1318457255):12.…
	TREE tree_4775 = ((((Tympanuchus_phasianellus:7.43236916956,Dendragapus_canadensis:7.4323691696):74.4592491924,(Chen_caerulescens:21.6246972795,(((Aythya_americana:1.7993957263000002,Aythya_affinis:1.7993957259000002):8.380134267999999,(Mergus_serrator:9.10803227691,Somateria_mollissima:9.1080322776):1.0714977157):0.83675590159,(Anas_strepera:4.7617143334,Anas_platyrhynchos:4.7617143334500005):6.…
	TREE tree_3987 = ((((Dendragapus_canadensis:7.647303803,Tympanuchus_phasianellus:7.6473038024):68.9390310312,(Chen_caerulescens:30.317027899799996,((Anas_platyrhynchos:6.94949187089,Anas_strepera:6.949491872):7.879353378,((Aythya_affinis:2.16884623893,Aythya_americana:2.168846238):11.2008906109,(Mergus_serrator:11.5641089397,Somateria_mollissima:11.564108940299999):1.8056279096):1.4591084):15.488…
	TREE tree_9981 = ((((Tympanuchus_phasianellus:7.1508288211,Dendragapus_canadensis:7.150828822):72.97748645729999,(Chen_caerulescens:10.87741758927,(((Aythya_affinis:0.9356058499979999,Aythya_americana:0.93560585):4.3379573169,(Mergus_serrator:4.570095470600001,Somateria_mollissima:4.5700954704):0.703467696):0.533452002,(Anas_platyrhynchos:2.641815982951,Anas_strepera:2.6418159827):3.1651991856999…
	TREE tree_2359 = ((((Dendragapus_canadensis:7.9832789389,Tympanuchus_phasianellus:7.983278940199999):75.2995290457,(Chen_caerulescens:11.914082419600001,(((Mergus_serrator:4.7086121761,Somateria_mollissima:4.7086121764):0.37546968340000003,(Aythya_americana:1.2060798095,Aythya_affinis:1.20607980947):3.8780020498900005):0.73635510715,(Anas_strepera:2.9709171595,Anas_platyrhynchos:2.970917159235):2…
	TREE tree_2626 = ((((Tympanuchus_phasianellus:8.7795024234,Dendragapus_canadensis:8.779502423):69.2705080196,(Chen_caerulescens:12.59439372942,(((Somateria_mollissima:4.847721051,Mergus_serrator:4.84772105167):0.7077087879999999,(Aythya_americana:1.0085449335999999,Aythya_affinis:1.0085449334):4.5468849056):1.07362302232,(Anas_strepera:2.9619435492000004,Anas_platyrhynchos:2.961943548847):3.66710…
	TREE tree_0315 = ((((Dendragapus_canadensis:6.246584294,Tympanuchus_phasianellus:6.2465842944):70.5923762131,(Chen_caerulescens:13.3468320699,(((Aythya_affinis:1.2775888106,Aythya_americana:1.2775888107):5.063908934370001,(Mergus_serrator:5.665865903099999,Somateria_mollissima:5.665865902999999):0.675631842):0.9170546118999999,(Anas_strepera:3.2595054719,Anas_platyrhynchos:3.25950547187):3.999046…
	TREE tree_9499 = ((((Tympanuchus_phasianellus:9.2146399145,Dendragapus_canadensis:9.214639915):65.5230421433,(Chen_caerulescens:25.55960836885,(((Somateria_mollissima:10.339843568600001,Mergus_serrator:10.339843569400001):1.5595758216000002,(Aythya_affinis:2.5068451550999997,Aythya_americana:2.5068451546199997):9.3925742357):1.1970786975799999,(Anas_platyrhynchos:6.106910268109999,Anas_strepera:6…
	TREE tree_4169 = ((((Tympanuchus_phasianellus:4.13099531427,Dendragapus_canadensis:4.1309953147):80.71477675317999,(Chen_caerulescens:7.70299183549,(((Aythya_affinis:0.6434402905000001,Aythya_americana:0.6434402904000001):3.0130052243999996,(Mergus_serrator:3.1805117364,Somateria_mollissima:3.1805117361):0.47593377855):0.2249545254,(Anas_platyrhynchos:2.1169531730499997,Anas_strepera:2.1169531724…
	TREE tree_6432 = ((((Tympanuchus_phasianellus:6.741199676300001,Dendragapus_canadensis:6.7411996757):69.95079477072001,(Chen_caerulescens:25.472608329099998,(((Somateria_mollissima:12.2517639287,Mergus_serrator:12.251763928699999):0.268417423,(Aythya_affinis:2.2357255922,Aythya_americana:2.2357255917):10.2844557597):1.167004956,(Anas_platyrhynchos:6.19933188127,Anas_strepera:6.1993318806):7.48785…
	TREE tree_4895 = ((((Tympanuchus_phasianellus:7.453204871799999,Dendragapus_canadensis:7.4532048712000005):77.00949235190001,(Chen_caerulescens:26.46371205932,(((Aythya_affinis:2.4598161798,Aythya_americana:2.4598161802):9.1538675697,(Somateria_mollissima:10.2312666903,Mergus_serrator:10.2312666911):1.3824170595):0.180242166634,(Anas_strepera:5.414282613,Anas_platyrhynchos:5.41428261277):6.379643…
	TREE tree_5384 = ((((Dendragapus_canadensis:6.384117621,Tympanuchus_phasianellus:6.3841176202):73.38544533150001,(Chen_caerulescens:21.7190170096,(((Somateria_mollissima:8.9457062632,Mergus_serrator:8.94570626314):1.7204401957000002,(Aythya_affinis:2.1053619230000002,Aythya_americana:2.1053619226):8.560784536500002):0.47064885169,(Anas_strepera:5.8020877333000005,Anas_platyrhynchos:5.802087732840…
	TREE tree_6108 = ((((Tympanuchus_phasianellus:4.198200846520001,Dendragapus_canadensis:4.1982008464):75.3481243016,(Chen_caerulescens:30.480081899600002,(((Somateria_mollissima:11.7722442121,Mergus_serrator:11.7722442132):1.1419629359,(Aythya_americana:2.2149553049999997,Aythya_affinis:2.2149553051):10.6992518429):1.1580370739699999,(Anas_strepera:6.6149009088,Anas_platyrhynchos:6.61490090877):7.…
	TREE tree_6677 = ((((Dendragapus_canadensis:5.5462677243,Tympanuchus_phasianellus:5.546267723674):78.47815323440001,(Chen_caerulescens:27.584637620000002,((Anas_strepera:6.120097776,Anas_platyrhynchos:6.1200977753100005):8.3633827434,((Mergus_serrator:11.0622825748,Somateria_mollissima:11.062282575200001):1.8402950057999998,(Aythya_americana:2.1087028550999998,Aythya_affinis:2.1087028556):10.7938…
	TREE tree_6810 = ((((Dendragapus_canadensis:9.068120911000001,Tympanuchus_phasianellus:9.068120911200001):75.4869308985,(Chen_caerulescens:15.08547457042,(((Mergus_serrator:5.8106717408,Somateria_mollissima:5.810671741100001):0.52073478076,(Aythya_americana:1.1333236759,Aythya_affinis:1.1333236758999998):5.19808284567):0.6393682005,(Anas_strepera:2.9582685345,Anas_platyrhynchos:2.958268534794):4.…
	TREE tree_2204 = ((((Dendragapus_canadensis:7.624398413000001,Tympanuchus_phasianellus:7.6243984138):69.6456212866,(Chen_caerulescens:25.943680309399998,(((Somateria_mollissima:10.481452558400001,Mergus_serrator:10.4814525587):1.3470685862,(Aythya_affinis:2.1749397653,Aythya_americana:2.1749397649):9.6535813791):1.05733290532,(Anas_strepera:6.4110455999000004,Anas_platyrhynchos:6.411045599306):6.…
	TREE tree_8558 = ((((Tympanuchus_phasianellus:8.5479393364,Dendragapus_canadensis:8.547939336):68.8518291733,(Chen_caerulescens:10.40748439,((Anas_strepera:2.5746241098,Anas_platyrhynchos:2.57462410938):2.444679332742,((Aythya_americana:0.9001761929000001,Aythya_affinis:0.9001761929000001):3.9710752792,(Mergus_serrator:4.2270566470999995,Somateria_mollissima:4.22705664735):0.6441948245000001):0.1…
	TREE tree_7730 = ((((Dendragapus_canadensis:4.5664725381,Tympanuchus_phasianellus:4.5664725375):70.9669524501,(Chen_caerulescens:14.26841405089,(((Aythya_affinis:1.13265740394,Aythya_americana:1.1326574039800001):4.7712552267,(Somateria_mollissima:5.212166898500001,Mergus_serrator:5.2121668993200005):0.6917457308):0.8244257391300001,(Anas_strepera:2.6799529129999997,Anas_platyrhynchos:2.679952912…
	TREE tree_8981 = ((((Dendragapus_canadensis:8.4698350286,Tympanuchus_phasianellus:8.46983502984):63.328612004600004,(Chen_caerulescens:18.057845729900002,(((Aythya_americana:1.3306056387,Aythya_affinis:1.3306056388):7.461952903046,(Mergus_serrator:8.123232383400001,Somateria_mollissima:8.1232323828):0.669326159):0.4965005866,(Anas_platyrhynchos:4.91345878868,Anas_strepera:4.913458789):4.375600339…
	TREE tree_1605 = ((((Dendragapus_canadensis:5.50595146251,Tympanuchus_phasianellus:5.5059514627):67.2348375522,(Chen_caerulescens:23.2512446202,(((Aythya_americana:2.1560922948,Aythya_affinis:2.1560922947):8.5189001278,(Somateria_mollissima:9.7289300429,Mergus_serrator:9.7289300428):0.9460623793):1.1270371157499999,(Anas_platyrhynchos:4.834090474230001,Anas_strepera:4.834090475):6.967939064599999…
	TREE tree_5709 = ((((Dendragapus_canadensis:7.478494174900001,Tympanuchus_phasianellus:7.4784941736):76.01724724510001,(Chen_caerulescens:24.538592599499996,((Anas_strepera:5.0132562907,Anas_platyrhynchos:5.013256290839999):6.25133417212,((Aythya_affinis:1.4590515923999998,Aythya_americana:1.4590515924):8.2333860947,(Somateria_mollissima:9.2522244293,Mergus_serrator:9.2522244293):0.4402132583):1.…
	TREE tree_1776 = ((((Tympanuchus_phasianellus:4.2544091811,Dendragapus_canadensis:4.254409181):66.7004064029,(Chen_caerulescens:21.171059279599998,((Anas_strepera:4.9571175403000005,Anas_platyrhynchos:4.95711753972):5.3227351825,((Aythya_americana:1.9223021627999999,Aythya_affinis:1.9223021630000001):7.5143430811,(Somateria_mollissima:8.4356908185,Mergus_serrator:8.4356908183):1.0009544269):0.843…
	TREE tree_8690 = ((((Dendragapus_canadensis:8.3906190782,Tympanuchus_phasianellus:8.390619076999998):70.7126284151,(Chen_caerulescens:25.3917829209,(((Aythya_americana:1.9411477172,Aythya_affinis:1.9411477172):9.85526763689,(Mergus_serrator:10.4171956451,Somateria_mollissima:10.417195645):1.3792197088):0.8370298791,(Anas_platyrhynchos:5.87566575166,Anas_strepera:5.8756657514):6.757779481):12.7583…
	TREE tree_2983 = ((((Dendragapus_canadensis:5.2367414908,Tympanuchus_phasianellus:5.2367414903):69.6492628507,(Chen_caerulescens:16.4655558402,(((Somateria_mollissima:5.922828781750001,Mergus_serrator:5.9228287821):0.7005315419,(Aythya_americana:1.1069926447,Aythya_affinis:1.1069926447):5.5163676792):0.667007653504,(Anas_platyrhynchos:3.2222908877800007,Anas_strepera:3.2222908874):4.06807709):9.1…
	TREE tree_7061 = ((((Tympanuchus_phasianellus:8.4075058916,Dendragapus_canadensis:8.4075058926):67.22074978147,(Chen_caerulescens:20.6028782896,(((Aythya_affinis:1.6803099058000002,Aythya_americana:1.6803099057):7.66759898506,(Mergus_serrator:7.921929479600001,Somateria_mollissima:7.9219294795):1.4259794119):0.7421389842,(Anas_platyrhynchos:4.6491723687699995,Anas_strepera:4.6491723678):5.4408755…
	TREE tree_2019 = ((((Dendragapus_canadensis:7.40748544,Tympanuchus_phasianellus:7.407485439299999):67.9951886329,(Chen_caerulescens:10.1062656105,(((Mergus_serrator:4.3809712315,Somateria_mollissima:4.380971231969999):0.42178770586000003,(Aythya_americana:0.895713904,Aythya_affinis:0.8957139038999999):3.9070450341589997):0.59539420032,(Anas_strepera:2.4974519523,Anas_platyrhynchos:2.4974519517399…
	TREE tree_6199 = ((((Tympanuchus_phasianellus:10.2381972199,Dendragapus_canadensis:10.238197219):65.69936100679999,(Chen_caerulescens:15.148682498819998,(((Aythya_americana:1.1908188468,Aythya_affinis:1.1908188468):5.496236779369999,(Somateria_mollissima:5.3563577717,Mergus_serrator:5.3563577714):1.3306978554):0.5101377026,(Anas_strepera:3.1759159895,Anas_platyrhynchos:3.17591598939):4.0212773408…
	TREE tree_8770 = ((((Tympanuchus_phasianellus:8.156997472999999,Dendragapus_canadensis:8.156997472499999):64.8824753894,(Chen_caerulescens:15.6658317497,((Anas_platyrhynchos:3.8749716373877003,Anas_strepera:3.8749716378000003):3.4976764848000004,((Aythya_affinis:1.6332612998,Aythya_americana:1.6332612998):5.3134424505,(Mergus_serrator:6.5427419116,Somateria_mollissima:6.54274191183):0.4039618386)…
	TREE tree_1097 = ((((Dendragapus_canadensis:7.2793376686,Tympanuchus_phasianellus:7.27933766784):78.9544381179,(Chen_caerulescens:27.582396209640006,((Anas_strepera:6.7586814881,Anas_platyrhynchos:6.7586814893799):6.976874949300001,((Aythya_americana:2.49199534237,Aythya_affinis:2.4919953426):10.46456512964,(Mergus_serrator:11.519815880599998,Somateria_mollissima:11.5198158796):1.4367445923000002…
	TREE tree_2120 = ((((Dendragapus_canadensis:7.4687140560000005,Tympanuchus_phasianellus:7.4687140559):68.4064473569,(Chen_caerulescens:17.84936682996,(((Somateria_mollissima:7.3656499961,Mergus_serrator:7.365649997):1.5518544627,(Aythya_affinis:1.7356353282,Aythya_americana:1.7356353281999999):7.1818691306):1.00451925268,(Anas_strepera:4.30959264203,Anas_platyrhynchos:4.3095926422):5.612431070399…
	TREE tree_5931 = ((((Tympanuchus_phasianellus:8.8471544819,Dendragapus_canadensis:8.847154482):70.4493419612,(Chen_caerulescens:28.760886669799994,((Anas_platyrhynchos:7.277123643330001,Anas_strepera:7.277123644):8.1683131273,((Somateria_mollissima:12.2259180619,Mergus_serrator:12.225918061399998):1.2347881735000001,(Aythya_americana:2.7111700117999997,Aythya_affinis:2.7111700117999997):10.749536…
	TREE tree_6274 = ((((Tympanuchus_phasianellus:5.0348071089,Dendragapus_canadensis:5.0348071098):70.04784804650001,(Chen_caerulescens:15.40578316954,(((Aythya_affinis:1.2503155911,Aythya_americana:1.25031559114):4.967376892060001,(Mergus_serrator:5.881027852,Somateria_mollissima:5.8810278523):0.336664631):0.41960745938000005,(Anas_platyrhynchos:3.4170666898600004,Anas_strepera:3.417066689597):3.22…
	TREE tree_9687 = ((((Tympanuchus_phasianellus:6.319537608,Dendragapus_canadensis:6.319537608299999):72.96918989494999,(Chen_caerulescens:29.9456551403,(((Somateria_mollissima:11.3853371752,Mergus_serrator:11.3853371749):1.9141706497,(Aythya_americana:2.7157282350000003,Aythya_affinis:2.7157282357000003):10.5837795892):1.1811616357,(Anas_platyrhynchos:6.455533204829999,Anas_strepera:6.4555332053):…
	TREE tree_1732 = ((((Tympanuchus_phasianellus:7.565705814100001,Dendragapus_canadensis:7.56570581511):64.8981098587,(Chen_caerulescens:24.3874975794,((Mergus_serrator:11.068188388700001,Somateria_mollissima:11.0681883878):0.7236325663400001,((Aythya_americana:2.0550713753,Aythya_affinis:2.0550713754):9.136464754,(Anas_strepera:5.7397796429,Anas_platyrhynchos:5.73977964323):5.4517564872):0.6002848…
	TREE tree_9820 = ((((Tympanuchus_phasianellus:6.02287087903,Dendragapus_canadensis:6.0228708784):74.7793461353,(Chen_caerulescens:18.029709849,((Anas_strepera:3.8852449447,Anas_platyrhynchos:3.88524494525):4.8533353046,((Aythya_affinis:1.2998312781,Aythya_americana:1.2998312779999999):6.5304356434,(Mergus_serrator:6.7141807075,Somateria_mollissima:6.7141807075):1.1160862130600002):0.9083133289700…
	TREE tree_2622 = ((((Tympanuchus_phasianellus:7.8444374798,Dendragapus_canadensis:7.8444374803):64.67333092999999,(Chen_caerulescens:23.687220239800002,(((Mergus_serrator:9.3298448064,Somateria_mollissima:9.3298448056):1.07961180703,(Aythya_affinis:2.1001136451,Aythya_americana:2.1001136449):8.3093429672):0.68820340607,(Anas_strepera:5.1094553696,Anas_platyrhynchos:5.10945536974):5.9882046491):12…
	TREE tree_2053 = ((((Tympanuchus_phasianellus:6.18566892064,Dendragapus_canadensis:6.1856689199999995):78.1358847819,(Chen_caerulescens:25.3362766499,(((Aythya_americana:2.0005996051,Aythya_affinis:2.0005996052):9.4595026594,(Mergus_serrator:10.0600224216,Somateria_mollissima:10.0600224212):1.4000798430999999):1.6716912760600002,(Anas_strepera:6.0482488961000005,Anas_platyrhynchos:6.0482488954999…
	TREE tree_6599 = ((((Dendragapus_canadensis:9.590527261999998,Tympanuchus_phasianellus:9.5905272626):66.5626153603,(Chen_caerulescens:26.972374429800002,(((Aythya_affinis:2.1327115783,Aythya_americana:2.1327115781):10.1260354532,(Mergus_serrator:10.3573195928,Somateria_mollissima:10.357319591700001):1.9014274395):0.6188151003,(Anas_platyrhynchos:5.59265264168,Anas_strepera:5.592652641700001):7.28…
	TREE tree_3836 = ((((Dendragapus_canadensis:8.065301099700001,Tympanuchus_phasianellus:8.065301100600001):70.74333334735,(Chen_caerulescens:31.2343643389,(((Mergus_serrator:13.042063280099999,Somateria_mollissima:13.042063280499999):3.4401688995999997,(Aythya_americana:3.1869411252999997,Aythya_affinis:3.1869411264):13.29529105508):1.8467897649,(Anas_platyrhynchos:8.519282802922,Anas_strepera:8.5…
	TREE tree_7906 = ((((Tympanuchus_phasianellus:5.637595695799999,Dendragapus_canadensis:5.6375956954):70.0998777172,(Chen_caerulescens:30.457736341,((Anas_platyrhynchos:7.46257958426,Anas_strepera:7.4625795838):9.4302461944,((Somateria_mollissima:13.4483790506,Mergus_serrator:13.448379049400002):1.9160598504000002,(Aythya_affinis:2.3716630501,Aythya_americana:2.3716630505):12.992775850100001):1.52…
	TREE tree_7860 = ((((Dendragapus_canadensis:8.1970002644,Tympanuchus_phasianellus:8.1970002639):72.12215819113,(Chen_caerulescens:26.903468470090004,(((Aythya_americana:2.40795581713,Aythya_affinis:2.4079558173):8.8972505425,(Somateria_mollissima:9.7162233492,Mergus_serrator:9.716223348100002):1.5889830108999998):1.6847672426,(Anas_platyrhynchos:6.4053298224,Anas_strepera:6.405329822):6.584643779…
	TREE tree_1814 = ((((Dendragapus_canadensis:3.7749547782,Tympanuchus_phasianellus:3.7749547776):70.73868874819999,(Chen_caerulescens:26.607025759410003,(((Mergus_serrator:11.978743397999999,Somateria_mollissima:11.9787433983):1.9485140722,(Aythya_affinis:1.9815865642,Aythya_americana:1.9815865650000002):11.94567090571):1.3001502086999999,(Anas_platyrhynchos:5.9634248213030006,Anas_strepera:5.9634…
	TREE tree_9482 = ((((Dendragapus_canadensis:9.4523353035,Tympanuchus_phasianellus:9.4523353039):65.714778671,(Chen_caerulescens:23.355301588899998,(((Mergus_serrator:9.547432785,Somateria_mollissima:9.5474327855):1.4155565076,(Aythya_americana:1.757587044,Aythya_affinis:1.7575870441):9.205402248799999):0.713346751,(Anas_strepera:5.4105978089,Anas_platyrhynchos:5.410597807819999):6.2657382365):11.…
	TREE tree_4452 = ((((Dendragapus_canadensis:6.991859483799999,Tympanuchus_phasianellus:6.991859483060001):67.29060059881,(Chen_caerulescens:13.819700270599999,((Anas_strepera:3.2082671283,Anas_platyrhynchos:3.2082671286399997):3.4147506925,((Somateria_mollissima:5.33965878709,Mergus_serrator:5.3396587877):0.9429765874,(Aythya_affinis:1.29309312902,Aythya_americana:1.29309312914):4.98954224581):0.…
	TREE tree_8675 = ((((Tympanuchus_phasianellus:6.030316740400001,Dendragapus_canadensis:6.0303167408):76.5431688274,(Chen_caerulescens:23.703889549000003,((Anas_strepera:6.0262993953,Anas_platyrhynchos:6.026299395130001):6.3784964271,((Aythya_affinis:2.1286155340999997,Aythya_americana:2.12861553386):8.986386934299999,(Mergus_serrator:9.904306100500001,Somateria_mollissima:9.904306099900001):1.210…
	TREE tree_1704 = ((((Dendragapus_canadensis:6.885174996,Tympanuchus_phasianellus:6.885174996199999):64.9461911182,(Chen_caerulescens:29.145196810199998,(((Mergus_serrator:11.619716779500001,Somateria_mollissima:11.61971678):1.6841658697,(Aythya_affinis:2.8224902329000003,Aythya_americana:2.8224902327):10.4813924173):1.5695223928000002,(Anas_strepera:6.6050432176000005,Anas_platyrhynchos:6.6050432…
	TREE tree_8503 = ((((Tympanuchus_phasianellus:5.39086078563,Dendragapus_canadensis:5.3908607862):78.5998753015,(Chen_caerulescens:27.355583120300004,(((Aythya_affinis:2.3889104549,Aythya_americana:2.3889104546):10.1196530138,(Mergus_serrator:11.7125417323,Somateria_mollissima:11.7125417325):0.7960217355):1.01486097082,(Anas_platyrhynchos:6.114726870469999,Anas_strepera:6.1147268701):7.40869756969…
	TREE tree_7151 = ((((Dendragapus_canadensis:6.487173985,Tympanuchus_phasianellus:6.487173984):68.1329083706,(Chen_caerulescens:21.636316619600002,(((Aythya_affinis:1.81794121617,Aythya_americana:1.8179412162):7.857239082899999,(Somateria_mollissima:8.5719045597,Mergus_serrator:8.571904559):1.1032757398):0.89429715339,(Anas_strepera:5.834333529099999,Anas_platyrhynchos:5.83433352945):4.7351439234)…
	TREE tree_1167 = ((((Dendragapus_canadensis:6.4846355811,Tympanuchus_phasianellus:6.484635580599999):68.21673311821999,(Chen_caerulescens:33.258952329989995,((Anas_strepera:6.9554669503,Anas_platyrhynchos:6.9554669511):8.69645301947,((Somateria_mollissima:13.3358219967,Mergus_serrator:13.335821997):1.378413285,(Aythya_americana:3.1003808182,Aythya_affinis:3.1003808178999996):11.6138544636):0.9376…
	TREE tree_0203 = ((((Dendragapus_canadensis:11.376603463999999,Tympanuchus_phasianellus:11.3766034638):70.89768190659998,(Chen_caerulescens:35.7499447099,(((Somateria_mollissima:14.101147791699999,Mergus_serrator:14.1011477918):2.1170272641,(Aythya_americana:2.8908319719,Aythya_affinis:2.8908319721):13.327343084499999):0.61341505991,(Anas_platyrhynchos:7.955321076760001,Anas_strepera:7.955321078)…
	TREE tree_1197 = ((((Dendragapus_canadensis:8.130138238699999,Tympanuchus_phasianellus:8.1301382384):70.7153670928,(Chen_caerulescens:29.433499551,((Anas_platyrhynchos:6.445245302082,Anas_strepera:6.44524530248):6.8098938574000005,((Aythya_americana:2.6735123809,Aythya_affinis:2.673512381):9.3908742603,(Mergus_serrator:11.312965683,Somateria_mollissima:11.312965683399998):0.7514209586680001):1.19…
	TREE tree_7420 = ((((Dendragapus_canadensis:5.985549818099999,Tympanuchus_phasianellus:5.985549818):78.663737469,(Chen_caerulescens:27.2152687198,(((Mergus_serrator:10.3686393015,Somateria_mollissima:10.3686393016):1.5834404415,(Aythya_affinis:2.63425251,Aythya_americana:2.6342525097000005):9.31782723262):1.246856425,(Anas_platyrhynchos:5.184200226110001,Anas_strepera:5.1842002256):8.0147359423):…
	TREE tree_2763 = ((((Tympanuchus_phasianellus:4.84943406777,Dendragapus_canadensis:4.8494340689):68.62077286840001,(Chen_caerulescens:20.2353060294,(((Aythya_americana:2.1280406339599995,Aythya_affinis:2.1280406343):6.7407684173,(Mergus_serrator:7.747979062330001,Somateria_mollissima:7.747979062750001):1.1208299894):0.5833753930000001,(Anas_platyrhynchos:4.541007427063301,Anas_strepera:4.54100742…
	TREE tree_9747 = ((((Dendragapus_canadensis:6.869073995500001,Tympanuchus_phasianellus:6.869073995200001):70.2917552768,(Chen_caerulescens:13.6381232602,((Anas_platyrhynchos:3.3734038002919995,Anas_strepera:3.3734038007000002):3.5520049315,((Aythya_americana:1.3506200088390001,Aythya_affinis:1.3506200088):5.2107177201,(Somateria_mollissima:5.9429706623,Mergus_serrator:5.9429706621000005):0.618367…
	TREE tree_1812 = ((((Tympanuchus_phasianellus:6.1359584781,Dendragapus_canadensis:6.1359584777):67.9577222337,(Chen_caerulescens:23.744679169899996,((Anas_platyrhynchos:5.152573147262,Anas_strepera:5.1525731478):6.5081797364,((Mergus_serrator:9.26998731137,Somateria_mollissima:9.2699873108):1.3331849974999999,(Aythya_americana:2.0106934767999998,Aythya_affinis:2.0106934768):8.5924788318):1.057580…
	TREE tree_0940 = ((((Tympanuchus_phasianellus:3.6342303672,Dendragapus_canadensis:3.6342303669):67.8595947769,(Chen_caerulescens:22.762777150599995,((Anas_strepera:5.8598125884,Anas_platyrhynchos:5.85981258889):5.725564221,((Somateria_mollissima:8.3464307347,Mergus_serrator:8.3464307347):1.4252968108,(Aythya_americana:2.0862245989000003,Aythya_affinis:2.0862245989):7.685502946149999):1.8136492651…
	TREE tree_6160 = ((((Dendragapus_canadensis:8.120517715299998,Tympanuchus_phasianellus:8.120517716):67.38190273800001,(Chen_caerulescens:23.635621162,(((Mergus_serrator:9.224086357700001,Somateria_mollissima:9.2240863587):1.8093304523999998,(Aythya_americana:2.2291633487999998,Aythya_affinis:2.2291633489000002):8.8042534614):1.8740233622,(Anas_platyrhynchos:5.61693052479,Anas_strepera:5.616930524…
	TREE tree_3189 = ((((Tympanuchus_phasianellus:5.12654557931,Dendragapus_canadensis:5.1265455809):72.76719873491001,(Chen_caerulescens:14.2674574306,(((Mergus_serrator:5.6262784563,Somateria_mollissima:5.6262784561):0.6647984719,(Aythya_americana:1.1738168024000002,Aythya_affinis:1.1738168024000002):5.117260125315001):0.36153978794,(Anas_platyrhynchos:3.2126347994,Anas_strepera:3.2126347993):3.439…
	TREE tree_7651 = ((((Dendragapus_canadensis:6.1989823026,Tympanuchus_phasianellus:6.198982303259999):75.0059854682,(Chen_caerulescens:9.94977371978,(((Aythya_affinis:0.8582118474,Aythya_americana:0.85821184732):4.0699322629,(Mergus_serrator:4.2159292945,Somateria_mollissima:4.2159292951000005):0.7122148149):0.2789833888,(Anas_platyrhynchos:2.365452418792,Anas_strepera:2.3654524185):2.84167508024)…
	TREE tree_8844 = ((((Tympanuchus_phasianellus:4.7904114727,Dendragapus_canadensis:4.7904114728):68.4524188899,(Chen_caerulescens:7.65434482539,(((Aythya_americana:0.66917608564,Aythya_affinis:0.6691760857):3.0605089346,(Mergus_serrator:3.3581602661999996,Somateria_mollissima:3.3581602653100004):0.37152475503000004):0.14637298595999998,(Anas_platyrhynchos:1.9991860778500001,Anas_strepera:1.9991860…
	TREE tree_5008 = ((((Tympanuchus_phasianellus:7.1066365553,Dendragapus_canadensis:7.10663655491):84.748390686,(Chen_caerulescens:22.2574021215,(((Aythya_affinis:1.6531629402749999,Aythya_americana:1.6531629404):7.9228825907,(Mergus_serrator:8.6162236077,Somateria_mollissima:8.616223606199998):0.95982192446):0.4171895091,(Anas_strepera:4.6836911994,Anas_platyrhynchos:4.6836911985912995):5.30954384…
	TREE tree_2627 = ((((Dendragapus_canadensis:4.7280991936,Tympanuchus_phasianellus:4.7280991939):74.38526585700001,(Chen_caerulescens:15.1457844111,(((Aythya_affinis:1.24138588584,Aythya_americana:1.2413858859):5.0879466562,(Mergus_serrator:5.4608495722,Somateria_mollissima:5.460849572973999):0.8684829696):0.73971412131,(Anas_platyrhynchos:3.1692223887399997,Anas_strepera:3.1692223886999997):3.899…
	TREE tree_6568 = ((((Tympanuchus_phasianellus:6.445035873,Dendragapus_canadensis:6.4450358731):71.105833636838,(Chen_caerulescens:21.987210050900003,(((Somateria_mollissima:8.641966639600001,Mergus_serrator:8.6419666416):1.3897887499,(Aythya_affinis:1.7467751781,Aythya_americana:1.7467751781):8.28498021203):1.273863354,(Anas_strepera:4.7998733068999995,Anas_platyrhynchos:4.7998733075799995):6.505…
	TREE tree_1569 = ((((Dendragapus_canadensis:6.954365307300001,Tympanuchus_phasianellus:6.9543653072):66.9004784256,(Chen_caerulescens:12.082041980460001,(((Mergus_serrator:4.8824970936000005,Somateria_mollissima:4.8824970932000005):0.7793303735999999,(Aythya_americana:0.9863570535,Aythya_affinis:0.9863570534):4.6754704136):0.42296546918,(Anas_strepera:2.6684807695,Anas_platyrhynchos:2.66848076992…
	TREE tree_1494 = ((((Tympanuchus_phasianellus:5.18148952068,Dendragapus_canadensis:5.1814895208):73.08798474139999,(Chen_caerulescens:27.066315329600002,((Anas_strepera:6.5952073841,Anas_platyrhynchos:6.595207384690001):5.9005485309,((Somateria_mollissima:9.5483930347,Mergus_serrator:9.5483930355):1.7528025996999999,(Aythya_affinis:2.1384010651,Aythya_americana:2.1384010653):9.1627945693):1.19456…
	TREE tree_0823 = ((((Tympanuchus_phasianellus:5.80640615075,Dendragapus_canadensis:5.8064061511):74.50228925440001,(Chen_caerulescens:19.0458975803,(((Somateria_mollissima:7.602959846799999,Mergus_serrator:7.602959847500001):0.84283049991,(Aythya_affinis:1.7918701431,Aythya_americana:1.7918701432999997):6.653920203899999):1.1361050967000001,(Anas_platyrhynchos:4.34629953893,Anas_strepera:4.346299…
	TREE tree_4140 = ((((Tympanuchus_phasianellus:7.5656509622,Dendragapus_canadensis:7.5656509618):74.88655866799999,(Chen_caerulescens:27.593730429999997,(((Somateria_mollissima:11.9812154087,Mergus_serrator:11.981215407899999):1.7896566701,(Aythya_americana:2.56772960049,Aythya_affinis:2.5677296008):11.20314247799):1.046517893,(Anas_platyrhynchos:6.98302294364,Anas_strepera:6.983022944):7.83436702…
	TREE tree_1188 = ((((Dendragapus_canadensis:5.3054885335,Tympanuchus_phasianellus:5.30548853249):85.0179600351,(Chen_caerulescens:38.6318436897,(((Aythya_affinis:3.5584923339,Aythya_americana:3.5584923330000002):14.8424926217,(Mergus_serrator:16.2306458985,Somateria_mollissima:16.2306458989):2.1703390565):1.384781204,(Anas_platyrhynchos:8.366252069699598,Anas_strepera:8.3662520703):11.4195140894)…
	TREE tree_5723 = ((((Tympanuchus_phasianellus:5.3576627916,Dendragapus_canadensis:5.3576627918):71.3825405923,(Chen_caerulescens:14.114393210230002,((Anas_strepera:3.1700882257,Anas_platyrhynchos:3.170088226056):4.5042726297,((Aythya_affinis:1.2513328888,Aythya_americana:1.2513328889):5.633059183,(Mergus_serrator:5.9337138051,Somateria_mollissima:5.9337138056):0.9506782663):0.78996878447):6.44003…
	TREE tree_5602 = ((((Tympanuchus_phasianellus:6.04678843997,Dendragapus_canadensis:6.0467884399):84.91849050690001,(Chen_caerulescens:24.0666152407,((Anas_strepera:6.2980042513,Anas_platyrhynchos:6.29800425113):6.09810073042,((Somateria_mollissima:10.376428653999998,Mergus_serrator:10.3764286541):0.7351938379,(Aythya_affinis:2.0937449409999997,Aythya_americana:2.0937449412):9.017877550400001):1.2…
	TREE tree_4086 = ((((Tympanuchus_phasianellus:5.3264040476800005,Dendragapus_canadensis:5.3264040474):80.3525991357,(Chen_caerulescens:20.464135719799998,(((Aythya_affinis:1.74016092384,Aythya_americana:1.7401609239):7.571916735099999,(Mergus_serrator:8.4092379273,Somateria_mollissima:8.4092379279):0.9028397311):0.72679327646,(Anas_platyrhynchos:4.40952340156,Anas_strepera:4.4095234013999995):5.6…
	TREE tree_1994 = ((((Dendragapus_canadensis:10.677981038,Tympanuchus_phasianellus:10.6779810363):73.94288297519999,(Chen_caerulescens:21.8294536501,((Anas_strepera:5.0300948157,Anas_platyrhynchos:5.03009481554):6.671720319,((Aythya_affinis:2.2088849722,Aythya_americana:2.2088849722):8.4537503343,(Somateria_mollissima:9.754320679800001,Mergus_serrator:9.7543206791):0.9083146276):1.0391798273):10.1…
	TREE tree_5075 = ((((Tympanuchus_phasianellus:5.729425734700001,Dendragapus_canadensis:5.7294257343999995):68.30065524220001,(Chen_caerulescens:20.5189798794,((Anas_platyrhynchos:4.6119096404699995,Anas_strepera:4.6119096403):4.8378362615,((Somateria_mollissima:8.471831803099999,Mergus_serrator:8.4718318016):0.4491002079,(Aythya_affinis:1.9786033042,Aythya_americana:1.9786033043):6.9423287055):0.…
	TREE tree_2615 = ((((Tympanuchus_phasianellus:6.42298916573,Dendragapus_canadensis:6.42298916554):75.0001451577,(Chen_caerulescens:22.116894940100003,(((Mergus_serrator:9.8623884253,Somateria_mollissima:9.862388424999999):1.105671074,(Aythya_americana:2.2627110017,Aythya_affinis:2.262711001544):8.70534849803):1.050737153,(Anas_strepera:5.8296927141,Anas_platyrhynchos:5.829692714059999):6.18910393…
	TREE tree_0235 = ((((Dendragapus_canadensis:6.8657007336,Tympanuchus_phasianellus:6.8657007345):68.11867425899999,(Chen_caerulescens:15.889459462000001,((Anas_platyrhynchos:4.32236254781,Anas_strepera:4.3223625472):3.16008553974,((Aythya_affinis:1.0408615424,Aythya_americana:1.04086154232):5.8941966389000005,(Somateria_mollissima:5.7083776043,Mergus_serrator:5.708377602700001):1.2266805781999999)…
	TREE tree_0443 = ((((Tympanuchus_phasianellus:8.38707674091,Dendragapus_canadensis:8.3870767416):67.7489629804,(Chen_caerulescens:32.8905412604,(((Mergus_serrator:14.216066067599998,Somateria_mollissima:14.216066066300002):1.3447460949,(Aythya_americana:2.8835650485999995,Aythya_affinis:2.883565048):12.6772471137):1.021002638,(Anas_platyrhynchos:9.1379104489,Anas_strepera:9.137910449000001):7.443…
	TREE tree_0200 = ((((Tympanuchus_phasianellus:6.54070450461,Dendragapus_canadensis:6.5407045049):65.2563819045,(Chen_caerulescens:21.124546449700002,((Anas_platyrhynchos:5.0623414126699995,Anas_strepera:5.0623414127999995):5.4159644819,((Aythya_americana:1.8697106228,Aythya_affinis:1.8697106228):7.8547670856,(Somateria_mollissima:8.4308840472,Mergus_serrator:8.4308840475):1.2935936607):0.75382818…
	TREE tree_2312 = ((((Dendragapus_canadensis:4.7005593585,Tympanuchus_phasianellus:4.7005593583):74.6227384506,(Chen_caerulescens:25.0540991201,(((Aythya_affinis:1.7791312765999998,Aythya_americana:1.7791312762999998):10.1382547441,(Somateria_mollissima:10.3618848594,Mergus_serrator:10.361884860160002):1.5555011621):0.6977312686999999,(Anas_platyrhynchos:5.8669290493199995,Anas_strepera:5.86692904…
	TREE tree_7528 = ((((Tympanuchus_phasianellus:11.034060819,Dendragapus_canadensis:11.03406082):76.8756592589,(Chen_caerulescens:20.7152068495,(((Somateria_mollissima:8.538308383,Mergus_serrator:8.538308383099999):1.5730374633,(Aythya_americana:1.9210294759,Aythya_affinis:1.9210294755000001):8.1903163719):0.63270685027,(Anas_strepera:5.439195806900001,Anas_platyrhynchos:5.439195807119999):5.304856…
	TREE tree_9081 = ((((Dendragapus_canadensis:5.6973217673,Tympanuchus_phasianellus:5.6973217666):67.4095545721,(Chen_caerulescens:21.1507880807,(((Somateria_mollissima:8.7706762605,Mergus_serrator:8.7706762606):1.2541615659,(Aythya_americana:1.7602497278,Aythya_affinis:1.7602497277):8.264588098):0.7816551894000001,(Anas_platyrhynchos:4.359016038044,Anas_strepera:4.3590160388):6.4474769769):10.3442…
	TREE tree_2474 = ((((Dendragapus_canadensis:6.0125819311,Tympanuchus_phasianellus:6.012581931400001):66.3322752836,(Chen_caerulescens:18.47515857005,(((Mergus_serrator:7.14644148384,Somateria_mollissima:7.1464414838999994):1.150861494,(Aythya_affinis:1.3089103567,Aythya_americana:1.3089103567):6.988392619986):0.7928528774,(Anas_platyrhynchos:4.076313304489999,Anas_strepera:4.076313304799999):5.01…
	TREE tree_7913 = ((((Dendragapus_canadensis:5.933349036,Tympanuchus_phasianellus:5.933349035):72.8535192803,(Chen_caerulescens:26.5489035807,(((Somateria_mollissima:11.0616494195,Mergus_serrator:11.0616494215):1.1273131531,(Aythya_americana:2.5695428530999997,Aythya_affinis:2.569542853285):9.619419720799998):0.6129697247,(Anas_platyrhynchos:5.913468579550001,Anas_strepera:5.9134685795):6.88846371…
	TREE tree_1802 = ((((Dendragapus_canadensis:8.730904364,Tympanuchus_phasianellus:8.730904364399999):79.8291482573,(Chen_caerulescens:27.347087989400002,((Anas_strepera:5.562988249,Anas_platyrhynchos:5.56298824857):7.1914072136,((Aythya_affinis:2.4845934043,Aythya_americana:2.4845934045):9.96374562445,(Somateria_mollissima:11.453724319360001,Mergus_serrator:11.453724317299999):0.9946147102):0.3060…
	TREE tree_1141 = ((((Dendragapus_canadensis:4.626652798099999,Tympanuchus_phasianellus:4.6266527987):67.41122040420001,(Chen_caerulescens:22.191445229800003,(((Mergus_serrator:9.830818393600001,Somateria_mollissima:9.830818394500001):0.8641223696,(Aythya_americana:1.7057883176,Aythya_affinis:1.7057883176):8.989152445910001):1.547250852,(Anas_strepera:5.3910948401,Anas_platyrhynchos:5.39109483921)…
	TREE tree_3923 = ((((Tympanuchus_phasianellus:7.5595449416,Dendragapus_canadensis:7.5595449420000005):71.82339928271,(Chen_caerulescens:17.430196049850004,(((Aythya_americana:1.6278203396,Aythya_affinis:1.6278203396):6.717902190849999,(Mergus_serrator:7.136837954700001,Somateria_mollissima:7.1368379538):1.2088845763):0.7864725269,(Anas_strepera:4.455992802,Anas_platyrhynchos:4.45599280173):4.6762…
	TREE tree_8199 = ((((Tympanuchus_phasianellus:8.981632748600001,Dendragapus_canadensis:8.981632749200001):80.6798487253,(Chen_caerulescens:19.2566381205,(((Aythya_affinis:1.4428268463,Aythya_americana:1.4428268463999998):7.2318089225,(Somateria_mollissima:8.148720077241,Mergus_serrator:8.148720078):0.52591569087):0.92123527311,(Anas_strepera:4.555308148,Anas_platyrhynchos:4.55530814763):5.0405628…
	TREE tree_7919 = ((((Dendragapus_canadensis:5.5526838549,Tympanuchus_phasianellus:5.5526838554):75.10698801910002,(Chen_caerulescens:34.8404814701,(((Mergus_serrator:14.7132795906,Somateria_mollissima:14.713279590099997):2.5584299162999997,(Aythya_americana:2.8467783684,Aythya_affinis:2.8467783692):14.424931136200001):1.0891797462000001,(Anas_strepera:8.421639793999999,Anas_platyrhynchos:8.421639…
	TREE tree_8232 = ((((Tympanuchus_phasianellus:12.3187717037,Dendragapus_canadensis:12.3187717029):78.3900468641,(Chen_caerulescens:25.506970809700004,((Anas_strepera:5.9389846384,Anas_platyrhynchos:5.938984637500001):7.355903636600001,((Mergus_serrator:10.738051064599999,Somateria_mollissima:10.7380510644):1.5106687286999998,(Aythya_affinis:2.1830872991,Aythya_americana:2.1830872992):10.065632493…
	TREE tree_9294 = ((((Tympanuchus_phasianellus:4.188236068949999,Dendragapus_canadensis:4.1882360692):73.10648568223,(Chen_caerulescens:25.591006169499998,(((Aythya_affinis:2.0386738860999998,Aythya_americana:2.0386738865000003):9.04062818685,(Somateria_mollissima:10.173554128200001,Mergus_serrator:10.173554129700001):0.9057479441):0.6986901865,(Anas_platyrhynchos:5.766561459649999,Anas_strepera:5…
	TREE tree_5933 = ((((Dendragapus_canadensis:5.534533285299999,Tympanuchus_phasianellus:5.534533285):70.4627657355,(Chen_caerulescens:30.308562171,((Anas_strepera:6.9272010986,Anas_platyrhynchos:6.92720109764):7.2102157307,((Mergus_serrator:11.330039490499999,Somateria_mollissima:11.330039490199997):1.179413085,(Aythya_americana:2.5899735943161,Aythya_affinis:2.5899735942):9.919478981980001):1.627…
	TREE tree_6009 = ((((Tympanuchus_phasianellus:3.33533019917,Dendragapus_canadensis:3.335330199):69.3552187786,(Chen_caerulescens:25.71674570159,(((Aythya_americana:2.1412668179,Aythya_affinis:2.1412668183):9.700847128,(Mergus_serrator:11.233748180600001,Somateria_mollissima:11.233748179000001):0.6083657668):1.203145334,(Anas_strepera:5.1275699867,Anas_platyrhynchos:5.127569986611):7.9176892943000…
	TREE tree_7388 = ((((Tympanuchus_phasianellus:9.944416705300002,Dendragapus_canadensis:9.944416705):65.5459028955,(Chen_caerulescens:17.259381510100003,(((Aythya_americana:1.6680389308999999,Aythya_affinis:1.6680389307999999):6.352588559000001,(Somateria_mollissima:7.2779625692000005,Mergus_serrator:7.2779625683):0.7426649213):0.89780021549,(Anas_platyrhynchos:4.534142310098,Anas_strepera:4.53414…
	TREE tree_8450 = ((((Tympanuchus_phasianellus:9.3825217489,Dendragapus_canadensis:9.38252175):72.36314801660001,(Chen_caerulescens:17.2354699498,(((Somateria_mollissima:6.596620886799999,Mergus_serrator:6.596620887):1.2676392024999998,(Aythya_affinis:1.4203953652999999,Aythya_americana:1.42039536536):6.4438647235):0.87645981304,(Anas_strepera:3.7193667699999997,Anas_platyrhynchos:3.71936677054999…
	TREE tree_8870 = ((((Tympanuchus_phasianellus:5.1925449441,Dendragapus_canadensis:5.1925449433):68.6490408885,(Chen_caerulescens:18.9551395099,(((Aythya_affinis:1.5695298513,Aythya_americana:1.56952985174):8.21692311308,(Somateria_mollissima:8.9674599274,Mergus_serrator:8.9674599258):0.8189930368):0.7863068399,(Anas_strepera:4.8557127697,Anas_platyrhynchos:4.85571276902):5.7170470336):8.382379707…
	TREE tree_3727 = ((((Tympanuchus_phasianellus:7.35524568901,Dendragapus_canadensis:7.3552456898):75.450337944,(Chen_caerulescens:31.888396159199,((Anas_strepera:7.896753324,Anas_platyrhynchos:7.8967533241100005):9.277662357899999,((Somateria_mollissima:13.640670138599999,Mergus_serrator:13.64067013923):1.8135197299,(Aythya_americana:2.696243582,Aythya_affinis:2.6962435817):12.7579462853):1.720225…
	TREE tree_1359 = ((((Dendragapus_canadensis:6.6373107147,Tympanuchus_phasianellus:6.6373107139):83.4641969233,(Chen_caerulescens:17.716460709299998,(((Aythya_affinis:1.5503462448,Aythya_americana:1.5503462447):6.6897235191,(Mergus_serrator:7.510395864144649,Somateria_mollissima:7.510395863099999):0.7296739009100001):0.8063964653,(Anas_strepera:4.7605007044,Anas_platyrhynchos:4.760500704344):4.285…
	TREE tree_7372 = ((((Dendragapus_canadensis:8.649302105,Tympanuchus_phasianellus:8.6493021049):74.7801506932,(Chen_caerulescens:18.827826090600002,(((Somateria_mollissima:7.285056853,Mergus_serrator:7.2850568533999995):1.5807477166,(Aythya_affinis:1.609379302,Aythya_americana:1.6093793021):7.256425267149999):0.5923794347,(Anas_platyrhynchos:4.11979397819,Anas_strepera:4.11979397843):5.3383900265)…
	TREE tree_4825 = ((((Dendragapus_canadensis:5.0225866684,Tympanuchus_phasianellus:5.022586668300001):68.2309851864,(Chen_caerulescens:33.912808830299994,(((Aythya_americana:2.7424948075000004,Aythya_affinis:2.7424948074):12.4299350169,(Somateria_mollissima:13.807313484200002,Mergus_serrator:13.8073134859):1.3651163399000001):0.6940532934,(Anas_strepera:8.725469975,Anas_platyrhynchos:8.72546997543…
	TREE tree_2314 = ((((Dendragapus_canadensis:6.188108312000001,Tympanuchus_phasianellus:6.18810831187):74.6874118668,(Chen_caerulescens:19.0002726408,(((Aythya_americana:1.46230132551,Aythya_affinis:1.4623013254):7.33153280934,(Mergus_serrator:7.6345324918,Somateria_mollissima:7.6345324915):1.1593016423):0.6504126411,(Anas_strepera:4.688831351799999,Anas_platyrhynchos:4.688831352028999):4.75541542…
	TREE tree_8004 = ((((Tympanuchus_phasianellus:6.1691441498,Dendragapus_canadensis:6.1691441493):71.09339265950001,(Chen_caerulescens:21.598748360900004,(((Mergus_serrator:9.7735434743,Somateria_mollissima:9.773543474299998):0.7362050317,(Aythya_americana:2.17570038852,Aythya_affinis:2.1757003889):8.3340481162):0.7642837842,(Anas_platyrhynchos:5.521924930620001,Anas_strepera:5.5219249314):5.752107…
	TREE tree_8125 = ((((Dendragapus_canadensis:7.832355521,Tympanuchus_phasianellus:7.8323555211):79.4186746191,(Chen_caerulescens:20.549105439499996,(((Aythya_americana:1.7558459602999998,Aythya_affinis:1.7558459603):7.9956792694,(Somateria_mollissima:9.087003404099999,Mergus_serrator:9.0870034045):0.66452182519):0.7897182079,(Anas_strepera:5.0287356152000005,Anas_platyrhynchos:5.0287356141899995):…
	TREE tree_3039 = ((((Tympanuchus_phasianellus:7.9597168517,Dendragapus_canadensis:7.9597168510000005):69.4486433932,(Chen_caerulescens:23.1765468697,(((Aythya_affinis:1.9863309068000001,Aythya_americana:1.9863309068000001):8.7472965861,(Mergus_serrator:9.4078521014223,Somateria_mollissima:9.4078521012):1.3257753915):0.955953294274,(Anas_platyrhynchos:5.11016201591,Anas_strepera:5.1101620158):6.57…
	TREE tree_1209 = ((((Tympanuchus_phasianellus:6.813467748300001,Dendragapus_canadensis:6.813467749):66.507889195,(Chen_caerulescens:17.3391765595,(((Aythya_affinis:1.37056058167,Aythya_americana:1.3705605817000002):5.9336653318999995,(Mergus_serrator:6.7779883689,Somateria_mollissima:6.7779883699):0.5262375443):0.7520246516529,(Anas_strepera:3.9725458451,Anas_platyrhynchos:3.9725458448700004):4.0…
	TREE tree_8245 = ((((Tympanuchus_phasianellus:8.9643507791,Dendragapus_canadensis:8.964350779):71.59587687530001,(Chen_caerulescens:22.385535360499997,((Anas_platyrhynchos:4.72099544761,Anas_strepera:4.7209954475):5.9847240516,((Mergus_serrator:9.3968171729,Somateria_mollissima:9.396817173400002):0.440428125,(Aythya_americana:1.7725356835,Aythya_affinis:1.7725356832999999):8.06470961482):0.868474…
	TREE tree_7078 = ((((Tympanuchus_phasianellus:10.6790127919,Dendragapus_canadensis:10.679012792):77.230707287,(Chen_caerulescens:20.7152068501,(((Somateria_mollissima:7.830272035599999,Mergus_serrator:7.830272035):1.5649597448,(Aythya_americana:1.6014964504,Aythya_affinis:1.6014964504):7.7937353298):0.5050133832,(Anas_platyrhynchos:4.58481595863,Anas_strepera:4.5848159594):5.3154292047):10.814961…
	TREE tree_6995 = ((((Tympanuchus_phasianellus:5.4848842737000005,Dendragapus_canadensis:5.4848842731):65.793623485,(Chen_caerulescens:18.684331929899997,((Anas_strepera:4.2474932714,Anas_platyrhynchos:4.24749327116):4.889099359,((Aythya_americana:1.6776484959,Aythya_affinis:1.6776484956):6.52951572883,(Mergus_serrator:7.292462492,Somateria_mollissima:7.292462491599999):0.9147017332):0.929428405):…
	TREE tree_1912 = ((((Tympanuchus_phasianellus:4.61166711297,Dendragapus_canadensis:4.611667112999999):71.2869784885,(Chen_caerulescens:21.5756089706,(((Aythya_americana:1.7847276789,Aythya_affinis:1.7847276789):7.526737943500001,(Anas_strepera:4.672661135,Anas_platyrhynchos:4.67266113487):4.6388044877):0.30438813556,(Mergus_serrator:8.6972203224,Somateria_mollissima:8.697220322):0.918633435440000…
	TREE tree_8410 = ((((Dendragapus_canadensis:5.5549819451,Tympanuchus_phasianellus:5.5549819447):69.35535942310001,(Chen_caerulescens:13.5052435896,((Anas_platyrhynchos:2.746598557955,Anas_strepera:2.7465985579):4.0504487799,((Aythya_americana:1.1771281189,Aythya_affinis:1.1771281188999998):4.877060421061,(Mergus_serrator:5.1012747126,Somateria_mollissima:5.1012747122):0.9529138267):0.74285879845)…
	TREE tree_8117 = ((((Dendragapus_canadensis:6.6231379247,Tympanuchus_phasianellus:6.62313792468):69.70324009218999,(Chen_caerulescens:31.1641915901,((Anas_strepera:5.282442636,Anas_platyrhynchos:5.28244263707):8.2363310738,((Aythya_affinis:2.1633899742000002,Aythya_americana:2.1633899743000002):9.59764260132,(Somateria_mollissima:10.283693504199999,Mergus_serrator:10.2836935052):1.477339071499999…
	TREE tree_7053 = ((((Dendragapus_canadensis:6.3953869528,Tympanuchus_phasianellus:6.3953869532):70.2552847764,(Chen_caerulescens:24.5761138301,(((Mergus_serrator:10.661359582300001,Somateria_mollissima:10.6613595827):1.8005842871,(Aythya_americana:2.2307946497,Aythya_affinis:2.2307946497):10.231149219199999):0.6311232609999999,(Anas_strepera:6.48547095873,Anas_platyrhynchos:6.485470958885):6.6075…
	TREE tree_7050 = ((((Dendragapus_canadensis:6.1925631542,Tympanuchus_phasianellus:6.1925631547):78.3505433036,(Chen_caerulescens:20.8684937981,((Anas_strepera:4.8943434885,Anas_platyrhynchos:4.89434348803):4.7065436445,((Aythya_affinis:1.5695891018,Aythya_americana:1.5695891017):6.972609470769999,(Mergus_serrator:7.443496132899999,Somateria_mollissima:7.443496134400001):1.098702438):1.0586885609)…
	TREE tree_2043 = ((((Dendragapus_canadensis:8.308592621999999,Tympanuchus_phasianellus:8.3085926219):72.8153512843,(Chen_caerulescens:20.5169324198,(((Mergus_serrator:7.845466808780001,Somateria_mollissima:7.845466808099999):0.9285725168,(Aythya_americana:1.807531927,Aythya_affinis:1.8075319267999999):6.9665073978):1.01013497909,(Anas_strepera:4.366633869,Anas_platyrhynchos:4.36663386947):5.41754…
	TREE tree_5983 = ((((Dendragapus_canadensis:5.3021951302,Tympanuchus_phasianellus:5.302195129699999):72.9882893303,(Chen_caerulescens:23.573649618999998,((Anas_strepera:5.2839859895,Anas_platyrhynchos:5.283985990222):6.38416869399,((Mergus_serrator:9.4933021603,Somateria_mollissima:9.493302160299999):0.8437312737,(Aythya_affinis:2.3817510559,Aythya_americana:2.3817510557):7.955282378630001):1.331…
	TREE tree_5308 = ((((Tympanuchus_phasianellus:6.171592911399999,Dendragapus_canadensis:6.17159291):81.47731384291001,(Chen_caerulescens:23.754481869999996,(((Aythya_americana:2.0733108092,Aythya_affinis:2.07331080947):7.8480226794,(Mergus_serrator:9.3115005775,Somateria_mollissima:9.31150057843):0.6098329111):1.1082925664999999,(Anas_platyrhynchos:5.2023550834979995,Anas_strepera:5.20235508330000…
	TREE tree_7238 = ((((Tympanuchus_phasianellus:9.373098128,Dendragapus_canadensis:9.373098129):68.97130354080001,(Chen_caerulescens:13.385396959553999,((Anas_strepera:3.1393128337,Anas_platyrhynchos:3.1393128338500005):3.0188549097,((Aythya_affinis:1.0067604006000002,Aythya_americana:1.0067604006):4.472346995740001,(Mergus_serrator:4.7743814872,Somateria_mollissima:4.77438148787):0.70472590909):0.…
	TREE tree_1215 = ((((Dendragapus_canadensis:7.703516884999999,Tympanuchus_phasianellus:7.7035168845):75.73957512998,(Chen_caerulescens:17.4361466304,((Anas_platyrhynchos:3.5008775239859995,Anas_strepera:3.5008775235):4.9705122221,((Somateria_mollissima:6.4307729153,Mergus_serrator:6.4307729148299995):0.7816144943000001,(Aythya_affinis:1.4531943034,Aythya_americana:1.4531943033999999):5.7591931061…
	TREE tree_3262 = ((((Dendragapus_canadensis:6.1246734267,Tympanuchus_phasianellus:6.124673426099999):71.636289293,(Chen_caerulescens:26.371274950599997,((Anas_strepera:6.0795760718,Anas_platyrhynchos:6.07957607241):6.542690068,((Aythya_affinis:2.4856292852000004,Aythya_americana:2.4856292851):8.674650244399999,(Somateria_mollissima:9.95506514773,Mergus_serrator:9.9550651487):1.2052143822999999):1…
	TREE tree_9650 = ((((Tympanuchus_phasianellus:8.146309006800001,Dendragapus_canadensis:8.146309007):70.2085072244,(Chen_caerulescens:21.61249173955,(((Somateria_mollissima:8.3117915495,Mergus_serrator:8.3117915485):0.897188879,(Aythya_affinis:1.9763666712,Aythya_americana:1.9763666713199999):7.232613757600001):0.7662386808,(Anas_platyrhynchos:4.724658771970001,Anas_strepera:4.7246587716):5.250560…
	TREE tree_5570 = ((((Dendragapus_canadensis:6.3302191961,Tympanuchus_phasianellus:6.3302191958):72.1743032765,(Chen_caerulescens:25.7938948901,((Anas_platyrhynchos:5.91197415242,Anas_strepera:5.911974152):7.3994816964,((Somateria_mollissima:11.5644003091,Mergus_serrator:11.5644003096):0.8037277557,(Aythya_americana:2.28091571614,Aythya_affinis:2.2809157163):10.0872123495):0.94332778273):12.482439…
	TREE tree_6884 = ((((Dendragapus_canadensis:8.655687584,Tympanuchus_phasianellus:8.655687584399999):62.347245181299996,(Chen_caerulescens:25.1364380103,(((Aythya_affinis:1.639963931702,Aythya_americana:1.6399639318):10.09525574739,(Mergus_serrator:10.2908961626,Somateria_mollissima:10.290896161900001):1.4443235172):0.9508635608,(Anas_strepera:5.8692856397,Anas_platyrhynchos:5.86928563961):6.81679…
	TREE tree_4723 = ((((Tympanuchus_phasianellus:9.000711671074999,Dendragapus_canadensis:9.0007116706):62.04813723189999,(Chen_caerulescens:28.557934761000002,(((Somateria_mollissima:12.5875343653,Mergus_serrator:12.587534366000002):1.42041499965,(Aythya_affinis:2.5575019834,Aythya_americana:2.5575019838):11.4504473808):1.3258250454099998,(Anas_platyrhynchos:7.248771580380001,Anas_strepera:7.248771…
	TREE tree_3481 = ((((Tympanuchus_phasianellus:7.4655760344,Dendragapus_canadensis:7.465576034000001):73.3842353327,(Chen_caerulescens:31.834479123700003,(((Aythya_americana:2.7930390578999997,Aythya_affinis:2.79303905852):10.4996648769,(Somateria_mollissima:11.2143517171,Mergus_serrator:11.2143517172):2.0783522196):1.259842508513,(Anas_strepera:7.988176987999999,Anas_platyrhynchos:7.988176989448)…
	TREE tree_1313 = ((((Tympanuchus_phasianellus:7.1661992455,Dendragapus_canadensis:7.1661992456):77.670516350432,(Chen_caerulescens:16.2047371998,(((Mergus_serrator:6.456369138965,Somateria_mollissima:6.4563691391999996):1.1765386556000001,(Aythya_affinis:1.5321918229,Aythya_americana:1.532191823):6.1007159716):0.5494041851,(Anas_strepera:3.9465228064,Anas_platyrhynchos:3.9465228056000003):4.23578…
	TREE tree_1500 = ((((Dendragapus_canadensis:4.7569300808,Tympanuchus_phasianellus:4.7569300804):80.7893343052,(Chen_caerulescens:12.919694319749999,(((Aythya_americana:1.0529484261,Aythya_affinis:1.0529484261):4.5089636922,(Somateria_mollissima:5.1060849055399995,Mergus_serrator:5.1060849054):0.4558272125):0.49131603107,(Anas_platyrhynchos:3.1358707255500002,Anas_strepera:3.1358707256000002):2.91…
	TREE tree_7188 = ((((Dendragapus_canadensis:7.825119722999999,Tympanuchus_phasianellus:7.825119722699999):75.4496043539,(Chen_caerulescens:22.8115445107,(((Aythya_americana:2.054597282126,Aythya_affinis:2.05459728226):9.070773301300001,(Somateria_mollissima:9.9551647153,Mergus_serrator:9.9551647172):1.1702058672):1.33829228627,(Anas_platyrhynchos:5.9544648753806,Anas_strepera:5.9544648764999994):…
	TREE tree_4220 = ((((Dendragapus_canadensis:8.452858909,Tympanuchus_phasianellus:8.4528589088):70.3184365551,(Chen_caerulescens:26.1292009487,((Anas_strepera:5.6257735949,Anas_platyrhynchos:5.62577359518):6.1015871481,((Aythya_affinis:2.2175921578,Aythya_americana:2.2175921578):8.667242272,(Mergus_serrator:9.385049754900002,Somateria_mollissima:9.3850497554):1.4997846733):0.8425263145999999):14.4…
	TREE tree_2653 = ((((Dendragapus_canadensis:5.6033869714,Tympanuchus_phasianellus:5.603386970999999):73.4815543018,(Chen_caerulescens:32.69156175891,(((Mergus_serrator:12.0003525137,Somateria_mollissima:12.000352514400001):1.6258222740000001,(Aythya_affinis:2.8665187252999997,Aythya_americana:2.8665187259):10.7596560623):1.0962083916599998,(Anas_platyrhynchos:6.7913118193990005,Anas_strepera:6.79…
	TREE tree_1985 = ((((Dendragapus_canadensis:5.3247863128,Tympanuchus_phasianellus:5.3247863122000005):75.9835048681,(Chen_caerulescens:26.6290452105,(((Somateria_mollissima:9.147368825800001,Mergus_serrator:9.147368825000001):2.3505942016550003,(Aythya_americana:2.02542146436,Aythya_affinis:2.0254214638):9.4725415628):1.179494596,(Anas_strepera:6.3393595038,Anas_platyrhynchos:6.339359503540999):6…
	TREE tree_1867 = ((((Tympanuchus_phasianellus:5.825729820199999,Dendragapus_canadensis:5.8257298198):70.7226591323,(Chen_caerulescens:15.028525908900003,((Anas_strepera:3.2722361427,Anas_platyrhynchos:3.272236143453):4.4671773207,((Aythya_affinis:1.37957640827,Aythya_americana:1.3795764083):5.6973737636,(Somateria_mollissima:6.534765199200001,Mergus_serrator:6.534765198):0.5421849733):0.662463291…
	TREE tree_8583 = ((((Tympanuchus_phasianellus:4.5857494203,Dendragapus_canadensis:4.5857494189):68.5196206124,(Chen_caerulescens:21.1787214284,(((Mergus_serrator:8.853303506100001,Somateria_mollissima:8.853303505500001):0.626106507152,(Aythya_americana:1.9472022628,Aythya_affinis:1.9472022626000003):7.5322077500899995):1.3453605851000001,(Anas_strepera:5.2204218012,Anas_platyrhynchos:5.2204218023…
	TREE tree_1834 = ((((Dendragapus_canadensis:11.8283454112,Tympanuchus_phasianellus:11.8283454114):66.0202107824,(Chen_caerulescens:18.247909079499998,(((Aythya_americana:1.33285047651,Aythya_affinis:1.3328504761):6.25381062782,(Somateria_mollissima:6.488038474,Mergus_serrator:6.4880384745):1.098622629):0.5265246251,(Anas_platyrhynchos:3.31037442199,Anas_strepera:3.3103744213999997):4.802811306300…
	TREE tree_1258 = ((((Dendragapus_canadensis:7.618424843600001,Tympanuchus_phasianellus:7.6184248441):70.01465747419999,(Chen_caerulescens:14.4168384501,((Anas_platyrhynchos:3.656814002636,Anas_strepera:3.6568140033):4.0723922039,((Somateria_mollissima:6.12996206935,Mergus_serrator:6.1299620684):0.6320986636,(Aythya_affinis:1.1171102639700001,Aythya_americana:1.11711026401):5.644950467869999):0.96…
	TREE tree_9749 = ((((Tympanuchus_phasianellus:5.342912580619999,Dendragapus_canadensis:5.342912580299999):74.283417738,(Chen_caerulescens:13.154229129610002,(((Somateria_mollissima:5.7618061508,Mergus_serrator:5.761806151000001):0.2545874534,(Aythya_americana:1.0872684737,Aythya_affinis:1.0872684737):4.929125131396001):0.2814665858,(Anas_platyrhynchos:3.1752282234290004,Anas_strepera:3.1752282232…
	TREE tree_9964 = ((((Dendragapus_canadensis:6.319505004,Tympanuchus_phasianellus:6.31950500422):72.09972030399999,(Chen_caerulescens:26.0361224209,((Anas_platyrhynchos:6.27405973545,Anas_strepera:6.274059736):7.2499733049,((Mergus_serrator:9.8180971292,Somateria_mollissima:9.818097129200002):1.7775470380999998,(Aythya_americana:2.5814049,Aythya_affinis:2.5814049):9.01423926758):1.9283888724999998…
	TREE tree_1342 = ((((Tympanuchus_phasianellus:5.46958178204,Dendragapus_canadensis:5.4695817813000005):74.25834779889999,(Chen_caerulescens:25.93399697,((Anas_platyrhynchos:7.13092883955,Anas_strepera:7.1309288401):6.001171074099999,((Somateria_mollissima:11.688413829099998,Mergus_serrator:11.6884138293):1.1223408226,(Aythya_americana:2.8788621132,Aythya_affinis:2.8788621132):9.931892538780001):0…
	TREE tree_5445 = ((((Tympanuchus_phasianellus:4.902623306900001,Dendragapus_canadensis:4.9026233059):67.6826922969,(Chen_caerulescens:18.607738849900002,((Anas_strepera:4.594141668100001,Anas_platyrhynchos:4.594141668233):5.0514116625,((Aythya_americana:1.6870251814000001,Aythya_affinis:1.6870251814):7.3991323176999995,(Mergus_serrator:7.242160534500001,Somateria_mollissima:7.2421605343):1.843996…
	TREE tree_8937 = ((((Tympanuchus_phasianellus:4.8051287136,Dendragapus_canadensis:4.8051287142):74.6399078399,(Chen_caerulescens:19.1819360109,(((Aythya_affinis:1.8872463356,Aythya_americana:1.8872463356):6.3642703965,(Mergus_serrator:7.26593339006,Somateria_mollissima:7.2659333904):0.9855833411999999):1.26921132573,(Anas_platyrhynchos:4.833294476821,Anas_strepera:4.8332944768):4.6874335797999995…
	TREE tree_3543 = ((((Dendragapus_canadensis:7.300959724,Tympanuchus_phasianellus:7.3009597237):70.74996857670001,(Chen_caerulescens:19.244891040699997,((Anas_strepera:3.6074310361000004,Anas_platyrhynchos:3.6074310364100004):5.8607311051,((Somateria_mollissima:8.004170046699999,Mergus_serrator:8.0041700448):0.7870498354,(Aythya_affinis:1.5347866136,Aythya_americana:1.5347866137000001):7.256433267…
	TREE tree_1769 = ((((Tympanuchus_phasianellus:6.5051592264,Dendragapus_canadensis:6.505159226):68.1488768466,(Chen_caerulescens:34.612909931299995,(((Mergus_serrator:15.002555460999998,Somateria_mollissima:15.002555462):1.6582571717999999,(Aythya_americana:3.0515042934,Aythya_affinis:3.0515042934):13.6093083397):1.38600881912,(Anas_strepera:8.407221699,Anas_platyrhynchos:8.4072216994):9.639599752…
	TREE tree_4554 = ((((Tympanuchus_phasianellus:6.7075264687999985,Dendragapus_canadensis:6.707526468699999):66.3864153347,(Chen_caerulescens:19.7415146805,(((Somateria_mollissima:7.5789107942000005,Mergus_serrator:7.5789107937):1.2810597994,(Aythya_americana:1.8517933646,Aythya_affinis:1.851793364522):7.008177229):0.5984538030559999,(Anas_platyrhynchos:4.63099779456,Anas_strepera:4.6309977939):4.8…
	TREE tree_4644 = ((((Tympanuchus_phasianellus:6.3551978155,Dendragapus_canadensis:6.3551978159):73.3123945894,(Chen_caerulescens:30.2013096399,(((Somateria_mollissima:13.383944886,Mergus_serrator:13.3839448866):1.523788335,(Aythya_affinis:2.597463162681,Aythya_americana:2.5974631622):12.310270058593):1.835209175,(Anas_strepera:7.461761727999999,Anas_platyrhynchos:7.46176172819):9.2811806681):13.4…
	TREE tree_3729 = ((((Tympanuchus_phasianellus:7.413213776899999,Dendragapus_canadensis:7.4132137774):71.7630250975,(Chen_caerulescens:21.086084729899998,((Anas_platyrhynchos:4.5455046039800004,Anas_strepera:4.54550460349):5.88463997542,((Aythya_affinis:1.9057768803,Aythya_americana:1.90577688):7.6001825224,(Mergus_serrator:8.3674206987,Somateria_mollissima:8.3674206993):1.1385387035):0.9241851761…
	TREE tree_3590 = ((((Tympanuchus_phasianellus:5.8711068736,Dendragapus_canadensis:5.8711068743000006):72.350730465,(Chen_caerulescens:6.445583178890001,(((Somateria_mollissima:2.6562767115,Mergus_serrator:2.6562767116900003):0.2521341532,(Aythya_affinis:0.5451250516099999,Aythya_americana:0.5451250516):2.3632858131869):0.3247535126,(Anas_platyrhynchos:1.316290727448,Anas_strepera:1.3162907275):1.…
	TREE tree_0343 = ((((Tympanuchus_phasianellus:7.4375280448000005,Dendragapus_canadensis:7.4375280452):68.6985116784,(Chen_caerulescens:32.89054125997,((Anas_platyrhynchos:7.4144715033,Anas_strepera:7.414471505):8.3049551265,((Somateria_mollissima:13.6505003691,Mergus_serrator:13.650500368700001):1.358170955,(Aythya_affinis:2.7145571309,Aythya_americana:2.7145571309):12.294114193):0.71075530707):1…
	TREE tree_6238 = ((((Tympanuchus_phasianellus:4.5697387194,Dendragapus_canadensis:4.5697387202):69.15967456249999,(Chen_caerulescens:21.732592179900003,(((Mergus_serrator:9.174485417800001,Somateria_mollissima:9.1744854181):0.6458545772,(Aythya_affinis:1.8456472670000001,Aythya_americana:1.84564726703):7.974692728900001):1.19174345838,(Anas_strepera:4.619258717,Anas_platyrhynchos:4.61925871680999…
	TREE tree_3863 = ((((Dendragapus_canadensis:6.8482037578999995,Tympanuchus_phasianellus:6.8482037576):65.9379671135,(Chen_caerulescens:24.232545468699996,((Anas_platyrhynchos:5.15249381934,Anas_strepera:5.15249382):6.6154360211,((Somateria_mollissima:10.4205144681,Mergus_serrator:10.420514467499999):0.30249298957000004,(Aythya_affinis:2.1346367449,Aythya_americana:2.1346367444000003):8.5883707123…
	TREE tree_2472 = ((((Tympanuchus_phasianellus:7.4833954026,Dendragapus_canadensis:7.4833954026):66.9067824224,(Chen_caerulescens:17.5073074297,(((Mergus_serrator:7.429736793300002,Somateria_mollissima:7.4297367931):0.7777065527,(Aythya_americana:1.6002138097,Aythya_affinis:1.6002138096):6.6072295363):0.86138944397,(Anas_strepera:4.4196656873,Anas_platyrhynchos:4.419665687149):4.6491671037):8.4384…
	TREE tree_8190 = ((((Dendragapus_canadensis:7.0693070995,Tympanuchus_phasianellus:7.0693070993):70.0643113901,(Chen_caerulescens:13.8738002394,((Anas_strepera:3.6146791717999998,Anas_platyrhynchos:3.6146791718299998):4.4338761343,((Somateria_mollissima:6.4067241399,Mergus_serrator:6.4067241392):0.65213633818,(Aythya_americana:1.1251358719,Aythya_affinis:1.1251358719):5.9337246055):0.98969482804):…
	TREE tree_5967 = ((((Dendragapus_canadensis:9.304667277,Tympanuchus_phasianellus:9.3046672779):69.1628399663,(Chen_caerulescens:19.29205862004,((Anas_strepera:4.7847636209,Anas_platyrhynchos:4.78476362026):4.6419825283,((Aythya_affinis:1.6879587186,Aythya_americana:1.6879587188):7.1200349559,(Mergus_serrator:7.9580492359,Somateria_mollissima:7.9580492365):0.8499444395):0.6187524727):9.8653124702)…
	TREE tree_7751 = ((((Tympanuchus_phasianellus:6.6870199182,Dendragapus_canadensis:6.687019916900001):70.37310599989999,(Chen_caerulescens:16.5100105491,(((Mergus_serrator:6.95186682725,Somateria_mollissima:6.9518668269):0.225445795689,(Aythya_affinis:1.3038051063,Aythya_americana:1.3038051062):5.873507516309999):0.5054091873,(Anas_platyrhynchos:3.51388455736,Anas_strepera:3.5138845573000004):4.16…
	TREE tree_4337 = ((((Tympanuchus_phasianellus:7.2249883092000005,Dendragapus_canadensis:7.22498831):75.7958525671,(Chen_caerulescens:20.111872050699997,((Anas_platyrhynchos:4.6712719667,Anas_strepera:4.671271967199999):5.38592008151,((Aythya_americana:1.7207994564,Aythya_affinis:1.7207994564):7.212022064099999,(Mergus_serrator:7.80393650086,Somateria_mollissima:7.8039365007):1.1288850196):1.12437…
	TREE tree_6328 = ((((Dendragapus_canadensis:9.4983442337,Tympanuchus_phasianellus:9.498344232900001):72.5322344418,(Chen_caerulescens:25.934307740499996,(((Mergus_serrator:12.268248852000001,Somateria_mollissima:12.268248851600001):1.0429936434,(Aythya_affinis:2.2505455415,Aythya_americana:2.2505455412):11.060696955700001):1.13672829856,(Anas_strepera:6.070419258,Anas_platyrhynchos:6.07041925845)…
	TREE tree_7483 = ((((Tympanuchus_phasianellus:6.859133432399999,Dendragapus_canadensis:6.859133432):66.8143366585,(Chen_caerulescens:20.268840018899997,((Anas_strepera:4.5474414195,Anas_platyrhynchos:4.54744141913):5.0559323371,((Aythya_americana:1.82047789836,Aythya_affinis:1.82047789833):7.1961924323,(Mergus_serrator:7.893488125100001,Somateria_mollissima:7.893488125339999):1.12318220522):0.586…
	TREE tree_6162 = ((((Dendragapus_canadensis:8.857543466000001,Tympanuchus_phasianellus:8.8575434664):68.0457202929,(Chen_caerulescens:21.9881771404,((Anas_strepera:4.9997534053,Anas_platyrhynchos:4.999753403971):5.4668148157,((Aythya_affinis:1.7476962870200001,Aythya_americana:1.7476962874000002):8.0996832867,(Mergus_serrator:9.0356833814,Somateria_mollissima:9.0356833828):0.8116961908):0.6191886…
	TREE tree_8200 = ((((Tympanuchus_phasianellus:7.215255195899999,Dendragapus_canadensis:7.215255196):68.326009038145,(Chen_caerulescens:21.3629574603,(((Aythya_americana:1.5369380835,Aythya_affinis:1.5369380835):8.1940728606,(Mergus_serrator:8.8716636245,Somateria_mollissima:8.871663624):0.85934732094):0.8317718289,(Anas_strepera:4.639215559,Anas_platyrhynchos:4.63921555984):5.9235672138):10.80017…
	TREE tree_5340 = ((((Tympanuchus_phasianellus:7.9496794171000005,Dendragapus_canadensis:7.949679417):69.4102582791,(Chen_caerulescens:18.1488303602,(((Aythya_affinis:1.7353312343000002,Aythya_americana:1.7353312342):7.054549375800001,(Somateria_mollissima:7.9976675955,Mergus_serrator:7.9976675965):0.7922130143999999):1.08369183152,(Anas_strepera:4.220111204,Anas_platyrhynchos:4.220111203679999):5…
	TREE tree_6600 = ((((Dendragapus_canadensis:3.6248217818,Tympanuchus_phasianellus:3.6248217820499997):70.16759032482,(Chen_caerulescens:23.6427160386,((Anas_strepera:5.0049944203,Anas_platyrhynchos:5.00499442045):5.9875451097,((Somateria_mollissima:8.6263386899,Mergus_serrator:8.6263386901):1.3686080546000001,(Aythya_affinis:1.7033279907999999,Aythya_americana:1.7033279907):8.2916187541):0.997592…
	TREE tree_7202 = ((((Dendragapus_canadensis:9.9150971166,Tympanuchus_phasianellus:9.9150971169):68.6280130697,(Chen_caerulescens:14.4144794187,(((Mergus_serrator:5.4768588613,Somateria_mollissima:5.476858860300001):0.8331771298100001,(Aythya_americana:1.3915221606000001,Aythya_affinis:1.3915221605):4.9185138296):0.13912488412,(Anas_strepera:3.8265218014999998,Anas_platyrhynchos:3.826521800959):2.…
	TREE tree_1571 = ((((Dendragapus_canadensis:5.915222215999999,Tympanuchus_phasianellus:5.9152222147):69.7910229364,(Chen_caerulescens:25.4500481915,(((Mergus_serrator:11.2319218369,Somateria_mollissima:11.231921836799998):0.48734723989999995,(Aythya_americana:2.1062576202,Aythya_affinis:2.10625762021):9.613011455799999):1.4947106055,(Anas_platyrhynchos:5.91150869299,Anas_strepera:5.9115086931):7.…
	TREE tree_1371 = ((((Dendragapus_canadensis:5.2463700698,Tympanuchus_phasianellus:5.24637007):65.97926846015,(Chen_caerulescens:15.12874257,(((Aythya_affinis:1.2025069625,Aythya_americana:1.2025069625):5.380826730068,(Mergus_serrator:5.705204419629,Somateria_mollissima:5.705204419999999):0.8781292733999999):0.7466771006,(Anas_platyrhynchos:3.49263855692,Anas_strepera:3.4926385567000002):3.8373722…
	TREE tree_5415 = ((((Tympanuchus_phasianellus:8.6824989007,Dendragapus_canadensis:8.6824989019):67.678640005,(Chen_caerulescens:11.11668103949,(((Mergus_serrator:4.74926637277,Somateria_mollissima:4.74926637347):0.679581903002,(Aythya_affinis:0.9326792341519999,Aythya_americana:0.9326792340900001):4.496169041029999):0.4519130511,(Anas_strepera:2.6000042215,Anas_platyrhynchos:2.600004221612):3.280…
	TREE tree_0675 = ((((Dendragapus_canadensis:8.8129727527,Tympanuchus_phasianellus:8.8129727525):70.04215565359999,(Chen_caerulescens:9.114177532300001,(((Aythya_americana:1.003658065,Aythya_affinis:1.0036580651):3.5117735603,(Mergus_serrator:4.045044634900001,Somateria_mollissima:4.045044635):0.47038699030000003):0.3664756588,(Anas_strepera:2.4262368504,Anas_platyrhynchos:2.426236850432):2.455670…
	TREE tree_9957 = ((((Tympanuchus_phasianellus:6.4998928219000005,Dendragapus_canadensis:6.499892822):66.04724618,(Chen_caerulescens:23.9297474201,(((Mergus_serrator:9.9811933705,Somateria_mollissima:9.9811933704):0.4608653662,(Aythya_americana:2.1384972895,Aythya_affinis:2.1384972894):8.303561447400002):1.234558594,(Anas_strepera:5.7240315399,Anas_platyrhynchos:5.72403154073):5.9525857901000006):…
	TREE tree_8451 = ((((Tympanuchus_phasianellus:6.2052668517,Dendragapus_canadensis:6.205266851499999):70.3622655259,(Chen_caerulescens:14.516660409999998,(((Mergus_serrator:6.759035371258,Somateria_mollissima:6.759035373):0.5332792974,(Aythya_americana:1.31824584729,Aythya_affinis:1.3182458472):5.9740688224000005):0.3587919999,(Anas_strepera:3.6121905639000005,Anas_platyrhynchos:3.6121905638899996…
	TREE tree_6314 = ((((Dendragapus_canadensis:7.9186987481,Tympanuchus_phasianellus:7.918698747900001):77.5323839401,(Chen_caerulescens:21.33312427012,((Anas_strepera:4.950762603,Anas_platyrhynchos:4.9507626038542):5.692589251499999,((Aythya_affinis:1.6183283923,Aythya_americana:1.6183283924):8.1696314822,(Mergus_serrator:8.6605134552,Somateria_mollissima:8.6605134551):1.12744641941):0.85539197964)…
	TREE tree_1928 = ((((Dendragapus_canadensis:5.423016238100001,Tympanuchus_phasianellus:5.423016238000001):69.00768190509999,(Chen_caerulescens:26.4451636601,((Anas_platyrhynchos:6.813940089660001,Anas_strepera:6.8139400905):6.5798763031,((Mergus_serrator:10.2717963996,Somateria_mollissima:10.271796399300001):0.8494135988,(Aythya_americana:2.5152867952,Aythya_affinis:2.5152867951999998):8.60592320…
	TREE tree_7794 = ((((Dendragapus_canadensis:7.617204658,Tympanuchus_phasianellus:7.617204657450001):66.9992896425,(Chen_caerulescens:27.144913739,(((Mergus_serrator:11.64287276118,Somateria_mollissima:11.642872760300001):1.8465903065,(Aythya_americana:2.10838732203,Aythya_affinis:2.1083873217999995):11.3810757463):0.96847579244,(Anas_platyrhynchos:6.416877002156,Anas_strepera:6.416877002):8.04106…
	TREE tree_2118 = ((((Dendragapus_canadensis:7.577276792999999,Tympanuchus_phasianellus:7.5772767922):72.85446751079,(Chen_caerulescens:17.824096340289998,((Anas_strepera:3.4113056572,Anas_platyrhynchos:3.4113056572599993):5.5144638222,((Mergus_serrator:6.8214899999,Somateria_mollissima:6.821490000300001):1.2195485231899998,(Aythya_americana:1.3332846911000003,Aythya_affinis:1.3332846910000002):6.…
	TREE tree_6184 = ((((Dendragapus_canadensis:6.9178295988,Tympanuchus_phasianellus:6.917829598399999):70.00812584154001,(Chen_caerulescens:24.848346360500003,(((Aythya_affinis:2.2325934512,Aythya_americana:2.2325934511):9.1848480973,(Somateria_mollissima:10.1654220989,Mergus_serrator:10.165422099099999):1.2520194493999999):1.24741595463,(Anas_strepera:6.1003968099999994,Anas_platyrhynchos:6.100396…
	TREE tree_9021 = ((((Tympanuchus_phasianellus:7.6270593924000005,Dendragapus_canadensis:7.627059392000001):65.1048188061,(Chen_caerulescens:16.3607051494,((Anas_strepera:4.0249873609,Anas_platyrhynchos:4.02498736012):4.9380323871,((Mergus_serrator:7.3944634641,Somateria_mollissima:7.394463463000001):0.8190835628,(Aythya_americana:1.8167367542,Aythya_affinis:1.8167367537999999):6.396810272100001):…
	TREE tree_0117 = ((((Tympanuchus_phasianellus:7.3490744613,Dendragapus_canadensis:7.3490744621):69.7538009862,(Chen_caerulescens:23.0623496106,((Anas_strepera:5.317210363,Anas_platyrhynchos:5.31721036194):6.2792151627,((Mergus_serrator:9.955901198200001,Somateria_mollissima:9.9559011994):0.9745428078,(Aythya_americana:1.9436139737,Aythya_affinis:1.9436139732):8.9868300336):0.6659815182000001):11.…
	TREE tree_6797 = ((((Tympanuchus_phasianellus:6.138055990899999,Dendragapus_canadensis:6.1380559906):67.63359210484,(Chen_caerulescens:11.23093171885,(((Mergus_serrator:4.3259665009,Somateria_mollissima:4.3259665006):0.3876799994,(Aythya_americana:0.84374414446,Aythya_affinis:0.8437441444):3.8699023557300003):0.4760009755,(Anas_strepera:2.2023909031,Anas_platyrhynchos:2.2023909027129998):2.987256…
	TREE tree_8364 = ((((Dendragapus_canadensis:11.155790454,Tympanuchus_phasianellus:11.155790452399998):67.46235483550001,(Chen_caerulescens:26.563959097,((Anas_strepera:5.482298022,Anas_platyrhynchos:5.48229802131):6.9330377728000006,((Aythya_affinis:2.284164063,Aythya_americana:2.2841640631):9.620361678790001,(Somateria_mollissima:10.522616484899999,Mergus_serrator:10.52261648612):1.3819092566):0…
	TREE tree_9609 = ((((Tympanuchus_phasianellus:7.17056738394,Dendragapus_canadensis:7.170567384):78.67122525650001,(Chen_caerulescens:19.955166261000002,(((Mergus_serrator:7.9123374004,Somateria_mollissima:7.9123374009):1.3232312349,(Aythya_americana:1.5210076222,Aythya_affinis:1.5210076218):7.7145610133):0.7279897514,(Anas_strepera:4.3987832673,Anas_platyrhynchos:4.3987832671869995):5.5647751191)…
	TREE tree_2316 = ((((Dendragapus_canadensis:7.7191720450000005,Tympanuchus_phasianellus:7.719172045500001):73.0444888758,(Chen_caerulescens:12.35174328,(((Somateria_mollissima:4.8101161836,Mergus_serrator:4.810116183500001):0.45075936184000004,(Aythya_affinis:1.0367805353000001,Aythya_americana:1.0367805354):4.22409501026):0.5283627035,(Anas_platyrhynchos:2.60423066611,Anas_strepera:2.60423066560…
	TREE tree_3095 = ((((Tympanuchus_phasianellus:7.6508366246,Dendragapus_canadensis:7.650836624):64.41942861235,(Chen_caerulescens:18.1286081984,(((Aythya_affinis:1.4313712806,Aythya_americana:1.4313712807):6.8151835518,(Somateria_mollissima:7.242827892199999,Mergus_serrator:7.242827892):1.0037269404):0.7640985860999999,(Anas_platyrhynchos:4.350518401994,Anas_strepera:4.3505184019000005):4.66013501…
	TREE tree_1803 = ((((Dendragapus_canadensis:6.08376914809,Tympanuchus_phasianellus:6.0837691479):74.57050162040001,(Chen_caerulescens:17.962643130789996,((Anas_platyrhynchos:4.40398461298,Anas_strepera:4.4039846127):3.9835081515999997,((Aythya_americana:1.2675945029,Aythya_affinis:1.2675945029):6.3827757871,(Somateria_mollissima:6.4736787987,Mergus_serrator:6.4736787982):1.1766914916):0.737122473…
	TREE tree_6570 = ((((Tympanuchus_phasianellus:5.2878283976,Dendragapus_canadensis:5.2878283969):79.3549443223,(Chen_caerulescens:25.7829594097,(((Mergus_serrator:10.31304934225,Somateria_mollissima:10.313049343300001):1.509946464,(Aythya_affinis:2.2140647151,Aythya_americana:2.2140647150999997):9.6089310906):2.6420067102,(Anas_strepera:6.7102089237,Anas_platyrhynchos:6.71020892402):7.7547935925):…
	TREE tree_3001 = ((((Tympanuchus_phasianellus:9.715402643600001,Dendragapus_canadensis:9.715402644000001):74.5803192108,(Chen_caerulescens:23.77989982024,(((Aythya_affinis:1.8621125839,Aythya_americana:1.8621125841000001):9.560969984500002,(Mergus_serrator:9.7839275484,Somateria_mollissima:9.783927548):1.6391550201):0.5953786587000001,(Anas_platyrhynchos:5.372635534035,Anas_strepera:5.372635533):…
	TREE tree_8204 = ((((Tympanuchus_phasianellus:8.6836492598,Dendragapus_canadensis:8.68364926):66.803387948,(Chen_caerulescens:14.4823822088,((Anas_strepera:3.4943195171,Anas_platyrhynchos:3.494319516669):4.1876000333,((Mergus_serrator:6.16123078549,Somateria_mollissima:6.161230785):0.3217652145,(Aythya_americana:1.6840287382,Aythya_affinis:1.6840287381999999):4.7989672618):1.19892355124):6.800462…
	TREE tree_2132 = ((((Dendragapus_canadensis:5.4824228055,Tympanuchus_phasianellus:5.482422805990001):72.00450094360001,(Chen_caerulescens:19.14525062,((Anas_platyrhynchos:4.661674431189001,Anas_strepera:4.6616744317):4.3793169288,((Somateria_mollissima:7.3698407308,Mergus_serrator:7.36984073007):0.9334155205,(Aythya_americana:1.6247426376999998,Aythya_affinis:1.6247426374000002):6.6785136136):0.7…
	TREE tree_3032 = ((((Dendragapus_canadensis:5.0651680539,Tympanuchus_phasianellus:5.065168054000001):74.1642926996,(Chen_caerulescens:25.351710166399997,(((Mergus_serrator:9.537833221800001,Somateria_mollissima:9.5378332217):0.9051543218,(Aythya_affinis:2.0901566002000003,Aythya_americana:2.0901565998000002):8.35283094326):1.0698216565999998,(Anas_platyrhynchos:4.8412010924099995,Anas_strepera:4.…
	TREE tree_1112 = ((((Dendragapus_canadensis:8.879077958,Tympanuchus_phasianellus:8.8790779569):77.60759495184,(Chen_caerulescens:20.0879198596,((Anas_strepera:4.4984109124,Anas_platyrhynchos:4.4984109126180005):5.06282720708,((Mergus_serrator:7.540529139299999,Somateria_mollissima:7.5405291392):0.63548139012,(Aythya_affinis:1.74596990539,Aythya_americana:1.7459699054):6.4300406249):1.3852275893):…
	TREE tree_1235 = ((((Tympanuchus_phasianellus:8.00716890163,Dendragapus_canadensis:8.007168902):72.2762606881,(Chen_caerulescens:14.1635578697,((Anas_platyrhynchos:3.20264218236,Anas_strepera:3.2026421822):4.0730928753,((Somateria_mollissima:5.836246324399999,Mergus_serrator:5.8362463246609995):0.7918418312,(Aythya_affinis:1.3852691308999998,Aythya_americana:1.3852691309999998):5.242819025):0.647…
	TREE tree_0674 = ((((Tympanuchus_phasianellus:5.6235605004,Dendragapus_canadensis:5.623560499700001):82.25199505079999,(Chen_caerulescens:12.179760200899999,(((Aythya_americana:0.8911296076,Aythya_affinis:0.8911296076):4.8152850215,(Mergus_serrator:4.9414052879999995,Somateria_mollissima:4.9414052876):0.7650093415999999):0.24918164424,(Anas_platyrhynchos:3.1351130136160004,Anas_strepera:3.1351130…
	TREE tree_5945 = ((((Dendragapus_canadensis:4.0771168091,Tympanuchus_phasianellus:4.0771168086500005):74.659456356365,(Chen_caerulescens:15.5564153592,((Anas_platyrhynchos:3.6612458109580004,Anas_strepera:3.66124581031):4.466905166,((Somateria_mollissima:6.5996909272,Mergus_serrator:6.599690926859999):0.8757233503,(Aythya_americana:1.2586326648,Aythya_affinis:1.2586326649000001):6.2167816129):0.6…
	TREE tree_7015 = ((((Dendragapus_canadensis:4.774562736,Tympanuchus_phasianellus:4.7745627358):71.55444802950001,(Chen_caerulescens:17.7580535794,(((Somateria_mollissima:7.4130777399,Mergus_serrator:7.4130777402):1.2422998768,(Aythya_affinis:1.53343756418,Aythya_americana:1.5334375642000002):7.1219400532999995):0.7879401497999999,(Anas_strepera:4.3097917069,Anas_platyrhynchos:4.309791706293):5.13…
	TREE tree_8693 = ((((Tympanuchus_phasianellus:7.573953019089999,Dendragapus_canadensis:7.573953018999999):73.37851213108999,(Chen_caerulescens:29.4364244209,(((Aythya_affinis:2.2021795907,Aythya_americana:2.2021795907):10.674847492664,(Somateria_mollissima:11.147427982899998,Mergus_serrator:11.1474279813):1.7295991006999998):1.544011413,(Anas_platyrhynchos:6.194502988840001,Anas_strepera:6.194502…
	TREE tree_7077 = ((((Tympanuchus_phasianellus:7.6810274653,Dendragapus_canadensis:7.681027465):68.4884734299,(Chen_caerulescens:14.447405989700002,(((Mergus_serrator:5.865621857699999,Somateria_mollissima:5.8656218575):0.49103992179,(Aythya_americana:1.1059279056,Aythya_affinis:1.1059279057400002):5.2507338736):0.8275644698,(Anas_platyrhynchos:3.61093750557,Anas_strepera:3.6109375058):3.573288743…
	TREE tree_1287 = ((((Tympanuchus_phasianellus:5.3323962891,Dendragapus_canadensis:5.332396289100001):69.50376491235,(Chen_caerulescens:26.547741059400003,(((Aythya_americana:1.7564665709,Aythya_affinis:1.756466571):9.6607348646,(Mergus_serrator:9.7644906398,Somateria_mollissima:9.7644906391):1.6527107963):1.7942814963,(Anas_platyrhynchos:6.17388491418,Anas_strepera:6.173884914):7.0375980174):13.3…
	TREE tree_1799 = ((((Dendragapus_canadensis:4.5259054847,Tympanuchus_phasianellus:4.5259054854):76.6952932999,(Chen_caerulescens:28.683350409,(((Somateria_mollissima:11.792369939500002,Mergus_serrator:11.7923699398):0.7745032716,(Aythya_americana:2.5678829708,Aythya_affinis:2.56788297105):9.998990240950002):0.9962406709,(Anas_strepera:5.6870383705,Anas_platyrhynchos:5.687038369610001):7.876075512…
	TREE tree_2523 = ((((Tympanuchus_phasianellus:5.57547079094,Dendragapus_canadensis:5.5754707906):74.0836634154,(Chen_caerulescens:28.27254162,(((Mergus_serrator:12.147346745,Somateria_mollissima:12.147346746699998):1.29036893442,(Aythya_americana:2.6329977014,Aythya_affinis:2.63299770165):10.804717978429998):1.543968311,(Anas_strepera:7.591999917000001,Anas_platyrhynchos:7.59199991715):7.38968407…
	TREE tree_5393 = ((((Tympanuchus_phasianellus:5.3919258624,Dendragapus_canadensis:5.3919258628):71.6007382714,(Chen_caerulescens:21.7532786491,((Anas_strepera:5.615018908,Anas_platyrhynchos:5.6150189072000005):6.151897801,((Mergus_serrator:9.2117287929,Somateria_mollissima:9.211728793899999):1.418640533,(Aythya_affinis:1.8048477762,Aythya_americana:1.8048477766):8.8255215492):1.1365473829):9.9863…
	TREE tree_3994 = ((((Dendragapus_canadensis:7.700063356,Tympanuchus_phasianellus:7.700063356499999):69.1576374673,(Chen_caerulescens:17.11603074006,(((Aythya_americana:1.4735581013799999,Aythya_affinis:1.4735581018000001):6.70036540162,(Somateria_mollissima:6.7600154553,Mergus_serrator:6.7600154557000005):1.41390804745):0.3551184997,(Anas_platyrhynchos:4.3172358621499995,Anas_strepera:4.317235863…
	TREE tree_5254 = ((((Dendragapus_canadensis:6.7805981058,Tympanuchus_phasianellus:6.780598105199999):67.998718698,(Chen_caerulescens:27.5476837002,((Anas_strepera:6.383886443,Anas_platyrhynchos:6.383886444006001):7.246874849699999,((Aythya_affinis:2.2124389219,Aythya_americana:2.2124389224):9.85393895726,(Mergus_serrator:10.9614117308,Somateria_mollissima:10.961411730999998):1.104966148):1.564383…
	TREE tree_2225 = ((((Dendragapus_canadensis:7.781522172,Tympanuchus_phasianellus:7.781522172460001):78.22479037091,(Chen_caerulescens:25.5742219407,(((Aythya_affinis:2.3398559353,Aythya_americana:2.3398559354):8.2725488992,(Mergus_serrator:9.454809583600001,Somateria_mollissima:9.4548095824):1.1575952512):0.56131672134,(Anas_strepera:5.9998209974,Anas_platyrhynchos:5.99982099731):5.173900558):14.…
	TREE tree_5021 = ((((Dendragapus_canadensis:5.2276078294,Tympanuchus_phasianellus:5.227607829199999):72.1058914272,(Chen_caerulescens:22.06941249995,((Anas_strepera:5.1223450999999995,Anas_platyrhynchos:5.1223451003400005):5.8561999362,((Aythya_americana:2.1391895272,Aythya_affinis:2.1391895269):8.0515116911,(Mergus_serrator:9.303045401099999,Somateria_mollissima:9.3030454001):0.8876558177):0.787…
	TREE tree_9817 = ((((Tympanuchus_phasianellus:4.571869661999999,Dendragapus_canadensis:4.5718696624):68.4556196529,(Chen_caerulescens:13.7007229399,(((Somateria_mollissima:5.8097816879,Mergus_serrator:5.809781688599999):0.4642764025,(Aythya_affinis:1.2631055379,Aythya_americana:1.2631055379):5.0109525529):0.9057103043999999,(Anas_platyrhynchos:3.70346732573,Anas_strepera:3.7034673262):3.476301069…
	TREE tree_5118 = ((((Tympanuchus_phasianellus:8.7787168358,Dendragapus_canadensis:8.7787168362):65.10232817919999,(Chen_caerulescens:18.68813745049,(((Mergus_serrator:7.3869075071,Somateria_mollissima:7.3869075063):0.73618619343,(Aythya_affinis:1.6709787762000001,Aythya_americana:1.6709787763000001):6.452114924):1.0986288598,(Anas_platyrhynchos:4.15547424627,Anas_strepera:4.1554742466):5.06624831…
	TREE tree_5949 = ((((Dendragapus_canadensis:4.6559361496000005,Tympanuchus_phasianellus:4.65593614899):77.59334838800001,(Chen_caerulescens:18.465417139499998,(((Somateria_mollissima:7.8386773849,Mergus_serrator:7.838677385099999):1.33480153985,(Aythya_americana:1.7494222211,Aythya_affinis:1.7494222211):7.424056704599999):0.8863260819800001,(Anas_platyrhynchos:4.372885009359,Anas_strepera:4.37288…
	TREE tree_7835 = ((((Dendragapus_canadensis:10.7485362597,Tympanuchus_phasianellus:10.748536259400002):63.7237438758,(Chen_caerulescens:21.1896831113,(((Aythya_affinis:1.5925289552,Aythya_americana:1.5925289554400002):8.745778620700001,(Mergus_serrator:9.2234646571,Somateria_mollissima:9.223464656400001):1.1148429194):0.8265565858899999,(Anas_platyrhynchos:4.33442417313,Anas_strepera:4.334424173)…
	TREE tree_7103 = ((((Dendragapus_canadensis:5.1771842083,Tympanuchus_phasianellus:5.17718420828):69.43802291460001,(Chen_caerulescens:22.435618090499997,(((Mergus_serrator:9.0793038079,Somateria_mollissima:9.0793038068):1.8792429624,(Aythya_americana:1.9780006748,Aythya_affinis:1.9780006744):8.9805460957):1.24757888051,(Anas_strepera:5.9612560814,Anas_platyrhynchos:5.961256080749999):6.2448695685…
	TREE tree_2318 = ((((Tympanuchus_phasianellus:6.069918542400001,Dendragapus_canadensis:6.0699185432):76.900085391,(Chen_caerulescens:14.076054420590001,(((Mergus_serrator:5.7429547496,Somateria_mollissima:5.7429547498):1.1152205588,(Aythya_americana:1.3793679696,Aythya_affinis:1.3793679697):5.478807339639999):0.74438388426,(Anas_strepera:3.3727282455000003,Anas_platyrhynchos:3.372728245093):4.229…
	TREE tree_3237 = ((((Dendragapus_canadensis:6.712660919499999,Tympanuchus_phasianellus:6.71266091929):70.208204876,(Chen_caerulescens:25.035469289599998,((Anas_strepera:4.7156535649,Anas_platyrhynchos:4.71565356524):7.3736882986,((Aythya_americana:2.1907539762000003,Aythya_affinis:2.1907539762):8.6613506167,(Somateria_mollissima:9.835739862,Mergus_serrator:9.835739861499999):1.0163647301):1.23723…
	TREE tree_9649 = ((((Tympanuchus_phasianellus:6.64879276806,Dendragapus_canadensis:6.648792767800001):66.0020871884,(Chen_caerulescens:16.65732430955,(((Aythya_americana:1.4966657640999999,Aythya_affinis:1.4966657641000003):6.3101413752,(Somateria_mollissima:7.0516703632,Mergus_serrator:7.0516703629):0.7551367765000001):0.7335969062700001,(Anas_platyrhynchos:3.96774987316,Anas_strepera:3.96774987…
	TREE tree_4253 = ((((Tympanuchus_phasianellus:4.7177610128000005,Dendragapus_canadensis:4.7177610126000005):73.1478133123,(Chen_caerulescens:14.1002994803,(((Aythya_americana:1.4656704284,Aythya_affinis:1.4656704284000002):4.7321157017,(Somateria_mollissima:5.24612782,Mergus_serrator:5.246127818870001):0.9516583107500001):0.3748482238,(Anas_platyrhynchos:3.58075282654,Anas_strepera:3.580752827):2…
	TREE tree_5642 = ((((Tympanuchus_phasianellus:7.6853851391,Dendragapus_canadensis:7.6853851389):79.05259834639999,(Chen_caerulescens:22.491884069900003,(((Aythya_americana:1.9223901691,Aythya_affinis:1.92239016952):8.721828922399999,(Somateria_mollissima:9.349187877,Mergus_serrator:9.3491878768):1.295031215):0.840139843,(Anas_platyrhynchos:5.5664486266379996,Anas_strepera:5.5664486271):5.91791030…
	TREE tree_2339 = ((((Tympanuchus_phasianellus:8.38872125686,Dendragapus_canadensis:8.388721257079):68.50916889593,(Chen_caerulescens:15.203714531400003,((Anas_strepera:2.85262497628,Anas_platyrhynchos:2.8526249758215):3.7091457795,((Aythya_americana:1.1588719678,Aythya_affinis:1.1588719677000001):5.13526140477,(Somateria_mollissima:5.8616464497,Mergus_serrator:5.8616464491):0.43248692320000004):0…
	TREE tree_5887 = ((((Tympanuchus_phasianellus:7.609753167100001,Dendragapus_canadensis:7.609753167100001):70.07215380350002,(Chen_caerulescens:21.088818340500005,((Anas_platyrhynchos:4.444028093031,Anas_strepera:4.4440280937):4.7234059155,((Somateria_mollissima:7.5827141686,Mergus_serrator:7.582714166929999):1.0179576832,(Aythya_affinis:1.6656500586,Aythya_americana:1.6656500586999998):6.93502179…
	TREE tree_8424 = ((((Tympanuchus_phasianellus:8.4031047123,Dendragapus_canadensis:8.4031047128):76.546315712,(Chen_caerulescens:32.5634637406,((Anas_platyrhynchos:7.291766336874,Anas_strepera:7.291766337):8.6227707493,((Aythya_americana:2.7603645883,Aythya_affinis:2.7603645877):11.0666563105,(Somateria_mollissima:11.976948053800001,Mergus_serrator:11.9769480541):1.8500728447):2.0875161870000003):…
	TREE tree_3465 = ((((Tympanuchus_phasianellus:8.07325513336,Dendragapus_canadensis:8.073255133):70.4754033945,(Chen_caerulescens:19.4649326999,((Anas_strepera:4.8617034042,Anas_platyrhynchos:4.861703404611999):4.90893055,((Aythya_affinis:1.87415744485,Aythya_americana:1.87415744476):7.23627421686,(Somateria_mollissima:8.0148448409,Mergus_serrator:8.014844842):1.0955868200999999):0.6602022927):9.6…
	TREE tree_0429 = ((((Tympanuchus_phasianellus:7.2314166727,Dendragapus_canadensis:7.2314166732):72.2649214967,(Chen_caerulescens:28.82519894,((Anas_platyrhynchos:6.620854975919,Anas_strepera:6.620854974):6.721305081800001,((Mergus_serrator:11.539141700299998,Somateria_mollissima:11.5391417006):0.7275511768,(Aythya_affinis:1.8868915725000002,Aythya_americana:1.8868915726000002):10.379801305199999)…
	TREE tree_9284 = ((((Dendragapus_canadensis:4.334056175900001,Tympanuchus_phasianellus:4.334056176000001):73.8653889328,(Chen_caerulescens:26.8795958704,((Anas_strepera:7.0130369127000005,Anas_platyrhynchos:7.013036912848):6.245506600000001,((Aythya_americana:2.208335917,Aythya_affinis:2.2083359175):10.3777744867,(Mergus_serrator:11.620830740149998,Somateria_mollissima:11.620830738499999):0.96527…
	TREE tree_5501 = ((((Dendragapus_canadensis:7.507839368199999,Tympanuchus_phasianellus:7.507839369199999):66.9184413596,(Chen_caerulescens:23.921661480899996,(((Somateria_mollissima:11.2359476228,Mergus_serrator:11.235947623400001):0.7230583032300001,(Aythya_affinis:2.23017241187,Aythya_americana:2.2301724119):9.728833513869999):0.7035124618,(Anas_strepera:6.042466929000001,Anas_platyrhynchos:6.0…
	TREE tree_0238 = ((((Tympanuchus_phasianellus:9.013724528080001,Dendragapus_canadensis:9.013724528000001):68.3668817627,(Chen_caerulescens:22.4058515106,((Anas_strepera:5.207634822899999,Anas_platyrhynchos:5.20763482276):6.0329035953,((Mergus_serrator:8.9653316041,Somateria_mollissima:8.9653316035):0.9291630961,(Aythya_americana:1.9097021966,Aythya_affinis:1.9097021966):7.9847925032400004):1.3460…
	TREE tree_7948 = ((((Tympanuchus_phasianellus:7.4747475128000005,Dendragapus_canadensis:7.4747475133):71.1985719549,(Chen_caerulescens:12.7616944898,(((Aythya_affinis:1.0133699745,Aythya_americana:1.0133699744):5.29994987378,(Mergus_serrator:5.46652123314,Somateria_mollissima:5.466521234099999):0.8467986145):0.2899026943,(Anas_platyrhynchos:3.16513623554,Anas_strepera:3.1651362354):3.438086306900…
	TREE tree_4475 = ((((Tympanuchus_phasianellus:9.3473226218,Dendragapus_canadensis:9.347322622):73.6159816863,(Chen_caerulescens:22.60346779958,(((Aythya_americana:2.117334469,Aythya_affinis:2.1173344685):9.766419722535002,(Somateria_mollissima:10.1397836702,Mergus_serrator:10.13978367):1.7439705225000002):0.6026338633,(Anas_strepera:6.260573774,Anas_platyrhynchos:6.26057377258):6.22581428328):10.…
	TREE tree_6868 = ((((Dendragapus_canadensis:5.5771246454000005,Tympanuchus_phasianellus:5.5771246461):67.8321607621,(Chen_caerulescens:13.461175939499999,(((Aythya_affinis:1.3357356651,Aythya_americana:1.3357356650999999):5.17544004775,(Mergus_serrator:5.5299952993999995,Somateria_mollissima:5.5299952999):0.9811804135):0.8753682874,(Anas_strepera:3.1115550305000004,Anas_platyrhynchos:3.1115550306…
	TREE tree_6166 = ((((Tympanuchus_phasianellus:5.57671059531,Dendragapus_canadensis:5.576710595500001):71.52481439521,(Chen_caerulescens:19.40572074072,(((Aythya_americana:1.5710000217,Aythya_affinis:1.5710000216):7.2324291044,(Mergus_serrator:7.7910574951,Somateria_mollissima:7.79105749501):1.0123716315):1.98228209246,(Anas_strepera:4.9954764285,Anas_platyrhynchos:4.995476429290001):5.790234791):…
	TREE tree_2080 = ((((Dendragapus_canadensis:5.103744884099999,Tympanuchus_phasianellus:5.1037448835):73.4588870309,(Chen_caerulescens:34.989823483500004,(((Somateria_mollissima:13.795230835399998,Mergus_serrator:13.795230836400002):1.6896741591,(Aythya_americana:2.7088098833,Aythya_affinis:2.70880988359):12.77609511156):1.6610120146,(Anas_strepera:8.4411072487,Anas_platyrhynchos:8.4411072484):8.7…
	TREE tree_5252 = ((((Tympanuchus_phasianellus:6.2111469242799995,Dendragapus_canadensis:6.2111469247999995):65.04724570542001,(Chen_caerulescens:11.294381869599999,(((Mergus_serrator:4.7572438324,Somateria_mollissima:4.7572438331999995):0.409981042,(Aythya_affinis:0.9428873843,Aythya_americana:0.9428873843):4.2243374907):0.54991839696,(Anas_platyrhynchos:2.8495929242099995,Anas_strepera:2.8495929…
	TREE tree_4760 = ((((Dendragapus_canadensis:8.329313895,Tympanuchus_phasianellus:8.329313895599999):67.4599755239,(Chen_caerulescens:29.653835640000004,(((Aythya_affinis:2.777479649,Aythya_americana:2.7774796494):11.987157571420001,(Somateria_mollissima:12.879895554700001,Mergus_serrator:12.8798955551):1.8847416661):1.634732164,(Anas_strepera:7.909410564,Anas_platyrhynchos:7.909410564649999):8.48…
	TREE tree_7779 = ((((Tympanuchus_phasianellus:8.885059677400001,Dendragapus_canadensis:8.885059678000001):67.41725837572,(Chen_caerulescens:16.50774052944,(((Mergus_serrator:6.356633605100001,Somateria_mollissima:6.356633606):1.4012587772999998,(Aythya_americana:1.3322720541000002,Aythya_affinis:1.3322720541):6.425620327999999):0.9059215403,(Anas_platyrhynchos:3.513698290441,Anas_strepera:3.51369…
	TREE tree_3731 = ((((Tympanuchus_phasianellus:5.833636052809999,Dendragapus_canadensis:5.833636052):69.8100582001,(Chen_caerulescens:22.6038083495,(((Mergus_serrator:8.9129551184,Somateria_mollissima:8.9129551184):2.03459914567,(Aythya_affinis:2.0842237561,Aythya_americana:2.08422375605):8.863330508688):0.74002154379,(Anas_strepera:5.81971708231,Anas_platyrhynchos:5.8197170826199995):5.8678587254…
	TREE tree_4664 = ((((Dendragapus_canadensis:8.487897596,Tympanuchus_phasianellus:8.4878975971):69.04439818190001,(Chen_caerulescens:24.248542140700003,(((Somateria_mollissima:9.5659547633,Mergus_serrator:9.565954764399999):0.9812710321,(Aythya_americana:1.6393135315,Aythya_affinis:1.6393135314):8.9079122645):1.2025051052,(Anas_platyrhynchos:5.24823956583,Anas_strepera:5.2482395647):6.5014913362):…
	TREE tree_3778 = ((((Tympanuchus_phasianellus:4.3738551605,Dendragapus_canadensis:4.3738551597):70.98841361932,(Chen_caerulescens:19.164664810930002,(((Aythya_americana:1.834149929,Aythya_affinis:1.8341499291):6.94012580173,(Somateria_mollissima:7.6108945853000005,Mergus_serrator:7.610894586500001):1.1633811449):0.61186191,(Anas_strepera:4.290345139199999,Anas_platyrhynchos:4.290345139939999):5.0…
	TREE tree_2952 = ((((Dendragapus_canadensis:6.2750322257,Tympanuchus_phasianellus:6.275032225873001):70.85636865422,(Chen_caerulescens:17.498275768600003,((Anas_strepera:4.2145042606,Anas_platyrhynchos:4.214504260694):4.626731372,((Mergus_serrator:7.3772188091,Somateria_mollissima:7.3772188101000005):1.1056570059900002,(Aythya_americana:1.5673522937000002,Aythya_affinis:1.5673522937):6.9155235218…
	TREE tree_1798 = ((((Dendragapus_canadensis:6.666362547099999,Tympanuchus_phasianellus:6.66636254768):68.3794782724,(Chen_caerulescens:16.8756717199,((Anas_strepera:3.6563473204999997,Anas_platyrhynchos:3.65634732089):4.4644001746,((Mergus_serrator:6.574821833900001,Somateria_mollissima:6.5748218337):0.7319347643999999,(Aythya_affinis:1.4543313957999997,Aythya_americana:1.4543313958000001):5.8524…
	TREE tree_4095 = ((((Tympanuchus_phasianellus:5.25783387308,Dendragapus_canadensis:5.2578338734):70.31176148191,(Chen_caerulescens:24.53832334131,(((Somateria_mollissima:9.209022316,Mergus_serrator:9.209022316799999):1.5737385257,(Aythya_americana:2.24751153416,Aythya_affinis:2.2475115335):8.535249307319999):0.9497504717,(Anas_platyrhynchos:5.57079263744,Anas_strepera:5.5707926387):6.1617186756):…
	TREE tree_6144 = ((((Dendragapus_canadensis:8.5193746459,Tympanuchus_phasianellus:8.51937464629):64.72958521,(Chen_caerulescens:16.0540323501,(((Aythya_affinis:1.4042311572,Aythya_americana:1.4042311573):5.696293316600001,(Somateria_mollissima:6.2126620408,Mergus_serrator:6.2126620419):0.8878624334):0.6484967412,(Anas_strepera:3.8684306893000002,Anas_platyrhynchos:3.8684306886799997):3.8805905269…
	TREE tree_2968 = ((((Dendragapus_canadensis:6.871188794,Tympanuchus_phasianellus:6.87118879354):68.61631356129999,(Chen_caerulescens:13.86358723039,(((Mergus_serrator:5.139198754099999,Somateria_mollissima:5.1391987544):1.1429039331,(Aythya_americana:1.1664900854,Aythya_affinis:1.1664900855):5.1156126018):0.71060212647,(Anas_strepera:3.1224642097,Anas_platyrhynchos:3.12246420927):3.87024060368):6…
	TREE tree_7414 = ((((Tympanuchus_phasianellus:4.8449999435999995,Dendragapus_canadensis:4.8449999442):69.93714909440001,(Chen_caerulescens:18.448011230499997,((Anas_platyrhynchos:4.64913521144,Anas_strepera:4.649135211000001):5.6656423673,((Aythya_affinis:1.9695071425000001,Aythya_americana:1.9695071425):7.513362234900001,(Somateria_mollissima:9.0013906194,Mergus_serrator:9.0013906188):0.48147875…
	TREE tree_3659 = ((((Tympanuchus_phasianellus:7.219596192509999,Dendragapus_canadensis:7.219596193):71.6557780203,(Chen_caerulescens:19.8536542302,(((Mergus_serrator:8.5904063972,Somateria_mollissima:8.590406397399999):0.9464894631,(Aythya_affinis:2.0149066127,Aythya_americana:2.01490661259):7.521989248):1.26588068967,(Anas_strepera:5.1265338055,Anas_platyrhynchos:5.12653380575):5.6762427454):9.0…
	TREE tree_7046 = ((((Tympanuchus_phasianellus:9.7723703183,Dendragapus_canadensis:9.772370319):77.8561467598,(Chen_caerulescens:25.4682603294,(((Mergus_serrator:10.606450473669998,Somateria_mollissima:10.6064504731):0.9004265967,(Aythya_affinis:2.9329978811000004,Aythya_americana:2.9329978801000003):8.573879190198):1.34750194,(Anas_platyrhynchos:5.8511315952,Anas_strepera:5.851131595):7.003247415…
	TREE tree_3799 = ((((Dendragapus_canadensis:4.4872893124,Tympanuchus_phasianellus:4.48728931363):85.45268391430001,(Chen_caerulescens:17.7971085292,(((Aythya_americana:1.556378375,Aythya_affinis:1.5563783751):6.57385858752,(Somateria_mollissima:7.375657995299999,Mergus_serrator:7.37565799414):0.75457896709):0.8961856994999999,(Anas_strepera:4.8260019302,Anas_platyrhynchos:4.826001930444):4.200420…
	TREE tree_8396 = ((((Dendragapus_canadensis:8.258082938400001,Tympanuchus_phasianellus:8.25808293897):67.123625652,(Chen_caerulescens:18.9218969503,((Anas_strepera:4.6095343171,Anas_platyrhynchos:4.60953431725):4.91272862149,((Aythya_americana:1.6110564494,Aythya_affinis:1.6110564494):6.77307211415,(Mergus_serrator:7.6001271169999995,Somateria_mollissima:7.600127116599999):0.7840014458):1.1381343…
	TREE tree_6012 = ((((Tympanuchus_phasianellus:8.2436206074,Dendragapus_canadensis:8.2436206076):67.47102245939999,(Chen_caerulescens:28.274549849099998,(((Mergus_serrator:13.0655911973,Somateria_mollissima:13.065591198):0.9333064071999999,(Aythya_americana:1.910599462,Aythya_affinis:1.910599462):12.0882981427):1.5866158730200002,(Anas_strepera:7.090917479,Anas_platyrhynchos:7.09091747946):8.49459…
	TREE tree_3154 = ((((Tympanuchus_phasianellus:6.3749134779,Dendragapus_canadensis:6.3749134791):64.7144377374,(Chen_caerulescens:24.822509731,(((Somateria_mollissima:10.5523880764,Mergus_serrator:10.5523880766):0.9839111938,(Aythya_affinis:2.3626654578,Aythya_americana:2.3626654582):9.1736338132):1.7521854545,(Anas_platyrhynchos:5.6499832989700005,Anas_strepera:5.6499832986000005):7.6385014261):1…
	TREE tree_8722 = ((((Tympanuchus_phasianellus:7.6334711965,Dendragapus_canadensis:7.633471196):66.81598655939999,(Chen_caerulescens:16.0015021484,((Anas_strepera:3.9584014014999997,Anas_platyrhynchos:3.9584014015299998):4.2727790031,((Mergus_serrator:7.188933281600001,Somateria_mollissima:7.188933281):0.46929408917000004,(Aythya_affinis:1.4196982275,Aythya_americana:1.4196982275599999):6.23852914…
	TREE tree_8632 = ((((Dendragapus_canadensis:7.653287306999999,Tympanuchus_phasianellus:7.6532873077):74.99018554290001,(Chen_caerulescens:17.7979915604,(((Somateria_mollissima:7.2866575352,Mergus_serrator:7.2866575354):1.0611894311,(Aythya_americana:1.7779652254,Aythya_affinis:1.7779652253999998):6.5698817407779995):0.9305653246,(Anas_platyrhynchos:4.27634966713,Anas_strepera:4.2763496678):5.0020…
	TREE tree_4334 = ((((Tympanuchus_phasianellus:7.7643967752,Dendragapus_canadensis:7.7643967754):68.040356691,(Chen_caerulescens:32.63621065580001,(((Somateria_mollissima:13.5307215815,Mergus_serrator:13.5307215823):1.97794984127,(Aythya_americana:3.672517044,Aythya_affinis:3.6725170446999997):11.836154379599998):1.496703604,(Anas_platyrhynchos:8.17749196854,Anas_strepera:8.177491967):8.8278830605…
	TREE tree_3981 = ((((Tympanuchus_phasianellus:7.9306241376,Dendragapus_canadensis:7.930624138000001):72.69696408179999,(Chen_caerulescens:24.740848831199997,(((Mergus_serrator:9.7760861825,Somateria_mollissima:9.776086182400002):1.2542976206,(Aythya_americana:2.0447482345,Aythya_affinis:2.0447482343):8.985635569300001):0.8853230456900001,(Anas_strepera:6.3119714569,Anas_platyrhynchos:6.3119714568…
	TREE tree_0676 = ((((Dendragapus_canadensis:4.2813436179,Tympanuchus_phasianellus:4.281343617909999):70.14215489520001,(Chen_caerulescens:10.2349786701,(((Mergus_serrator:4.3282553492,Somateria_mollissima:4.32825534908):0.5832062082,(Aythya_affinis:0.8511701887,Aythya_americana:0.8511701887900001):4.06029136832):0.4086093847,(Anas_platyrhynchos:2.582041094125,Anas_strepera:2.5820410938):2.7380298…
	TREE tree_2260 = ((((Tympanuchus_phasianellus:5.7047383605,Dendragapus_canadensis:5.70473836):71.83535037269999,(Chen_caerulescens:18.242360800199997,(((Aythya_americana:1.560209563,Aythya_affinis:1.560209563):6.6413803832700005,(Somateria_mollissima:7.169118740899999,Mergus_serrator:7.1691187411):1.0324712048):0.2816833587,(Anas_strepera:3.8571263637,Anas_platyrhynchos:3.8571263638920006):4.6261…
	TREE tree_3511 = ((((Tympanuchus_phasianellus:10.9837395711,Dendragapus_canadensis:10.983739572):73.798398769,(Chen_caerulescens:13.6019071913,(((Aythya_affinis:0.86908823631,Aythya_americana:0.86908823638):4.670139300000001,(Somateria_mollissima:5.2108416564999995,Mergus_serrator:5.210841656):0.32838588028):0.49727258893000004,(Anas_platyrhynchos:2.72094161217,Anas_strepera:2.7209416117):3.31555…
	TREE tree_5212 = ((((Dendragapus_canadensis:4.5251026505,Tympanuchus_phasianellus:4.525102650000001):73.81230711020001,(Chen_caerulescens:19.4546660399,(((Aythya_americana:1.6881976110999999,Aythya_affinis:1.6881976112000001):7.4762105064,(Mergus_serrator:8.064469919099999,Somateria_mollissima:8.06446991986):1.0999381982):0.8614830092,(Anas_platyrhynchos:4.7607713695000005,Anas_strepera:4.7607713…
	TREE tree_8265 = ((((Dendragapus_canadensis:6.30030139,Tympanuchus_phasianellus:6.3003013900000004):83.18335862079999,(Chen_caerulescens:19.366908569699998,(((Aythya_americana:1.83863817132,Aythya_affinis:1.8386381716):7.356748927839999,(Somateria_mollissima:8.518528929,Mergus_serrator:8.5185289282):0.67685817105):1.6053082598000001,(Anas_strepera:4.3499426739,Anas_platyrhynchos:4.349942674986):6…
	TREE tree_9960 = ((((Tympanuchus_phasianellus:5.12964412,Dendragapus_canadensis:5.1296441199):69.7407128289,(Chen_caerulescens:24.4990392009,(((Mergus_serrator:9.999230429,Somateria_mollissima:9.99923043):1.3940521189,(Aythya_americana:2.323674084,Aythya_affinis:2.3236740843):9.06960846301):1.1013365928,(Anas_platyrhynchos:5.71759930654,Anas_strepera:5.7175993064999995):6.7770198342):12.004420059…
	TREE tree_2300 = ((((Dendragapus_canadensis:7.4545224289,Tympanuchus_phasianellus:7.4545224289):65.0933435347,(Chen_caerulescens:14.4430232009,(((Somateria_mollissima:6.2495835775,Mergus_serrator:6.2495835786):0.53185652594,(Aythya_affinis:1.3486574555000002,Aythya_americana:1.3486574554600002):5.43278264902):0.55582207925,(Anas_strepera:3.5678089293,Anas_platyrhynchos:3.56780892992):3.7694532547…
	TREE tree_5298 = ((((Dendragapus_canadensis:7.9487414998,Tympanuchus_phasianellus:7.9487414993):69.98682105900001,(Chen_caerulescens:22.66648836952,((Anas_strepera:5.2318978924,Anas_platyrhynchos:5.23189789276):5.9662836702,((Aythya_affinis:1.78577539359,Aythya_americana:1.7857753934999998):8.138399289199999,(Mergus_serrator:9.3083336178,Somateria_mollissima:9.3083336167):0.6158410650999999):1.27…
	TREE tree_5093 = ((((Dendragapus_canadensis:7.832516266,Tympanuchus_phasianellus:7.83251626549):71.2110319949,(Chen_caerulescens:30.6184996604,((Anas_platyrhynchos:7.3062985308499995,Anas_strepera:7.306298531):8.1980200257,((Aythya_affinis:2.3943769888,Aythya_americana:2.3943769881):11.827232628099999,(Mergus_serrator:13.04447096705,Somateria_mollissima:13.044470967399999):1.1771386483):1.2827089…
	TREE tree_0207 = ((((Dendragapus_canadensis:9.3263679004,Tympanuchus_phasianellus:9.3263679005):79.46613794189999,(Chen_caerulescens:18.78808429022,((Anas_strepera:3.8848250545,Anas_platyrhynchos:3.884825054137):4.8545667,((Aythya_americana:1.2566862851,Aythya_affinis:1.2566862849899998):6.6364335113,(Mergus_serrator:6.882525454768,Somateria_mollissima:6.8825254547000005):1.0105943425500001):0.84…
	TREE tree_6150 = ((((Dendragapus_canadensis:7.099807943,Tympanuchus_phasianellus:7.0998079434):69.2591360912,(Chen_caerulescens:21.3446888401,((Anas_strepera:4.407851390599999,Anas_platyrhynchos:4.40785139064):5.723844017599999,((Somateria_mollissima:9.132614706800002,Mergus_serrator:9.1326147062):0.4993525764,(Aythya_affinis:1.5513875476999999,Aythya_americana:1.5513875477999999):8.0805797352199…
	TREE tree_1995 = ((((Dendragapus_canadensis:6.7698517283,Tympanuchus_phasianellus:6.769851728300001):81.18149643730001,(Chen_caerulescens:30.013050679200003,(((Aythya_affinis:2.5950138573999997,Aythya_americana:2.5950138575999997):11.874735577300001,(Somateria_mollissima:12.6050816174,Mergus_serrator:12.60508161798):1.86466781783):1.1155151035,(Anas_platyrhynchos:6.84081469642,Anas_strepera:6.840…
	TREE tree_6317 = ((((Dendragapus_canadensis:5.560141433,Tympanuchus_phasianellus:5.5601414335):66.23135877482,(Chen_caerulescens:36.557295265,(((Somateria_mollissima:14.5816756489,Mergus_serrator:14.581675649900001):1.8732524785,(Aythya_affinis:3.2925127756999997,Aythya_americana:3.29251277551):13.162415352100002):2.7365953887,(Anas_strepera:8.262174041,Anas_platyrhynchos:8.2621740408):10.9293494…
	TREE tree_5811 = ((((Dendragapus_canadensis:4.1855876256,Tympanuchus_phasianellus:4.185587626099999):74.1518221359,(Chen_caerulescens:19.454666040800003,(((Aythya_affinis:1.60326771714,Aythya_americana:1.6032677171):6.82657082275,(Somateria_mollissima:7.890777591720001,Mergus_serrator:7.8907775918):0.5390609492):0.41828654308,(Anas_platyrhynchos:4.6536606993700005,Anas_strepera:4.6536606983999995…
	TREE tree_5385 = ((((Dendragapus_canadensis:4.782390604500001,Tympanuchus_phasianellus:4.7823906039):67.4315058967,(Chen_caerulescens:31.358230509000002,((Anas_platyrhynchos:7.27429286074,Anas_strepera:7.274292861):9.964202570000001,((Somateria_mollissima:13.5001494088,Mergus_serrator:13.5001494088):1.3421563369,(Aythya_affinis:1.9384128835,Aythya_americana:1.9384128832):12.903892863100001):2.396…
	TREE tree_5996 = ((((Dendragapus_canadensis:7.208023304999999,Tympanuchus_phasianellus:7.2080233054):79.1630731356,(Chen_caerulescens:20.6230626095,(((Somateria_mollissima:7.923828937800001,Mergus_serrator:7.9238289377):1.6048732057300001,(Aythya_americana:1.613838885,Aythya_affinis:1.6138388847999998):7.914863259300001):0.3592941763,(Anas_platyrhynchos:4.78139993034,Anas_strepera:4.7813999291):5…
	TREE tree_3637 = ((((Tympanuchus_phasianellus:5.98118844982,Dendragapus_canadensis:5.981188449100001):78.397512835,(Chen_caerulescens:19.6240769593,(((Aythya_americana:1.47572255004,Aythya_affinis:1.47572255):7.7611228054,(Somateria_mollissima:8.1783004938,Mergus_serrator:8.178300494699998):1.058544861):0.60889082381,(Anas_platyrhynchos:4.09742940688,Anas_strepera:4.0974294073):5.7483067724):9.77…
	TREE tree_8797 = ((((Dendragapus_canadensis:5.554381788500001,Tympanuchus_phasianellus:5.5543817887):68.7801782338,(Chen_caerulescens:21.0563460802,(((Aythya_affinis:2.1463245123,Aythya_americana:2.1463245122):7.06684384877,(Mergus_serrator:8.3734960875,Somateria_mollissima:8.37349608817):0.8396722732999999):1.08193167766,(Anas_strepera:4.912587285,Anas_platyrhynchos:4.91258728471):5.3825127545):…
	TREE tree_8357 = ((((Dendragapus_canadensis:6.46334435,Tympanuchus_phasianellus:6.4633443483):70.41943019909999,(Chen_caerulescens:23.6256667205,(((Mergus_serrator:9.64708302,Somateria_mollissima:9.6470830194):1.2464582142,(Aythya_affinis:1.7193029156,Aythya_americana:1.7193029156999997):9.1742383186):0.42811125037,(Anas_platyrhynchos:5.928891684339999,Anas_strepera:5.9288916831):5.39276080110000…
	TREE tree_9792 = ((((Tympanuchus_phasianellus:7.580517762,Dendragapus_canadensis:7.580517760999999):68.8163824785,(Chen_caerulescens:21.7293825695,((Anas_strepera:5.1123718407,Anas_platyrhynchos:5.11237184056):5.31956118223,((Aythya_affinis:2.3101631665999998,Aythya_americana:2.3101631664999998):6.96188990744,(Somateria_mollissima:8.2940103476,Mergus_serrator:8.294010348):0.9780427269):1.15987994…
	TREE tree_4707 = ((((Tympanuchus_phasianellus:7.5787049714000005,Dendragapus_canadensis:7.5787049711):72.4848516207,(Chen_caerulescens:17.3037327785,(((Aythya_americana:1.5429024598599999,Aythya_affinis:1.5429024598):7.249516208800001,(Mergus_serrator:7.99214354248,Somateria_mollissima:7.992143541699999):0.8002751267999999):0.278329096,(Anas_strepera:3.9453659929000002,Anas_platyrhynchos:3.945365…
	TREE tree_7606 = ((((Tympanuchus_phasianellus:6.1892848111,Dendragapus_canadensis:6.189284812):74.4703870624,(Chen_caerulescens:34.840481468899995,((Anas_strepera:8.088964626000001,Anas_platyrhynchos:8.08896462616):10.95597656639,((Aythya_americana:3.2775780276999997,Aythya_affinis:3.2775780286):14.657380817269999,(Mergus_serrator:15.4402433162,Somateria_mollissima:15.4402433164):2.49471553):1.10…
	TREE tree_9102 = ((((Tympanuchus_phasianellus:6.6112871487,Dendragapus_canadensis:6.611287150100001):67.07889788883,(Chen_caerulescens:21.9608422388,(((Somateria_mollissima:8.9098139543,Mergus_serrator:8.909813953899999):1.1174217842999998,(Aythya_americana:1.9968679789000001,Aythya_affinis:1.9968679797):8.03036775845):1.546556742,(Anas_strepera:4.9211345501,Anas_platyrhynchos:4.92113454934):6.65…
	TREE tree_1211 = ((((Dendragapus_canadensis:6.2998178575,Tympanuchus_phasianellus:6.299817857):71.38774468720001,(Chen_caerulescens:15.654370199999999,(((Somateria_mollissima:6.0035035069000005,Mergus_serrator:6.0035035064):1.0210845734,(Aythya_affinis:1.1566174813,Aythya_americana:1.1566174813):5.8679705989):0.43382624769300004,(Anas_strepera:3.5182504247,Anas_platyrhynchos:3.51825042439):3.9401…
	TREE tree_0264 = ((((Tympanuchus_phasianellus:7.3244828815,Dendragapus_canadensis:7.3244828813):74.23721145420001,(Chen_caerulescens:26.481412708900002,(((Aythya_affinis:2.219377114,Aythya_americana:2.2193771142000003):9.9523636582,(Somateria_mollissima:11.2095825024,Mergus_serrator:11.209582502800002):0.9621582695):1.5793230005,(Anas_platyrhynchos:5.716083906715999,Anas_strepera:5.7160839064):8.…
	TREE tree_5710 = ((((Dendragapus_canadensis:6.6654423540000005,Tympanuchus_phasianellus:6.665442354700001):67.2758278815,(Chen_caerulescens:13.6599924006,(((Somateria_mollissima:5.852029891800001,Mergus_serrator:5.8520298923):0.553387599,(Aythya_americana:1.13419957421,Aythya_affinis:1.1341995742100002):5.2712179168999995):0.85675138619,(Anas_strepera:3.5394410791,Anas_platyrhynchos:3.53944107922…
	TREE tree_2646 = ((((Dendragapus_canadensis:5.8672105278,Tympanuchus_phasianellus:5.867210528):70.54757475922999,(Chen_caerulescens:25.9804128209,(((Aythya_americana:2.3192249965,Aythya_affinis:2.319224996):10.1898083032,(Mergus_serrator:11.312269702600002,Somateria_mollissima:11.3122697013):1.1967635979):0.92207497106,(Anas_platyrhynchos:6.942031954627,Anas_strepera:6.942031955):6.4890763162):12…
	TREE tree_5484 = ((((Dendragapus_canadensis:5.3201980029,Tympanuchus_phasianellus:5.320198002610001):68.0102410895,(Chen_caerulescens:26.6488696686,((Anas_strepera:6.6820065346,Anas_platyrhynchos:6.68200653447):7.049944954800001,((Aythya_affinis:2.4400818586,Aythya_americana:2.4400818587):9.855281631199999,(Mergus_serrator:11.6251189909,Somateria_mollissima:11.6251189917):0.6702444993):1.43658799…
	TREE tree_3567 = ((((Tympanuchus_phasianellus:6.2382649591999995,Dendragapus_canadensis:6.2382649589):72.85783680454,(Chen_caerulescens:34.4559629396,((Anas_strepera:7.455193362,Anas_platyrhynchos:7.455193362780001):9.790658433800001,((Aythya_affinis:2.8724613716,Aythya_americana:2.8724613717):13.07237404853,(Mergus_serrator:13.847809143300001,Somateria_mollissima:13.8478091415):2.097026277):1.30…
	TREE tree_4244 = ((((Dendragapus_canadensis:5.8297181411,Tympanuchus_phasianellus:5.82971814067):92.5874610264,(Chen_caerulescens:25.2825887399,(((Aythya_americana:2.0535400997,Aythya_affinis:2.0535400997099997):8.81122610131,(Mergus_serrator:9.6047350752,Somateria_mollissima:9.6047350745):1.2600311269):1.890514775,(Anas_platyrhynchos:6.072608629467,Anas_strepera:6.072608628899999):6.6826723468):…
	TREE tree_3643 = ((((Tympanuchus_phasianellus:7.525003851299999,Dendragapus_canadensis:7.52500385295):75.6961459806,(Chen_caerulescens:24.2195732801,(((Somateria_mollissima:7.919526534900001,Mergus_serrator:7.91952653505):2.6313502219,(Aythya_affinis:1.8472545376,Aythya_americana:1.847254537319):8.7036222193):1.3411185665179999,(Anas_strepera:5.6214997605,Anas_platyrhynchos:5.621499760498):6.2704…
	TREE tree_1550 = ((((Tympanuchus_phasianellus:8.2870218243,Dendragapus_canadensis:8.287021825):73.16605998649999,(Chen_caerulescens:19.3115766703,((Anas_platyrhynchos:3.96179023056,Anas_strepera:3.9617902298):5.4179735860000005,((Somateria_mollissima:7.996696794099999,Mergus_serrator:7.9966967947):0.7475369221,(Aythya_americana:1.7369950526,Aythya_affinis:1.7369950526):7.007238663699999):0.635530…
	TREE tree_9276 = ((((Dendragapus_canadensis:10.485200412000001,Tympanuchus_phasianellus:10.4852004105):87.62227919210001,(Chen_caerulescens:26.722178120200002,(((Mergus_serrator:10.389456551999999,Somateria_mollissima:10.3894565528):1.6926996966999999,(Aythya_americana:2.2962827745000003,Aythya_affinis:2.2962827742000003):9.7858734751):0.7657940189,(Anas_strepera:5.986606452,Anas_platyrhynchos:5.…
	TREE tree_0806 = ((((Dendragapus_canadensis:3.9665905586,Tympanuchus_phasianellus:3.96659055852):77.5828401226,(Chen_caerulescens:25.461877950199998,(((Aythya_affinis:2.4976534968,Aythya_americana:2.4976534964):9.957642459110001,(Mergus_serrator:11.170717664600001,Somateria_mollissima:11.1707176631):1.2845782924):1.5382122706999999,(Anas_strepera:6.8665315555,Anas_platyrhynchos:6.86653155527):7.1…
	TREE tree_7685 = ((((Dendragapus_canadensis:5.376834745600001,Tympanuchus_phasianellus:5.37683474496):77.2027760046,(Chen_caerulescens:15.4573345891,(((Aythya_americana:1.3924103037,Aythya_affinis:1.3924103037000002):5.860558051,(Somateria_mollissima:6.5747764848,Mergus_serrator:6.5747764844):0.6781918694):0.66863742886,(Anas_platyrhynchos:3.60702945205,Anas_strepera:3.6070294515):4.3145763306):7…
	TREE tree_2847 = ((((Tympanuchus_phasianellus:7.27671505318,Dendragapus_canadensis:7.276715054):72.452606358,(Chen_caerulescens:14.225099260241999,((Anas_platyrhynchos:3.205939911248,Anas_strepera:3.2059399117):3.0655651733,((Aythya_affinis:1.2354762397,Aythya_americana:1.23547623969):4.68579801451,(Somateria_mollissima:5.208658260599999,Mergus_serrator:5.208658262000001):0.71261599218):0.3502308…
	TREE tree_1595 = ((((Tympanuchus_phasianellus:8.4580612208,Dendragapus_canadensis:8.45806122073):74.9270536144,(Chen_caerulescens:26.45740048,(((Mergus_serrator:10.1175139929,Somateria_mollissima:10.117513992500001):1.1530104682,(Aythya_affinis:2.2435606646,Aythya_americana:2.24356066421):9.0269637956):1.6919205755,(Anas_strepera:6.4974810658,Anas_platyrhynchos:6.497481065520001):6.46496397069999…
	TREE tree_2914 = ((((Dendragapus_canadensis:7.1979967033,Tympanuchus_phasianellus:7.197996703199999):63.963962560400006,(Chen_caerulescens:13.22827357944,(((Somateria_mollissima:5.5238056123,Mergus_serrator:5.5238056122999994):0.71897419324,(Aythya_americana:1.2449191225,Aythya_affinis:1.2449191224999998):4.99786068366):0.5536417061,(Anas_strepera:2.7534880298,Anas_platyrhynchos:2.753488029979999…
	TREE tree_1165 = ((((Tympanuchus_phasianellus:9.04686716094,Dendragapus_canadensis:9.046867162):70.86228038920001,(Chen_caerulescens:26.5624840413,(((Aythya_affinis:2.1784038958,Aythya_americana:2.17840389527):10.5938882514,(Somateria_mollissima:11.0413035618,Mergus_serrator:11.0413035628):1.7309885852):1.3263480901,(Anas_strepera:6.5424371059999995,Anas_platyrhynchos:6.542437104589999):7.5562031…
	TREE tree_0339 = ((((Dendragapus_canadensis:10.379814228199999,Tympanuchus_phasianellus:10.3798142284):69.1489508699,(Chen_caerulescens:31.7144733301,(((Aythya_affinis:2.7942464794000004,Aythya_americana:2.7942464791):11.863619057840001,(Somateria_mollissima:12.5448430502,Mergus_serrator:12.544843051):2.1130224878):1.409258827,(Anas_platyrhynchos:8.26189055894,Anas_strepera:8.261890560000001):7.8…
	TREE tree_3826 = ((((Dendragapus_canadensis:8.5665649894,Tympanuchus_phasianellus:8.566564989622):65.614323298,(Chen_caerulescens:11.5738001491,((Anas_strepera:2.6681985825,Anas_platyrhynchos:2.668198582822):2.871449614,((Aythya_affinis:1.0908906241,Aythya_americana:1.0908906241):3.8071222757000003,(Somateria_mollissima:4.36906955411,Mergus_serrator:4.3690695543):0.5289433455):0.641635297357):6.0…
	TREE tree_9302 = ((((Dendragapus_canadensis:12.93238516619,Tympanuchus_phasianellus:12.932385166499998):61.143891952699995,(Chen_caerulescens:19.29227001026,((Anas_platyrhynchos:4.66187496421,Anas_strepera:4.661874964):4.5102755842,((Mergus_serrator:7.551484838,Somateria_mollissima:7.5514848371):1.1382638995,(Aythya_affinis:1.4401885133999999,Aythya_americana:1.4401885134):7.2495602237800005):0.4…
	TREE tree_1120 = ((((Tympanuchus_phasianellus:14.3219740224,Dendragapus_canadensis:14.321974023):75.8380591253,(Chen_caerulescens:11.9876577396,(((Aythya_affinis:0.9203947054099999,Aythya_americana:0.92039470553):4.767733551875001,(Mergus_serrator:5.110664326399999,Somateria_mollissima:5.1106643273):0.57746393):0.3607490626,(Anas_strepera:2.9811683755000002,Anas_platyrhynchos:2.98116837601):3.067…
	TREE tree_2471 = ((((Tympanuchus_phasianellus:7.0237244159,Dendragapus_canadensis:7.023724415999999):78.9981642421,(Chen_caerulescens:17.532199260800002,(((Mergus_serrator:7.53178025815,Somateria_mollissima:7.5317802569):0.4020918871,(Aythya_americana:1.8520878346999998,Aythya_affinis:1.8520878342999998):6.081784309750001):1.02527039777,(Anas_platyrhynchos:3.9906208202500006,Anas_strepera:3.99062…
	TREE tree_8515 = ((((Tympanuchus_phasianellus:6.75513780428,Dendragapus_canadensis:6.755137804):78.59545590792,(Chen_caerulescens:20.3346911791,(((Aythya_affinis:1.601360115,Aythya_americana:1.6013601149999999):7.196627412100001,(Somateria_mollissima:7.2105661469,Mergus_serrator:7.2105661464):1.5874213796499999):1.282082841693,(Anas_strepera:4.3631498369,Anas_platyrhynchos:4.36314983716):5.716920…
	TREE tree_4453 = ((((Tympanuchus_phasianellus:7.0061265216,Dendragapus_canadensis:7.0061265216):67.5812052504,(Chen_caerulescens:18.7912987908,((Anas_platyrhynchos:4.1696020355300005,Anas_strepera:4.1696020343999995):4.52626734912,((Aythya_americana:1.5626529881,Aythya_affinis:1.5626529881699998):6.4143262667,(Mergus_serrator:7.0001801882,Somateria_mollissima:7.0001801885):0.9767990662):0.7188901…
	TREE tree_1134 = ((((Tympanuchus_phasianellus:6.8934541226,Dendragapus_canadensis:6.8934541222):62.761197705399994,(Chen_caerulescens:21.80844586955,(((Aythya_affinis:1.8331174203,Aythya_americana:1.8331174199999998):8.186564141400002,(Mergus_serrator:9.4822901179,Somateria_mollissima:9.4822901178):0.5373914442):0.6553442042,(Anas_strepera:4.829584279600001,Anas_platyrhynchos:4.82958427867):5.845…
	TREE tree_6791 = ((((Tympanuchus_phasianellus:8.2954696591,Dendragapus_canadensis:8.2954696586):73.28054275000001,(Chen_caerulescens:11.6140201503,(((Aythya_americana:0.9858748444000001,Aythya_affinis:0.9858748444):4.232994087820001,(Mergus_serrator:4.43166771587,Somateria_mollissima:4.43166771638):0.7872012168):0.2614985083,(Anas_strepera:2.6020250636,Anas_platyrhynchos:2.602025062965):2.8783423…
	TREE tree_1922 = ((((Tympanuchus_phasianellus:8.320516077699999,Dendragapus_canadensis:8.3205160764):66.32927302643,(Chen_caerulescens:24.1769501014,(((Mergus_serrator:9.294126547500001,Somateria_mollissima:9.2941265477):0.5548477119799999,(Aythya_americana:1.904879947,Aythya_affinis:1.9048799465):7.9440943124):1.03734864136,(Anas_strepera:4.267982780800001,Anas_platyrhynchos:4.26798278064):6.618…
	TREE tree_7186 = ((((Dendragapus_canadensis:9.982602313,Tympanuchus_phasianellus:9.982602312600001):77.00105518247,(Chen_caerulescens:14.9140631702,((Anas_platyrhynchos:3.57355984099,Anas_strepera:3.5735598418000003):3.4561710691,((Somateria_mollissima:5.3928632256,Mergus_serrator:5.39286322541):1.3629436564000001,(Aythya_americana:1.0255722418,Aythya_affinis:1.0255722418):5.730234640099999):0.27…
	TREE tree_7475 = ((((Tympanuchus_phasianellus:6.783108534199999,Dendragapus_canadensis:6.783108534):70.13942581146,(Chen_caerulescens:20.852718699999997,((Anas_platyrhynchos:5.48637639931,Anas_strepera:5.4863763989):5.3289365106,((Somateria_mollissima:8.8381104868,Mergus_serrator:8.838110485000001):1.424621497,(Aythya_affinis:1.8541419016000003,Aythya_americana:1.8541419016999998):8.40859008206):…
	TREE tree_7164 = ((((Dendragapus_canadensis:5.8400563837,Tympanuchus_phasianellus:5.8400563844):75.1030865402,(Chen_caerulescens:21.954792769599997,(((Aythya_affinis:1.9609505689,Aythya_americana:1.9609505689999998):8.52516006323,(Mergus_serrator:9.4079325919,Somateria_mollissima:9.4079325915):1.0781780407):0.89511350365,(Anas_strepera:5.0043510829999995,Anas_platyrhynchos:5.004351082884):6.37687…
	TREE tree_5985 = ((((Tympanuchus_phasianellus:8.0837625061,Dendragapus_canadensis:8.0837625062):66.3425182205,(Chen_caerulescens:23.921661480599997,((Anas_platyrhynchos:6.0854044383999994,Anas_strepera:6.085404438):6.22620989326,((Somateria_mollissima:9.8082592994,Mergus_serrator:9.808259299):1.5992460682,(Aythya_affinis:2.3387017037,Aythya_americana:2.3387017039):9.0688036634):0.9041089637):11.6…
	TREE tree_9130 = ((((Tympanuchus_phasianellus:6.979255458300001,Dendragapus_canadensis:6.979255458000001):70.6592615485,(Chen_caerulescens:23.3571948792,((Anas_strepera:5.3268744234000005,Anas_platyrhynchos:5.32687442387):6.266715978100001,((Somateria_mollissima:9.5393822237,Mergus_serrator:9.5393822238):1.1490177162,(Aythya_americana:2.092183583,Aythya_affinis:2.0921835829999997):8.5962163581):0…
	TREE tree_0518 = ((((Dendragapus_canadensis:5.6254742664,Tympanuchus_phasianellus:5.6254742662):69.0428405054,(Chen_caerulescens:17.6010141597,(((Mergus_serrator:6.883028220699999,Somateria_mollissima:6.8830282207):1.1065335562,(Aythya_americana:1.7542549914,Aythya_affinis:1.7542549914999999):6.235306785000001):1.097932906818,(Anas_strepera:4.316570544599999,Anas_platyrhynchos:4.31657054408):4.77…
	TREE tree_6200 = ((((Tympanuchus_phasianellus:10.0253708589,Dendragapus_canadensis:10.025370857999999):73.005563836,(Chen_caerulescens:13.3644121311,(((Mergus_serrator:5.2273771476,Somateria_mollissima:5.2273771474):0.55605425034,(Aythya_affinis:1.0729432458,Aythya_americana:1.0729432457):4.710488153):0.7865946914,(Anas_strepera:2.7269463151999997,Anas_platyrhynchos:2.7269463160869996):3.84307977…
	TREE tree_1384 = ((((Dendragapus_canadensis:7.2379482397,Tympanuchus_phasianellus:7.2379482390500005):77.7783539438,(Chen_caerulescens:29.920138810100003,(((Aythya_affinis:2.63385199893,Aythya_americana:2.6338519989):9.844692063,(Somateria_mollissima:11.047440932199999,Mergus_serrator:11.047440932799999):1.4311031297):2.27598332113,(Anas_platyrhynchos:6.35515443217,Anas_strepera:6.355154433399999…
	TREE tree_4866 = ((((Tympanuchus_phasianellus:8.3436382665,Dendragapus_canadensis:8.343638266):71.5403162644,(Chen_caerulescens:13.733234201,((Anas_platyrhynchos:2.918558961283,Anas_strepera:2.9185589615):4.04507549,((Aythya_affinis:1.0151376006000001,Aythya_americana:1.0151376005000001):4.85992778219,(Somateria_mollissima:4.7796970062,Mergus_serrator:4.779697006699999):1.0953683765000002):1.0885…
	TREE tree_3072 = ((((Tympanuchus_phasianellus:5.4289843188,Dendragapus_canadensis:5.4289843184999995):63.6698569077,(Chen_caerulescens:15.2139462009,(((Aythya_affinis:1.4371899153699998,Aythya_americana:1.4371899153):5.6649186021,(Mergus_serrator:6.546991127499999,Somateria_mollissima:6.5469911269):0.5551173904):0.6116808340700001,(Anas_strepera:3.4533374697,Anas_platyrhynchos:3.4533374691399996)…
	TREE tree_3535 = ((((Tympanuchus_phasianellus:6.5570075896799995,Dendragapus_canadensis:6.5570075904):65.21948164749999,(Chen_caerulescens:14.4142602999,(((Aythya_americana:1.3662429060999999,Aythya_affinis:1.3662429061):5.2359179008,(Mergus_serrator:6.1200505417999995,Somateria_mollissima:6.120050540599999):0.4821102647):1.06343098047,(Anas_strepera:3.7532827716,Anas_platyrhynchos:3.75328277235)…
	TREE tree_6583 = ((((Tympanuchus_phasianellus:6.2536505407,Dendragapus_canadensis:6.2536505404):67.2201921404,(Chen_caerulescens:10.36968797919,(((Mergus_serrator:3.94688669614,Somateria_mollissima:3.9468866962):0.58052307632,(Aythya_affinis:0.8244672632,Aythya_americana:0.8244672633):3.7029425100299997):0.6317600944,(Anas_strepera:2.3345241701,Anas_platyrhynchos:2.33452417051):2.8246456964):5.21…
	TREE tree_9541 = ((((Dendragapus_canadensis:6.6057834001,Tympanuchus_phasianellus:6.6057833998):65.1290292772,(Chen_caerulescens:26.5790647506,(((Somateria_mollissima:11.809606360799998,Mergus_serrator:11.8096063611):1.139503008,(Aythya_americana:2.6689078234,Aythya_affinis:2.6689078232999996):10.280201545299999):2.7041927599999998,(Anas_strepera:7.0360370037,Anas_platyrhynchos:7.036037003677):8.…
	TREE tree_8168 = ((((Dendragapus_canadensis:6.8960822539999995,Tympanuchus_phasianellus:6.8960822547000005):73.6022266132,(Chen_caerulescens:16.049732529,(((Mergus_serrator:6.427200841428,Somateria_mollissima:6.4272008415):0.43228199703000003,(Aythya_americana:1.2263490809000002,Aythya_affinis:1.2263490808):5.6331337577000005):0.6881630694199999,(Anas_platyrhynchos:3.50635067121,Anas_strepera:3.5…
	TREE tree_3449 = ((((Dendragapus_canadensis:6.3205582499999995,Tympanuchus_phasianellus:6.3205582499):64.358355428893,(Chen_caerulescens:22.3547199401,(((Aythya_affinis:1.7121939096,Aythya_americana:1.7121939096):8.083964225499999,(Mergus_serrator:8.2176282428,Somateria_mollissima:8.217628241899998):1.5785298937):0.5906375253,(Anas_platyrhynchos:5.690769488054,Anas_strepera:5.6907694874):4.696026…
	TREE tree_2928 = ((((Dendragapus_canadensis:7.590605865400001,Tympanuchus_phasianellus:7.590605866400001):66.2999313812,(Chen_caerulescens:10.772556140100003,(((Aythya_affinis:0.82187371048,Aythya_americana:0.8218737105500001):4.1544665851,(Mergus_serrator:4.2949268904,Somateria_mollissima:4.29492689093):0.6814134051):0.41736443943,(Anas_platyrhynchos:2.4163837322800004,Anas_strepera:2.4163837327…
	TREE tree_3175 = ((((Dendragapus_canadensis:5.6687020963000005,Tympanuchus_phasianellus:5.66870209634):73.091000589,(Chen_caerulescens:15.4940526399,((Anas_platyrhynchos:3.40996794406,Anas_strepera:3.4099679445):4.39735338369,((Mergus_serrator:5.8016239025,Somateria_mollissima:5.8016239024):0.9347400452000001,(Aythya_affinis:1.4690886971500001,Aythya_americana:1.4690886972):5.267275250500001):1.0…
	TREE tree_0889 = ((((Dendragapus_canadensis:7.9197765449399995,Tympanuchus_phasianellus:7.9197765448):64.92823042821,(Chen_caerulescens:8.19562141056,(((Mergus_serrator:3.3612397793,Somateria_mollissima:3.3612397794500004):0.1832976065,(Aythya_affinis:0.6591915294199999,Aythya_americana:0.65919152935):2.88534585693):0.61610428786,(Anas_platyrhynchos:1.810528577935,Anas_strepera:1.8105285779):2.35…
	TREE tree_6675 = ((((Dendragapus_canadensis:6.5033553918,Tympanuchus_phasianellus:6.50335539212):70.6238811401,(Chen_caerulescens:15.100225220200002,((Anas_strepera:3.3905978734,Anas_platyrhynchos:3.39059787373):3.6134526724000002,((Aythya_affinis:1.40783695477,Aythya_americana:1.4078369548):4.8204576846,(Somateria_mollissima:5.9229518031,Mergus_serrator:5.922951803799999):0.30534283645):0.775755…
	TREE tree_8010 = ((((Dendragapus_canadensis:7.20553844335,Tympanuchus_phasianellus:7.2055384427):75.9635121312,(Chen_caerulescens:24.527913860100004,(((Aythya_affinis:1.9402132105,Aythya_americana:1.9402132104999998):9.8351372435,(Mergus_serrator:9.866718469299999,Somateria_mollissima:9.866718469899999):1.9086319834999999):0.9747854418,(Anas_platyrhynchos:6.37746313271,Anas_strepera:6.3774631331)…
	TREE tree_5027 = ((((Tympanuchus_phasianellus:7.5615282819,Dendragapus_canadensis:7.5615282809):68.36354331723,(Chen_caerulescens:18.678545630379997,(((Somateria_mollissima:7.660004805999999,Mergus_serrator:7.6600048064):0.85656552154,(Aythya_americana:1.7630344865999998,Aythya_affinis:1.7630344865):6.75353584011):1.616542776,(Anas_strepera:4.941690032,Anas_platyrhynchos:4.94169003209):5.19142307…
	TREE tree_4605 = ((((Dendragapus_canadensis:7.402527041999999,Tympanuchus_phasianellus:7.4025270419):72.721837497,(Chen_caerulescens:23.794981039199996,((Anas_platyrhynchos:5.595329066174999,Anas_strepera:5.5953290657000005):6.3670103542,((Somateria_mollissima:10.531548109200001,Mergus_serrator:10.5315481084):0.7132254592,(Aythya_americana:2.6032739739000004,Aythya_affinis:2.6032739733):8.6414995…
	TREE tree_1577 = ((((Dendragapus_canadensis:8.1554491276,Tympanuchus_phasianellus:8.15544912886):77.39261676937,(Chen_caerulescens:16.447981440699998,((Anas_strepera:3.3458746113,Anas_platyrhynchos:3.34587461105):4.325291684,((Aythya_affinis:1.4943655492999999,Aythya_americana:1.4943655494):5.99272226009,(Somateria_mollissima:6.888874051480001,Mergus_serrator:6.8888740516):0.5982137581):0.1840784…
	TREE tree_3525 = ((((Tympanuchus_phasianellus:6.424018503500001,Dendragapus_canadensis:6.424018503):73.532351003,(Chen_caerulescens:24.027526991000002,(((Somateria_mollissima:11.265303731000001,Mergus_serrator:11.265303730900001):0.8985518343000001,(Aythya_americana:2.0482797498,Aythya_affinis:2.0482797498):10.115575816699998):1.071787156,(Anas_platyrhynchos:6.2948350851,Anas_strepera:6.294835086…
	TREE tree_1890 = ((((Tympanuchus_phasianellus:5.919607614499999,Dendragapus_canadensis:5.919607614389999):72.34986664905,(Chen_caerulescens:27.06631532959,((Anas_strepera:5.6908851665,Anas_platyrhynchos:5.6908851651401):6.8547175727,((Aythya_americana:2.5097315158,Aythya_affinis:2.5097315154):9.468625581600001,(Mergus_serrator:10.3146859165,Somateria_mollissima:10.3146859173):1.6636711802000002):…
	TREE tree_2384 = ((((Dendragapus_canadensis:6.182810916999999,Tympanuchus_phasianellus:6.182810917099999):76.45647965509998,(Chen_caerulescens:21.7149992992,(((Somateria_mollissima:9.152085907190001,Mergus_serrator:9.1520859072):1.4284610273,(Aythya_affinis:2.383693257,Aythya_americana:2.3836932573):8.1968536771):0.86183629579,(Anas_strepera:5.0521921188,Anas_platyrhynchos:5.0521921198):6.3901911…
	TREE tree_3568 = ((((Tympanuchus_phasianellus:6.526804167299999,Dendragapus_canadensis:6.5268041681):72.13181239119,(Chen_caerulescens:27.3937951798,((Anas_platyrhynchos:7.1918394658,Anas_strepera:7.191839465199999):7.4747766165,((Aythya_americana:2.6515107231,Aythya_affinis:2.6515107231000004):10.61803459737,(Somateria_mollissima:12.4501052635,Mergus_serrator:12.450105261920001):0.8194400574):1.…
	TREE tree_8789 = ((((Tympanuchus_phasianellus:4.83659021578,Dendragapus_canadensis:4.836590215699999):80.2945366537,(Chen_caerulescens:13.9106939804,(((Aythya_americana:1.20360570023,Aythya_affinis:1.2036057003):4.25687978559,(Somateria_mollissima:4.6802726812,Mergus_serrator:4.6802726814):0.7802128041999999):0.2277900002,(Anas_strepera:3.0170052935,Anas_platyrhynchos:3.017005294044):2.6712701917…
	TREE tree_3702 = ((((Tympanuchus_phasianellus:5.78701293244,Dendragapus_canadensis:5.7870129315):70.361478986,(Chen_caerulescens:19.03286762089,(((Aythya_americana:1.8339005669000001,Aythya_affinis:1.83390056689):7.255760984090001,(Somateria_mollissima:8.102370879599999,Mergus_serrator:8.1023708794):0.9872906713999999):0.7256882175,(Anas_platyrhynchos:4.964242302700001,Anas_strepera:4.96424230250…
	TREE tree_5830 = ((((Tympanuchus_phasianellus:8.9882974323,Dendragapus_canadensis:8.988297431):77.0055507879,(Chen_caerulescens:25.3504992301,(((Aythya_americana:2.3362446963999997,Aythya_affinis:2.3362446963):7.84529231425,(Mergus_serrator:8.59611567,Somateria_mollissima:8.5961156702):1.5854213403):0.8068447813,(Anas_strepera:5.4998178694,Anas_platyrhynchos:5.4998178691):5.4885639227):14.3621174…
	TREE tree_9901 = ((((Tympanuchus_phasianellus:5.256205361679999,Dendragapus_canadensis:5.2562053621):73.7026317929,(Chen_caerulescens:20.15035066995,(((Somateria_mollissima:8.3089511055,Mergus_serrator:8.3089511058):0.8630324723,(Aythya_americana:1.8494514648999998,Aythya_affinis:1.8494514649):7.322532113039999):1.352968942,(Anas_platyrhynchos:4.508753283360001,Anas_strepera:4.5087532841):6.01619…
	TREE tree_4629 = ((((Dendragapus_canadensis:9.420225811,Tympanuchus_phasianellus:9.4202258118):69.1047440422,(Chen_caerulescens:16.08947037993,((Anas_platyrhynchos:4.05342650746,Anas_strepera:4.0534265067):4.69735333765,((Aythya_affinis:1.8950004465,Aythya_americana:1.8950004463999999):6.370545062710001,(Somateria_mollissima:7.410110088600001,Mergus_serrator:7.410110088):0.855435421):0.4852343360…
	TREE tree_7377 = ((((Tympanuchus_phasianellus:7.9432393458999995,Dendragapus_canadensis:7.943239345):70.0980729353,(Chen_caerulescens:14.2659457404,(((Somateria_mollissima:5.654619075398999,Mergus_serrator:5.65461907572):0.4292878651,(Aythya_americana:0.9315490865,Aythya_affinis:0.931549086416):5.1523578533):0.76492456374,(Anas_platyrhynchos:3.01239607612,Anas_strepera:3.0123960762):3.83643542770…
	TREE tree_3943 = ((((Tympanuchus_phasianellus:7.078890321589999,Dendragapus_canadensis:7.0788903211):70.31815046950001,(Chen_caerulescens:25.43139199913,((Anas_platyrhynchos:5.79810014705,Anas_strepera:5.7981001478):7.1889494312,((Aythya_affinis:2.0814913585,Aythya_americana:2.0814913586):9.6329221787,(Somateria_mollissima:10.7691328174,Mergus_serrator:10.7691328157):0.94528071978):1.2726360413):…
	TREE tree_8608 = ((((Tympanuchus_phasianellus:8.084467121300001,Dendragapus_canadensis:8.0844671219):68.70074539175,(Chen_caerulescens:25.4427359912,(((Aythya_affinis:1.9900727143,Aythya_americana:1.9900727143):8.8088733391,(Mergus_serrator:9.8607586213,Somateria_mollissima:9.860758621199999):0.9381874335):0.3539039908,(Anas_strepera:5.1081504947,Anas_platyrhynchos:5.1081504949):6.0446995493):14.…
	TREE tree_1828 = ((((Tympanuchus_phasianellus:6.180196346200001,Dendragapus_canadensis:6.180196346):73.2328483481,(Chen_caerulescens:13.2943084211,((Anas_platyrhynchos:2.888672473,Anas_strepera:2.8886724728999997):3.1407281997000003,((Somateria_mollissima:5.3127929152,Mergus_serrator:5.312792915299999):0.29230513599999997,(Aythya_affinis:1.2801708272,Aythya_americana:1.2801708271099999):4.3249272…
	TREE tree_3945 = ((((Dendragapus_canadensis:4.126750283,Tympanuchus_phasianellus:4.126750283):76.07009968447,(Chen_caerulescens:17.626785779,(((Mergus_serrator:7.9284039763,Somateria_mollissima:7.9284039763):0.29792092805,(Aythya_affinis:1.8310418654000002,Aythya_americana:1.8310418653):6.395283038930001):1.050631642,(Anas_platyrhynchos:3.84763057068,Anas_strepera:3.8476305693):5.4293259761599995…
	TREE tree_9571 = ((((Dendragapus_canadensis:6.3583754711000005,Tympanuchus_phasianellus:6.3583754712):73.1185290623,(Chen_caerulescens:23.9169369696,(((Aythya_affinis:2.214110959235,Aythya_americana:2.2141109597):8.722374461900001,(Somateria_mollissima:10.0193693051,Mergus_serrator:10.0193693044):0.917116117):1.26624873934,(Anas_platyrhynchos:5.177309211760001,Anas_strepera:5.177309212000001):7.0…
	TREE tree_9363 = ((((Tympanuchus_phasianellus:10.261151763,Dendragapus_canadensis:10.261151762999999):71.3220940929,(Chen_caerulescens:25.9236596494,(((Aythya_americana:2.3430097082000003,Aythya_affinis:2.3430097081):10.857584077999999,(Somateria_mollissima:11.115151731000001,Mergus_serrator:11.11515173):2.0854420566000003):0.9210854371,(Anas_strepera:6.5200731676,Anas_platyrhynchos:6.52007316737…
	TREE tree_9675 = ((((Tympanuchus_phasianellus:5.1905169399,Dendragapus_canadensis:5.1905169385):72.248043483,(Chen_caerulescens:21.3804316905,(((Mergus_serrator:8.987377544700001,Somateria_mollissima:8.987377545000001):0.9789040340999999,(Aythya_americana:1.8544316443,Aythya_affinis:1.854431644):8.1118499362):0.4723816104,(Anas_strepera:4.6003057439,Anas_platyrhynchos:4.600305743923):5.8383574468…
	TREE tree_8876 = ((((Dendragapus_canadensis:6.5983745839,Tympanuchus_phasianellus:6.5983745825):71.6454549186,(Chen_caerulescens:21.2958004013,((Anas_strepera:4.454579760900001,Anas_platyrhynchos:4.454579760810001):5.8038432691,((Aythya_americana:1.5050074273,Aythya_affinis:1.5050074273999998):7.6443722977,(Mergus_serrator:8.2411158537,Somateria_mollissima:8.2411158542):0.9082638706999999):1.1090…
	TREE tree_8639 = ((((Tympanuchus_phasianellus:6.993481085699999,Dendragapus_canadensis:6.993481085399999):75.5080607445,(Chen_caerulescens:29.71620009,((Anas_strepera:6.0692458632,Anas_platyrhynchos:6.0692458632649995):9.4432566201,((Somateria_mollissima:12.7898516771,Mergus_serrator:12.789851677700002):1.2267680412,(Aythya_affinis:2.6862228088,Aythya_americana:2.6862228089):11.3303969101):1.4958…
	TREE tree_9862 = ((((Dendragapus_canadensis:6.9278592291,Tympanuchus_phasianellus:6.9278592293):70.2277045642,(Chen_caerulescens:14.97018460056,(((Aythya_americana:1.4150206691,Aythya_affinis:1.4150206691):6.0139001437,(Mergus_serrator:6.546105792300001,Somateria_mollissima:6.546105792500001):0.88281502044):0.2828024353,(Anas_platyrhynchos:3.9030154786999995,Anas_strepera:3.9030154786999995):3.80…
	TREE tree_6378 = ((((Dendragapus_canadensis:6.242224477000001,Tympanuchus_phasianellus:6.242224476500001):75.40159455,(Chen_caerulescens:28.085850320800002,((Anas_strepera:6.1546801072,Anas_platyrhynchos:6.15468010762):6.897232220599999,((Mergus_serrator:10.932206447539999,Somateria_mollissima:10.9322064479):1.0861416364,(Aythya_affinis:2.4385551838699997,Aythya_americana:2.4385551841999997):9.57…
	TREE tree_7587 = ((((Tympanuchus_phasianellus:6.5728264789,Dendragapus_canadensis:6.57282648):74.01417796449999,(Chen_caerulescens:23.127556779999995,(((Aythya_affinis:1.9982159315999999,Aythya_americana:1.9982159313):9.13195350462,(Mergus_serrator:9.871713119,Somateria_mollissima:9.8717131201):1.2584563164):0.4698694845,(Anas_platyrhynchos:5.5569362945359995,Anas_strepera:5.556936294):6.04310262…
	TREE tree_6519 = ((((Dendragapus_canadensis:8.109590336,Tympanuchus_phasianellus:8.1095903354):72.8622868087,(Chen_caerulescens:27.019458040000004,((Anas_strepera:4.9480851958,Anas_platyrhynchos:4.94808519583):6.233433564169999,((Aythya_americana:1.7271998296,Aythya_affinis:1.7271998299):8.874282029300002,(Mergus_serrator:9.3891127334,Somateria_mollissima:9.389112733789998):1.2123691252):0.580036…
	TREE tree_6765 = ((((Tympanuchus_phasianellus:6.4465412139,Dendragapus_canadensis:6.4465412143):67.51453855238,(Chen_caerulescens:18.0468040895,((Anas_strepera:4.1655387894,Anas_platyrhynchos:4.165538789819999):4.3462630775,((Mergus_serrator:7.1224225789,Somateria_mollissima:7.122422578799999):0.6966562136,(Aythya_affinis:1.4943397918,Aythya_americana:1.4943397918999999):6.324739001779999):0.6927…
	TREE tree_3774 = ((((Dendragapus_canadensis:7.5312166414,Tympanuchus_phasianellus:7.5312166407):88.57823437731,(Chen_caerulescens:20.16764338112,(((Somateria_mollissima:8.9413951451,Mergus_serrator:8.941395145000001):0.9479631587299999,(Aythya_americana:1.81253632377,Aythya_affinis:1.8125363239):8.076821979881):0.8525641746,(Anas_platyrhynchos:5.23729551231,Anas_strepera:5.2372955123):5.504626965…
	TREE tree_1878 = ((((Dendragapus_canadensis:8.45820355,Tympanuchus_phasianellus:8.458203550100002):72.23903061585999,(Chen_caerulescens:25.804999539999997,(((Aythya_americana:2.2319399269,Aythya_affinis:2.2319399264):9.3250406586,(Somateria_mollissima:10.461645951,Mergus_serrator:10.4616459514):1.0953346334):1.06024908787,(Anas_platyrhynchos:6.330467326600001,Anas_strepera:6.330467326699999):6.28…
	TREE tree_2561 = ((((Dendragapus_canadensis:4.7675275807999995,Tympanuchus_phasianellus:4.7675275809799995):79.948606466,(Chen_caerulescens:19.137546099799998,(((Mergus_serrator:6.8462830039,Somateria_mollissima:6.8462830033):1.3859815463499998,(Aythya_affinis:1.3807459634,Aythya_americana:1.3807459633):6.851518587099999):1.016504181,(Anas_platyrhynchos:3.5673840198299995,Anas_strepera:3.56738402…
	TREE tree_0411 = ((((Dendragapus_canadensis:5.226811468,Tympanuchus_phasianellus:5.226811467999999):68.5903599999,(Chen_caerulescens:18.3904289611,((Anas_platyrhynchos:3.81667788576,Anas_strepera:3.8166778859):4.7619304603,((Mergus_serrator:7.0302192929,Somateria_mollissima:7.030219292399999):0.64111851477,(Aythya_affinis:1.1437487794,Aythya_americana:1.1437487794):6.5275890281999995):0.907270539…
	TREE tree_7102 = ((((Tympanuchus_phasianellus:8.6736567372,Dendragapus_canadensis:8.6736567366):69.1795652578,(Chen_caerulescens:15.607599259,(((Somateria_mollissima:6.300184525800001,Mergus_serrator:6.300184525199999):1.14114053272,(Aythya_americana:1.6049460127000001,Aythya_affinis:1.6049460127):5.8363790454):0.6957056296,(Anas_platyrhynchos:3.6693892575080005,Anas_strepera:3.6693892574):4.4676…
	TREE tree_4979 = ((((Dendragapus_canadensis:7.4889866826,Tympanuchus_phasianellus:7.48898668206):75.1216321444,(Chen_caerulescens:12.70598389051,(((Aythya_americana:0.899220586,Aythya_affinis:0.8992205859999999):5.4396399218,(Mergus_serrator:5.847739258100001,Somateria_mollissima:5.847739256900001):0.49112124984):0.37677096357999995,(Anas_strepera:3.4781027857,Anas_platyrhynchos:3.478102785490000…
	TREE tree_6642 = ((((Dendragapus_canadensis:4.437857449,Tympanuchus_phasianellus:4.4378574484):76.626741932,(Chen_caerulescens:25.9244150596,(((Mergus_serrator:9.83913645987,Somateria_mollissima:9.8391364594):1.9446604185999998,(Aythya_americana:1.7772045787000001,Aythya_affinis:1.7772045787):10.006592299000001):1.0965237466,(Anas_strepera:6.284186202000001,Anas_platyrhynchos:6.284186202675):6.59…
	TREE tree_9490 = ((((Dendragapus_canadensis:6.0338992741,Tympanuchus_phasianellus:6.033899274699999):74.3547779796,(Chen_caerulescens:21.3460750914,(((Aythya_americana:1.8342230764,Aythya_affinis:1.8342230764999998):8.0600452152,(Somateria_mollissima:7.941342790999999,Mergus_serrator:7.941342790399999):1.9529255009000002):1.05315995082,(Anas_strepera:4.61222994688,Anas_platyrhynchos:4.61222994812…
	TREE tree_0177 = ((((Tympanuchus_phasianellus:7.3883457937,Dendragapus_canadensis:7.3883457925):72.1762503536,(Chen_caerulescens:16.536011990000002,(((Aythya_affinis:1.5322949938,Aythya_americana:1.5322949936999999):5.9886561983,(Somateria_mollissima:6.456010336500001,Mergus_serrator:6.4560103364):1.06494085562):0.613223647,(Anas_platyrhynchos:3.6069690663900005,Anas_strepera:3.6069690661000005):…
	TREE tree_6236 = ((((Dendragapus_canadensis:5.3382576131,Tympanuchus_phasianellus:5.3382576127300005):67.9675811624,(Chen_caerulescens:21.6539106605,((Anas_platyrhynchos:5.73115094603,Anas_strepera:5.731150947):5.5972620082999995,((Mergus_serrator:9.1151207808,Somateria_mollissima:9.115120781):0.8219420549199999,(Aythya_affinis:2.3287494771,Aythya_americana:2.3287494765):7.6083133591):1.391350119…
	TREE tree_5568 = ((((Dendragapus_canadensis:7.8997019418,Tympanuchus_phasianellus:7.8997019413):78.9315506753,(Chen_caerulescens:21.1530301702,((Anas_platyrhynchos:5.62683266301,Anas_strepera:5.626832663):5.677283692900001,((Somateria_mollissima:8.6113989588,Mergus_serrator:8.611398958199999):1.1955209221,(Aythya_affinis:2.0357634919,Aythya_americana:2.0357634919):7.7711563882):1.4971964749):9.84…
	TREE tree_5469 = ((((Tympanuchus_phasianellus:5.8773591632999995,Dendragapus_canadensis:5.8773591628999995):75.05711544750001,(Chen_caerulescens:18.3204712514,(((Aythya_affinis:1.360748390425,Aythya_americana:1.3607483904):6.521468314,(Mergus_serrator:7.092169874500001,Somateria_mollissima:7.0921698754):0.79004682894):0.3433962492,(Anas_strepera:3.8552311472,Anas_platyrhynchos:3.8552311477574):4.…
	TREE tree_7581 = ((((Dendragapus_canadensis:4.374285128,Tympanuchus_phasianellus:4.3742851281299995):77.11871046680001,(Chen_caerulescens:23.535328139900002,((Anas_platyrhynchos:5.483311950029999,Anas_strepera:5.4833119497):6.8406720985,((Aythya_affinis:1.8190517517,Aythya_americana:1.81905175159):9.143037844,(Mergus_serrator:10.1431919207,Somateria_mollissima:10.1431919217):0.818897674):1.361894…
	TREE tree_4414 = ((((Dendragapus_canadensis:8.0238698969,Tympanuchus_phasianellus:8.023869895099999):65.540079445,(Chen_caerulescens:7.314869943960001,(((Aythya_affinis:0.5591522229,Aythya_americana:0.55915222284):2.3121766846,(Somateria_mollissima:2.4713227799000004,Mergus_serrator:2.4713227798):0.40000612758):0.22369678846399998,(Anas_strepera:1.4072631763,Anas_platyrhynchos:1.4072631763149999)…
	TREE tree_1493 = ((((Tympanuchus_phasianellus:5.6899653614000005,Dendragapus_canadensis:5.689965361800001):66.01695810208,(Chen_caerulescens:21.3785286291,((Anas_platyrhynchos:4.85755356703,Anas_strepera:4.8575535669):6.1551457969,((Mergus_serrator:9.2086204437,Somateria_mollissima:9.2086204427):0.8260446499,(Aythya_affinis:1.6252371698,Aythya_americana:1.6252371697999999):8.4094279236):0.9780342…
	TREE tree_9883 = ((((Tympanuchus_phasianellus:8.5356320025,Dendragapus_canadensis:8.5356320026):63.792630464,(Chen_caerulescens:25.0143943995,(((Somateria_mollissima:10.0783894321,Mergus_serrator:10.0783894315):1.133898035,(Aythya_affinis:2.8417564347999997,Aythya_americana:2.8417564346999997):8.370531031999999):0.8702746549600001,(Anas_strepera:6.0099824161,Anas_platyrhynchos:6.009982416250001):…
	TREE tree_0538 = ((((Tympanuchus_phasianellus:6.1839387276,Dendragapus_canadensis:6.183938728999999):74.7591579016,(Chen_caerulescens:23.2760574492,((Anas_strepera:5.6099422608,Anas_platyrhynchos:5.6099422611800005):6.0982167718,((Somateria_mollissima:9.0782865088,Mergus_serrator:9.0782865088):1.4864051790000001,(Aythya_americana:2.0867278255999997,Aythya_affinis:2.0867278250999997):8.4779638615)…
	TREE tree_9795 = ((((Tympanuchus_phasianellus:6.6845026217,Dendragapus_canadensis:6.684502621500001):62.193103272399995,(Chen_caerulescens:26.5067767002,(((Aythya_affinis:2.3800269790999997,Aythya_americana:2.38002697945):10.914759157099999,(Somateria_mollissima:11.0072908048,Mergus_serrator:11.007290804099998):2.2874953328):1.4430664879,(Anas_strepera:7.0202281442,Anas_platyrhynchos:7.0202281439…
	TREE tree_4940 = ((((Tympanuchus_phasianellus:6.2430963421,Dendragapus_canadensis:6.243096342399999):71.562796504,(Chen_caerulescens:18.3770265498,(((Mergus_serrator:8.1847352675,Somateria_mollissima:8.1847352678):0.9038914464000001,(Aythya_affinis:1.5813536206,Aythya_americana:1.581353620583):7.5072730931):1.22158068967,(Anas_platyrhynchos:4.36026631099,Anas_strepera:4.3602663113):5.9499410922):…
	TREE tree_8986 = ((((Dendragapus_canadensis:7.640830162,Tympanuchus_phasianellus:7.640830161699999):71.3098597681,(Chen_caerulescens:23.5585898988,(((Aythya_americana:2.5006353362000002,Aythya_affinis:2.500635337):9.549050985240001,(Mergus_serrator:10.5616131777,Somateria_mollissima:10.5616131778):1.48807314443):1.4496545080599998,(Anas_strepera:6.399037891000001,Anas_platyrhynchos:6.39903789149)…
	TREE tree_3950 = ((((Tympanuchus_phasianellus:6.3870545443,Dendragapus_canadensis:6.387054544):74.06973000214,(Chen_caerulescens:15.58687595175,(((Aythya_americana:1.3924568335999998,Aythya_affinis:1.3924568336):5.894926402199999,(Mergus_serrator:6.619827105700001,Somateria_mollissima:6.6198271061):0.6675561294000001):0.67064416777,(Anas_strepera:3.90749751313,Anas_platyrhynchos:3.90749751375):4.…
	TREE tree_0627 = ((((Dendragapus_canadensis:7.7663857819999995,Tympanuchus_phasianellus:7.7663857818):72.33915004268,(Chen_caerulescens:22.677308210099998,(((Aythya_americana:2.3006413654999998,Aythya_affinis:2.3006413652):9.26933811316,(Somateria_mollissima:10.0035151836,Mergus_serrator:10.0035151839):1.5664642943):1.4335277188999997,(Anas_strepera:5.5612778279,Anas_platyrhynchos:5.56127782888):…
	TREE tree_8257 = ((((Dendragapus_canadensis:9.250769221,Tympanuchus_phasianellus:9.250769221099999):73.5261070913,(Chen_caerulescens:23.938210089600002,(((Aythya_affinis:2.4026492347,Aythya_americana:2.40264923393):9.1215970927,(Mergus_serrator:10.529005002449999,Somateria_mollissima:10.5290050036):0.9952413244):1.8196664411999999,(Anas_platyrhynchos:6.2665001169806,Anas_strepera:6.26650011800000…
	TREE tree_5108 = ((((Tympanuchus_phasianellus:5.7680438279,Dendragapus_canadensis:5.768043828):85.39887319569998,(Chen_caerulescens:20.998267001,(((Aythya_affinis:1.6634593662,Aythya_americana:1.6634593661000001):7.7606493612000005,(Mergus_serrator:8.368644731,Somateria_mollissima:8.3686447304):1.0554639971):0.6727042478,(Anas_platyrhynchos:4.872643924202,Anas_strepera:4.872643924):5.224169051200…
	TREE tree_0532 = ((((Tympanuchus_phasianellus:6.0360230049000005,Dendragapus_canadensis:6.0360230045000005):67.5533854346,(Chen_caerulescens:17.987930950031,(((Mergus_serrator:7.860574884900001,Somateria_mollissima:7.8605748842):0.27359051231,(Aythya_americana:1.3518256891,Aythya_affinis:1.35182568901):6.782339707689999):0.6641704189,(Anas_platyrhynchos:4.031458170392,Anas_strepera:4.0314581708):…
	TREE tree_1071 = ((((Tympanuchus_phasianellus:8.1151181299,Dendragapus_canadensis:8.1151181305):75.72003041024,(Chen_caerulescens:18.406184569194,((Anas_strepera:4.44127205198,Anas_platyrhynchos:4.44127205233):4.626481132,((Somateria_mollissima:7.3908385476800005,Mergus_serrator:7.3908385478200005):0.9337898295,(Aythya_affinis:1.4498959358,Aythya_americana:1.4498959357699999):6.874732442099999):0…
	TREE tree_6198 = ((((Dendragapus_canadensis:9.217589871,Tympanuchus_phasianellus:9.21758987068):65.38838505300001,(Chen_caerulescens:25.8978566411,(((Somateria_mollissima:11.8284054149,Mergus_serrator:11.828405416):1.8158363117999998,(Aythya_americana:2.1966575564,Aythya_affinis:2.1966575562):11.447584171078999):0.9031970593,(Anas_strepera:6.4651654781,Anas_platyrhynchos:6.465165477130001):8.0822…
	TREE tree_6520 = ((((Dendragapus_canadensis:5.7437264011,Tympanuchus_phasianellus:5.7437264004):78.1139395523,(Chen_caerulescens:27.990466439530003,(((Aythya_americana:2.6839313962,Aythya_affinis:2.6839313963):10.1754209338,(Somateria_mollissima:11.6065091935,Mergus_serrator:11.606509192099999):1.2528431376):1.41285131805,(Anas_strepera:6.492591686,Anas_platyrhynchos:6.49259168565):7.7796119627):…
	TREE tree_4571 = ((((Dendragapus_canadensis:8.2944809612,Tympanuchus_phasianellus:8.2944809616):67.6474776126,(Chen_caerulescens:9.684248212840002,((Anas_strepera:2.3971164322,Anas_platyrhynchos:2.3971164324):2.5224138282,((Somateria_mollissima:4.38235343904,Mergus_serrator:4.3823534387):0.2789323991,(Aythya_affinis:0.9181371918,Aythya_americana:0.9181371918):3.7431486460000003):0.25824442237):4.…
	TREE tree_3936 = ((((Dendragapus_canadensis:7.3985131,Tympanuchus_phasianellus:7.398513101000001):68.47628843560001,(Chen_caerulescens:15.259308229400002,((Anas_strepera:4.0146928717999995,Anas_platyrhynchos:4.01469287232):3.7117879548,((Somateria_mollissima:6.0823257168,Mergus_serrator:6.082325716300001):0.9377513859,(Aythya_americana:1.2963678036000001,Aythya_affinis:1.2963678036):5.72370929870…
	TREE tree_3110 = ((((Dendragapus_canadensis:5.2184018894,Tympanuchus_phasianellus:5.2184018903):72.2879300042,(Chen_caerulescens:22.583710680499998,((Anas_platyrhynchos:5.4066970908921,Anas_strepera:5.4066970907):6.043566562,((Somateria_mollissima:9.4474324123,Mergus_serrator:9.447432411679998):1.3586507515,(Aythya_americana:1.9981810982200001,Aythya_affinis:1.9981810982):8.80790206451):0.6441804…
	TREE tree_8826 = ((((Dendragapus_canadensis:5.3209700969,Tympanuchus_phasianellus:5.3209700961):81.7632483468,(Chen_caerulescens:18.2743675704,(((Aythya_affinis:1.6020350867,Aythya_americana:1.6020350868):6.8315442048,(Mergus_serrator:7.420826769699999,Somateria_mollissima:7.4208267687000005):1.01275252202):0.795326143,(Anas_strepera:4.432680545,Anas_platyrhynchos:4.43268054415):4.796224890199999…
	TREE tree_8375 = ((((Tympanuchus_phasianellus:9.2841447139,Dendragapus_canadensis:9.284144714):71.6433107845,(Chen_caerulescens:22.100494670699998,(((Mergus_serrator:9.597128943400001,Somateria_mollissima:9.5971289416):0.9040557883,(Aythya_americana:2.0929973643,Aythya_affinis:2.092997364):8.40818736797):0.3102874995,(Anas_platyrhynchos:5.2634277386860004,Anas_strepera:5.26342773873):5.5480444917…
	TREE tree_3126 = ((((Dendragapus_canadensis:7.871759954,Tympanuchus_phasianellus:7.871759955234):73.47653010808,(Chen_caerulescens:13.5014681406,((Anas_platyrhynchos:3.01803736838,Anas_strepera:3.0180373679):3.56789295122,((Aythya_americana:1.0846659712,Aythya_affinis:1.0846659711):4.881194363,(Mergus_serrator:5.4759073056,Somateria_mollissima:5.4759073064):0.4899530293):0.62006998384):6.91553782…
	TREE tree_7462 = ((((Dendragapus_canadensis:8.7723962355,Tympanuchus_phasianellus:8.772396235999999):76.19516100346,(Chen_caerulescens:23.441744360370002,(((Somateria_mollissima:9.132519327099999,Mergus_serrator:9.1325193262):1.1972620098000002,(Aythya_americana:2.2595746366,Aythya_affinis:2.259574637):8.0702066992):1.357661472,(Anas_strepera:5.4412407709,Anas_platyrhynchos:5.44124077019):6.24620…
	TREE tree_8018 = ((((Tympanuchus_phasianellus:7.56859728852,Dendragapus_canadensis:7.568597288):74.6257779762,(Chen_caerulescens:23.268749320699996,(((Mergus_serrator:10.09816830281,Somateria_mollissima:10.098168302):0.9269975627,(Anas_platyrhynchos:5.411968876209999,Anas_strepera:5.4119688752999995):5.6131969891):0.02881841169,(Aythya_americana:2.1769674438999997,Aythya_affinis:2.176967443899999…
	TREE tree_1296 = ((((Dendragapus_canadensis:4.562146178,Tympanuchus_phasianellus:4.5621461779):81.1972567973,(Chen_caerulescens:20.3918925403,(((Aythya_affinis:1.9725083463000002,Aythya_americana:1.9725083463):7.245158453249999,(Somateria_mollissima:7.5037154549,Mergus_serrator:7.5037154546):1.7139513449):0.2516995917,(Anas_platyrhynchos:4.4956254622600005,Anas_strepera:4.4956254618000004):4.9737…
	TREE tree_9494 = ((((Dendragapus_canadensis:6.961794606,Tympanuchus_phasianellus:6.9617946061):74.4733594635,(Chen_caerulescens:23.338589038600002,(((Aythya_affinis:2.0448456499,Aythya_americana:2.0448456497):8.8369587276,(Somateria_mollissima:9.9794895955,Mergus_serrator:9.9794895945):0.90231478146):1.1237460505099999,(Anas_platyrhynchos:5.8133772101200005,Anas_strepera:5.8133772106):6.192173216…
	TREE tree_6788 = ((((Dendragapus_canadensis:5.191302563,Tympanuchus_phasianellus:5.1913025639):68.8988279724,(Chen_caerulescens:14.82515586976,((Anas_strepera:3.3038547863,Anas_platyrhynchos:3.3038547857059997):4.0960071185,((Aythya_affinis:1.12354834538,Aythya_americana:1.1235483455):5.254506897799999,(Somateria_mollissima:5.5894192142,Mergus_serrator:5.589419213749999):0.7886360289):1.021806661…
	TREE tree_9192 = ((((Tympanuchus_phasianellus:6.2736757223,Dendragapus_canadensis:6.2736757219):70.331023222,(Chen_caerulescens:26.158200091100007,(((Aythya_affinis:2.2745879896,Aythya_americana:2.2745879897):8.73188710375,(Mergus_serrator:9.7629794361,Somateria_mollissima:9.762979435799998):1.2434956573):1.1063176633,(Anas_platyrhynchos:5.80539692218,Anas_strepera:5.805396923):6.307395833999999)…
	TREE tree_4740 = ((((Tympanuchus_phasianellus:6.738486749800001,Dendragapus_canadensis:6.7384867501):77.51053471499999,(Chen_caerulescens:13.581841950449999,(((Mergus_serrator:5.5003424542,Somateria_mollissima:5.50034245435):0.881180485683,(Aythya_affinis:1.1313575769000002,Aythya_americana:1.13135757701):5.25016536281):0.7058103263,(Anas_strepera:2.9110604472,Anas_platyrhynchos:2.91106044633):4.…
	TREE tree_0761 = ((((Dendragapus_canadensis:6.584722986,Tympanuchus_phasianellus:6.584722986699999):79.6163153137,(Chen_caerulescens:22.1934752592,(((Aythya_americana:1.3440028997000002,Aythya_affinis:1.3440028997):8.12383384731,(Somateria_mollissima:8.13682799446,Mergus_serrator:8.1368279942):1.3310087524899998):0.4313461645,(Anas_platyrhynchos:4.2580724855900005,Anas_strepera:4.2580724861):5.64…
	TREE tree_9195 = ((((Dendragapus_canadensis:3.7885386273,Tympanuchus_phasianellus:3.788538627):65.832468947,(Chen_caerulescens:33.120374923,(((Somateria_mollissima:13.670367682000002,Mergus_serrator:13.6703676815):1.3818645011,(Aythya_americana:2.811499625,Aythya_affinis:2.8114996255):12.240732556649998):0.8535487882,(Anas_platyrhynchos:7.2086765026599995,Anas_strepera:7.208676502):8.697104468):1…
	TREE tree_4407 = ((((Tympanuchus_phasianellus:12.809980121947003,Dendragapus_canadensis:12.809980121999999):69.3355189937,(Chen_caerulescens:12.424606239800001,(((Somateria_mollissima:4.674079087099999,Mergus_serrator:4.674079087149999):0.89778096885,(Aythya_americana:0.9875263169999999,Aythya_affinis:0.9875263169999999):4.5843337382):0.65236011199,(Anas_strepera:2.5820783664,Anas_platyrhynchos:2…
	TREE tree_1753 = ((((Dendragapus_canadensis:5.6063197979999995,Tympanuchus_phasianellus:5.6063197984099995):70.88514882016,(Chen_caerulescens:11.791675369899998,(((Somateria_mollissima:4.3204089639,Mergus_serrator:4.3204089645699995):0.8654973485199999,(Aythya_affinis:0.9854801133,Aythya_americana:0.98548011331):4.2004262):0.59451475554,(Anas_strepera:2.6054459591000003,Anas_platyrhynchos:2.60544…
	TREE tree_0139 = ((((Dendragapus_canadensis:8.302973514,Tympanuchus_phasianellus:8.3029735139):75.92158700638001,(Chen_caerulescens:30.5934457704,(((Aythya_affinis:2.3186604908,Aythya_americana:2.3186604905):12.4097812376,(Somateria_mollissima:13.831357911600001,Mergus_serrator:13.8313579105):0.8970838159000001):1.991946425,(Anas_platyrhynchos:7.942848063749999,Anas_strepera:7.9428480630000005):8…
	TREE tree_7183 = ((((Tympanuchus_phasianellus:7.725199916539999,Dendragapus_canadensis:7.7251999165):65.6785861477,(Chen_caerulescens:19.7980486086,(((Aythya_americana:1.8788925066000002,Aythya_affinis:1.8788925065000002):7.25817165665,(Somateria_mollissima:7.9610190033,Mergus_serrator:7.961019003999999):1.1760451583):0.9784008245,(Anas_platyrhynchos:4.37608026519,Anas_strepera:4.3760802652):5.73…
	TREE tree_7121 = ((((Tympanuchus_phasianellus:9.7116110036,Dendragapus_canadensis:9.711611003):73.3867955076,(Chen_caerulescens:33.5647155503,((Anas_platyrhynchos:7.06556160713,Anas_strepera:7.065561605999999):10.208884571,((Aythya_affinis:3.2543018337,Aythya_americana:3.2543018333):12.457126022699999,(Mergus_serrator:14.56091689577,Somateria_mollissima:14.5609168954):1.15051096168):1.56301832119…
	TREE tree_0716 = ((((Dendragapus_canadensis:10.967575064400002,Tympanuchus_phasianellus:10.9675750657):77.342209813,(Chen_caerulescens:16.7608451384,(((Somateria_mollissima:6.9948757424,Mergus_serrator:6.9948757435):0.6975097483,(Aythya_americana:1.7996508773000002,Aythya_affinis:1.7996508773):5.892734613658001):0.4606913872,(Anas_platyrhynchos:3.53437463154,Anas_strepera:3.5343746318):4.61870224…
	TREE tree_6273 = ((((Dendragapus_canadensis:7.9258129654000005,Tympanuchus_phasianellus:7.925812966):67.2522640814,(Chen_caerulescens:17.726788849800002,((Anas_strepera:4.6812233535,Anas_platyrhynchos:4.681223353622):4.5754894436,((Aythya_affinis:1.6634831891,Aythya_americana:1.6634831895):6.471347670509999,(Mergus_serrator:7.5328324249000005,Somateria_mollissima:7.5328324250000005):0.60199843339…
	TREE tree_6319 = ((((Dendragapus_canadensis:6.377087931,Tympanuchus_phasianellus:6.37708793242):72.3978251826,(Chen_caerulescens:10.67267838054,(((Somateria_mollissima:4.14430398033,Mergus_serrator:4.1443039813):0.5715740594000001,(Aythya_affinis:0.850993690903,Aythya_americana:0.85099369079):3.8648843492000005):0.9156663451,(Anas_strepera:2.2034759396,Anas_platyrhynchos:2.2034759392):3.428068445…
	TREE tree_3268 = ((((Dendragapus_canadensis:4.9060365474,Tympanuchus_phasianellus:4.906036547599999):69.79144906674999,(Chen_caerulescens:26.130731210999997,((Anas_strepera:5.708319599999999,Anas_platyrhynchos:5.7083195986869):6.8895296888,((Aythya_affinis:2.1175437017,Aythya_americana:2.1175437013900003):9.830623153759,(Mergus_serrator:10.654975121900002,Somateria_mollissima:10.654975120900001):…
	TREE tree_1607 = ((((Tympanuchus_phasianellus:6.653753385,Dendragapus_canadensis:6.6537533844):69.894635570033,(Chen_caerulescens:15.0285259113,(((Somateria_mollissima:6.1441018699,Mergus_serrator:6.144101871):0.9582511263,(Aythya_affinis:1.0708748414,Aythya_americana:1.0708748414000002):6.031478155119999):0.4074846641,(Anas_strepera:3.4790696432,Anas_platyrhynchos:3.4790696429):4.0307680186):7.5…
	TREE tree_5439 = ((((Dendragapus_canadensis:5.3700926349,Tympanuchus_phasianellus:5.370092635900001):69.3348269788,(Chen_caerulescens:23.982354490499997,(((Mergus_serrator:9.980915466399999,Somateria_mollissima:9.9809154667):1.454704056,(Aythya_americana:2.1845190985,Aythya_affinis:2.1845190989):9.251100424):0.83354296639,(Anas_platyrhynchos:5.72485780192,Anas_strepera:5.7248578023):6.54430468699…
	TREE tree_3603 = ((((Tympanuchus_phasianellus:4.2523342285,Dendragapus_canadensis:4.252334228):75.11470207537,(Chen_caerulescens:16.43608301917,((Anas_strepera:3.6670197382000005,Anas_platyrhynchos:3.6670197380699996):4.6297153387200005,((Aythya_americana:1.2876438944000002,Aythya_affinis:1.2876438944):6.0377826466,(Somateria_mollissima:6.6280523035000005,Mergus_serrator:6.6280523036):0.697374238…
	TREE tree_8651 = ((((Tympanuchus_phasianellus:4.4156169501,Dendragapus_canadensis:4.4156169493):68.0236627474,(Chen_caerulescens:24.6716188291,(((Aythya_americana:2.3239637156,Aythya_affinis:2.3239637159):9.12027853349,(Mergus_serrator:10.328113528600001,Somateria_mollissima:10.3281135286):1.1161287209):1.2433637900999999,(Anas_strepera:5.4624968244,Anas_platyrhynchos:5.4624968246200005):7.225109…
	TREE tree_8886 = ((((Dendragapus_canadensis:5.8472492323,Tympanuchus_phasianellus:5.847249232899999):69.8887247244,(Chen_caerulescens:18.2103054987,(((Mergus_serrator:8.669564976,Somateria_mollissima:8.6695649773):0.2699533504,(Aythya_americana:2.1724496435,Aythya_affinis:2.1724496437):6.76706868231):1.1288021334,(Anas_platyrhynchos:4.5486516755399995,Anas_strepera:4.5486516751):5.519668784499999…
	TREE tree_4770 = ((((Dendragapus_canadensis:5.5722032683,Tympanuchus_phasianellus:5.57220326876):73.67304274758,(Chen_caerulescens:25.327540780800003,(((Aythya_affinis:2.6611003301,Aythya_americana:2.6611003297):9.077905126617999,(Mergus_serrator:10.1576610225,Somateria_mollissima:10.15766102077):1.5813444359):0.9178381380499999,(Anas_platyrhynchos:6.3294070197,Anas_strepera:6.3294070198):6.32743…
	TREE tree_2288 = ((((Tympanuchus_phasianellus:6.06861046224,Dendragapus_canadensis:6.06861046187):69.97658300244001,(Chen_caerulescens:12.861578390480002,(((Somateria_mollissima:5.2022593638,Mergus_serrator:5.2022593636):0.65771645239,(Aythya_americana:1.2060737477,Aythya_affinis:1.20607374772):4.65390206787):0.5468185639,(Anas_strepera:2.919984419,Anas_platyrhynchos:2.91998441956):3.4868099599):…
	TREE tree_3546 = ((((Tympanuchus_phasianellus:5.4593568583,Dendragapus_canadensis:5.4593568579):74.63555164319001,(Chen_caerulescens:19.9421090793,(((Aythya_americana:1.7529069775,Aythya_affinis:1.7529069775):7.5711084251,(Somateria_mollissima:8.4206569535,Mergus_serrator:8.4206569542):0.9033584484):1.2826083805,(Anas_strepera:4.8547770526,Anas_platyrhynchos:4.85477705389):5.7518467289999995):9.3…
	TREE tree_9184 = ((((Tympanuchus_phasianellus:3.5805776376000003,Dendragapus_canadensis:3.5805776376):71.00369237480001,(Chen_caerulescens:19.0040684693,(((Somateria_mollissima:8.1026577696,Mergus_serrator:8.102657769399999):1.0554430653,(Aythya_americana:2.072825972,Aythya_affinis:2.0728259721):7.0852748621099995):0.9660422048,(Anas_platyrhynchos:4.95039228593,Anas_strepera:4.9503922859):5.17375…
	TREE tree_8335 = ((((Tympanuchus_phasianellus:7.0734916167,Dendragapus_canadensis:7.073491617):67.4401014191,(Chen_caerulescens:27.912882101100003,((Anas_platyrhynchos:6.25923517839,Anas_strepera:6.259235177000001):8.0912805908,((Somateria_mollissima:11.784900775399999,Mergus_serrator:11.7849007746):1.0724715779,(Aythya_affinis:2.4989348215,Aythya_americana:2.4989348217):10.3584375308):1.49314341…
	TREE tree_5984 = ((((Tympanuchus_phasianellus:8.839746139399999,Dendragapus_canadensis:8.839746138999999):67.6951441928,(Chen_caerulescens:25.719144479239997,((Anas_strepera:5.882603122100001,Anas_platyrhynchos:5.882603121720001):6.25491688,((Aythya_affinis:2.065555946,Aythya_americana:2.0655559459):8.9018547941,(Mergus_serrator:9.88597749339,Somateria_mollissima:9.885977493099999):1.0814332464):…
	TREE tree_5613 = ((((Tympanuchus_phasianellus:7.2744844576,Dendragapus_canadensis:7.274484458):67.4654669834,(Chen_caerulescens:19.030141269799998,((Anas_platyrhynchos:3.7515564303200004,Anas_strepera:3.7515564304):4.24325284167,((Aythya_affinis:1.68215032492,Aythya_americana:1.6821503248):5.5472304651,(Mergus_serrator:6.4057430248,Somateria_mollissima:6.4057430246000004):0.8236377644199999):0.76…
	TREE tree_5906 = ((((Tympanuchus_phasianellus:6.497889585999999,Dendragapus_canadensis:6.4978895853):74.8778101545,(Chen_caerulescens:16.702891000490002,(((Somateria_mollissima:6.6013000561999995,Mergus_serrator:6.6013000571):1.1418695027,(Aythya_affinis:1.6572635065,Aythya_americana:1.6572635069000001):6.0859060532):0.99255009817,(Anas_platyrhynchos:3.8568507714399995,Anas_strepera:3.85685077190…
	TREE tree_3886 = ((((Tympanuchus_phasianellus:6.2797178851,Dendragapus_canadensis:6.27971788565):64.2975667797,(Chen_caerulescens:15.9273127608,(((Mergus_serrator:6.504172347500001,Somateria_mollissima:6.5041723469):0.33503692148,(Aythya_americana:1.2599506079899998,Aythya_affinis:1.259950608):5.579258660900001):0.8392151096,(Anas_strepera:3.9195434426,Anas_platyrhynchos:3.9195434429700002):3.758…
	TREE tree_5928 = ((((Dendragapus_canadensis:5.490819741799999,Tympanuchus_phasianellus:5.490819741689999):72.65405308769999,(Chen_caerulescens:29.9777019402,(((Aythya_americana:2.638528431,Aythya_affinis:2.6385284313):11.035951598399999,(Mergus_serrator:11.1654341021,Somateria_mollissima:11.165434100990002):2.5090459294):2.60021011,(Anas_platyrhynchos:7.16658518889,Anas_strepera:7.166585189):9.10…
	TREE tree_8252 = ((((Tympanuchus_phasianellus:5.7695881213,Dendragapus_canadensis:5.7695881211):73.0326287767,(Chen_caerulescens:19.205718079300002,(((Aythya_americana:1.9083789915999998,Aythya_affinis:1.9083789917):6.7179269407,(Mergus_serrator:7.6422813902,Somateria_mollissima:7.642281390000001):0.9840245411999999):0.1976334026,(Anas_strepera:4.529975939,Anas_platyrhynchos:4.529975940320001):4.…
	TREE tree_8111 = ((((Dendragapus_canadensis:6.1061939678999995,Tympanuchus_phasianellus:6.1061939676999994):73.1420588103,(Chen_caerulescens:16.5509688391,((Anas_strepera:3.9736401273,Anas_platyrhynchos:3.97364012644):4.9332320654,((Aythya_americana:1.4014257789,Aythya_affinis:1.4014257789):6.5529723183,(Mergus_serrator:6.3926549413,Somateria_mollissima:6.3926549417):1.5617431558):0.9524740959000…
	TREE tree_1846 = ((((Tympanuchus_phasianellus:7.8354656798,Dendragapus_canadensis:7.83546567953):65.3188907971,(Chen_caerulescens:17.435067010199997,((Anas_strepera:4.193562011,Anas_platyrhynchos:4.19356201077):4.2156820179,((Mergus_serrator:6.916172295300001,Somateria_mollissima:6.9161722948):0.7823746551799999,(Aythya_affinis:1.1867899378,Aythya_americana:1.1867899377):6.5117570118):0.710697078…
	TREE tree_7583 = ((((Dendragapus_canadensis:8.2623561824,Tympanuchus_phasianellus:8.2623561826):81.2449674868,(Chen_caerulescens:27.6832223301,((Anas_strepera:6.0133868247999995,Anas_platyrhynchos:6.013386824853):8.0855535252,((Mergus_serrator:10.60078419663,Somateria_mollissima:10.600784196900001):1.4100374381,(Aythya_americana:2.3352736073,Aythya_affinis:2.335273607564):9.6755480274):2.08811871…
	TREE tree_8851 = ((((Dendragapus_canadensis:6.114794739,Tympanuchus_phasianellus:6.1147947386):66.3549843053,(Chen_caerulescens:18.436776679799998,(((Aythya_americana:1.7863969582299997,Aythya_affinis:1.7863969584000001):7.34922483203,(Mergus_serrator:7.6470031243,Somateria_mollissima:7.647003124099999):1.4886186671):0.7768774636,(Anas_platyrhynchos:4.5373064845,Anas_strepera:4.5373064839):5.3751…
	TREE tree_2762 = ((((Dendragapus_canadensis:7.081399069,Tympanuchus_phasianellus:7.0813990698):70.6427437216,(Chen_caerulescens:27.657725100999997,(((Mergus_serrator:11.0295259992,Somateria_mollissima:11.0295259992):0.8660006675,(Aythya_affinis:2.1411272711,Aythya_americana:2.1411272709):9.754399395900002):1.440489692528,(Anas_platyrhynchos:6.40766840761,Anas_strepera:6.407668408399999):6.9283479…
	TREE tree_6288 = ((((Dendragapus_canadensis:5.7402089173,Tympanuchus_phasianellus:5.7402089168999995):72.31498176633,(Chen_caerulescens:23.5490967895,(((Aythya_americana:1.95082820373,Aythya_affinis:1.9508282041):9.792320813600002,(Somateria_mollissima:10.723825614221,Mergus_serrator:10.7238256148):1.019323404):0.8412751689,(Anas_strepera:5.7520342927,Anas_platyrhynchos:5.752034292649999):6.83238…
	TREE tree_2279 = ((((Dendragapus_canadensis:5.0186146701,Tympanuchus_phasianellus:5.01861466999):72.62865639149999,(Chen_caerulescens:25.477461220100004,((Anas_strepera:5.897758767,Anas_platyrhynchos:5.89775876732):5.6996864422,((Aythya_americana:2.069206433,Aythya_affinis:2.0692064328):8.5280392191,(Somateria_mollissima:9.6050646477,Mergus_serrator:9.6050646481):0.992181004):1.0001995579):13.880…
	TREE tree_4757 = ((((Tympanuchus_phasianellus:8.330263691599999,Dendragapus_canadensis:8.3302636908):67.4437128662,(Chen_caerulescens:15.9573083092,(((Mergus_serrator:6.4737157325000005,Somateria_mollissima:6.47371573304):0.8531843178,(Aythya_americana:1.4513560395999998,Aythya_affinis:1.4513560396):5.8755440106000005):0.75915358295,(Anas_platyrhynchos:3.5323047751,Anas_strepera:3.5323047751):4.5…
	TREE tree_2940 = ((((Tympanuchus_phasianellus:6.6230329208,Dendragapus_canadensis:6.623032921):67.9547538762,(Chen_caerulescens:28.069697119599997,(((Anas_strepera:6.290701665199999,Anas_platyrhynchos:6.290701664950001):6.1750795835,(Somateria_mollissima:11.1050097876,Mergus_serrator:11.1050097865):1.3607714613000002):0.326096702672,(Aythya_americana:2.4053376213,Aythya_affinis:2.40533762172):10.…
	TREE tree_3202 = ((((Dendragapus_canadensis:4.747715673,Tympanuchus_phasianellus:4.74771567328):81.44643579533698,(Chen_caerulescens:18.23410684075,((Anas_platyrhynchos:3.9204379683280006,Anas_strepera:3.9204379684):5.3944424928,((Aythya_americana:1.5730978189000002,Aythya_affinis:1.5730978188):6.6814303797,(Mergus_serrator:7.2655492344,Somateria_mollissima:7.265549233):0.9889789641):1.0603522634…
	TREE tree_6192 = ((((Dendragapus_canadensis:5.5901385304,Tympanuchus_phasianellus:5.5901385306):72.6037109695,(Chen_caerulescens:18.6946287206,((Anas_strepera:3.8605924793,Anas_platyrhynchos:3.8605924797899998):5.0131974077,((Somateria_mollissima:7.9987505307,Mergus_serrator:7.9987505304):0.4373552169,(Aythya_affinis:1.3587742798,Aythya_americana:1.3587742799):7.077331468150001):0.437684139489999…
	TREE tree_6744 = ((((Dendragapus_canadensis:3.9917745273,Tympanuchus_phasianellus:3.9917745265):72.82388535839999,(Chen_caerulescens:12.825250370200001,(((Mergus_serrator:5.3403863647000005,Somateria_mollissima:5.3403863644):0.26614865842,(Aythya_americana:1.2589788232,Aythya_affinis:1.2589788233):4.3475562001000005):0.5589697688499999,(Anas_strepera:2.7129367654,Anas_platyrhynchos:2.712936765530…
	TREE tree_8195 = ((((Tympanuchus_phasianellus:6.965383914999999,Dendragapus_canadensis:6.965383914):66.1365967616,(Chen_caerulescens:28.6203224799,(((Aythya_americana:2.3539511427,Aythya_affinis:2.3539511426):10.178891984,(Somateria_mollissima:10.9618913083,Mergus_serrator:10.9618913094):1.5709518173900001):1.319504787,(Anas_platyrhynchos:6.442688960030999,Anas_strepera:6.4426889591):7.4096589549…
	TREE tree_4155 = ((((Tympanuchus_phasianellus:7.8505656037,Dendragapus_canadensis:7.850565603):63.1982833004,(Chen_caerulescens:28.55793475954,(((Aythya_affinis:2.0696705669999997,Aythya_americana:2.0696705673):10.84560836698,(Somateria_mollissima:11.6389670396,Mergus_serrator:11.638967039699999):1.2763118945):1.2473435637999999,(Anas_platyrhynchos:6.0412695947,Anas_strepera:6.041269594170001):8.…
	TREE tree_6265 = ((((Tympanuchus_phasianellus:8.2951375729,Dendragapus_canadensis:8.2951375729):68.9896983009,(Chen_caerulescens:28.912677780699997,(((Somateria_mollissima:10.821236320999999,Mergus_serrator:10.8212363204):2.05294725,(Aythya_americana:2.5019136236,Aythya_affinis:2.5019136231499997):10.372269948100001):1.074621464872,(Anas_strepera:6.334339793,Anas_platyrhynchos:6.334339792160001):…
	TREE tree_5715 = ((((Tympanuchus_phasianellus:5.396844147,Dendragapus_canadensis:5.3968441471):93.9214766768,(Chen_caerulescens:19.477165849509998,(((Somateria_mollissima:7.3135730326,Mergus_serrator:7.3135730322):1.9197309595,(Aythya_affinis:1.4419785625000001,Aythya_americana:1.4419785625000001):7.7913254294):0.4792805306,(Anas_platyrhynchos:4.82325999708,Anas_strepera:4.8232599971):4.889324524…
	TREE tree_3777 = ((((Dendragapus_canadensis:4.668819023,Tympanuchus_phasianellus:4.6688190219):73.0341609939,(Chen_caerulescens:24.0987540996,(((Mergus_serrator:9.5024303143,Somateria_mollissima:9.502430312900001):2.16916122035,(Aythya_affinis:2.2220678482,Aythya_americana:2.22206784805):9.449523684792998):0.78896427249,(Anas_strepera:6.20461511341,Anas_platyrhynchos:6.20461511349):6.255940693199…
	TREE tree_1950 = ((((Tympanuchus_phasianellus:6.064083167580001,Dendragapus_canadensis:6.064083167310001):80.4054260186,(Chen_caerulescens:29.33341947993,((Anas_platyrhynchos:6.657558214810001,Anas_strepera:6.657558215):7.992386108,((Aythya_americana:2.5596118149,Aythya_affinis:2.5596118149):10.886970410699998,(Somateria_mollissima:11.6820208339,Mergus_serrator:11.6820208342):1.7645613905):1.2033…
	TREE tree_6977 = ((((Tympanuchus_phasianellus:5.5685666569,Dendragapus_canadensis:5.5685666572):75.773237151,(Chen_caerulescens:12.7082499203,((Anas_strepera:2.4742204663000003,Anas_platyrhynchos:2.4742204664929996):3.018626469,((Aythya_affinis:0.9375290547999999,Aythya_americana:0.9375290547999999):3.9997134449,(Mergus_serrator:4.351995201824,Somateria_mollissima:4.3519952024399995):0.5852472970…
	TREE tree_9814 = ((((Tympanuchus_phasianellus:7.5614793182,Dendragapus_canadensis:7.56147932):72.827197935,(Chen_caerulescens:21.3460750898,((Anas_platyrhynchos:4.87871815775,Anas_strepera:4.878718157):6.1131408906999996,((Somateria_mollissima:9.2762359678,Mergus_serrator:9.276235967699998):1.0913870401099999,(Aythya_affinis:1.9860729261499999,Aythya_americana:1.9860729260999999):8.3815500816):0.…
	TREE tree_7393 = ((((Dendragapus_canadensis:7.561887686,Tympanuchus_phasianellus:7.5618876847):75.00173855726,(Chen_caerulescens:28.1032838505,(((Mergus_serrator:11.315324394215999,Somateria_mollissima:11.31532439361):1.7426708626999998,(Aythya_americana:2.0932235317999996,Aythya_affinis:2.0932235319):10.9647717245):0.9833114211,(Anas_platyrhynchos:6.8267234945799995,Anas_strepera:6.8267234939999…
	TREE tree_2672 = ((((Tympanuchus_phasianellus:6.9707254149999995,Dendragapus_canadensis:6.9707254152):71.9373640785,(Chen_caerulescens:15.164254850089998,(((Mergus_serrator:5.9710154404,Somateria_mollissima:5.9710154403):0.9541271415999999,(Aythya_americana:1.3375374161999998,Aythya_affinis:1.33753741627):5.587605165904):0.5316276074,(Anas_strepera:3.3561332578,Anas_platyrhynchos:3.35613325781000…
	TREE tree_5798 = ((((Tympanuchus_phasianellus:7.6078969243999985,Dendragapus_canadensis:7.60789692452):77.1856262958,(Chen_caerulescens:25.2985913706,((Anas_strepera:6.61420526,Anas_platyrhynchos:6.614205259230001):6.265110738699999,((Mergus_serrator:10.4155445716,Somateria_mollissima:10.4155445704):1.3875743248,(Aythya_americana:2.3244766364,Aythya_affinis:2.32447663601):9.4786422603):1.07619710…
	TREE tree_3861 = ((((Dendragapus_canadensis:5.8121557924000005,Tympanuchus_phasianellus:5.8121557921299996):69.57264775079,(Chen_caerulescens:15.796152399999999,(((Aythya_affinis:1.44209937974,Aythya_americana:1.4420993798):5.704599506600001,(Mergus_serrator:6.4919659782,Somateria_mollissima:6.4919659781):0.6547329078):1.37379839262,(Anas_platyrhynchos:3.5033545003999995,Anas_strepera:3.503354500…
	TREE tree_1362 = ((((Dendragapus_canadensis:5.930740633899999,Tympanuchus_phasianellus:5.930740634500001):71.83481134704999,(Chen_caerulescens:22.5501378194,(((Somateria_mollissima:8.6534807955,Mergus_serrator:8.6534807954):1.3691604748000001,(Aythya_americana:2.0129701523000003,Aythya_affinis:2.0129701528):8.0096711171):0.3434944394,(Anas_platyrhynchos:4.782903982900001,Anas_strepera:4.782903983…
	TREE tree_3938 = ((((Dendragapus_canadensis:8.029469451099999,Tympanuchus_phasianellus:8.0294694522):66.943555833,(Chen_caerulescens:20.625578569900004,(((Aythya_affinis:2.072950565,Aythya_americana:2.0729505646):6.4358339456,(Mergus_serrator:7.942945657899999,Somateria_mollissima:7.942945658):0.5658388528199999):0.9442975285999999,(Anas_strepera:4.4963241133,Anas_platyrhynchos:4.49632411233):4.9…
	TREE tree_5162 = ((((Tympanuchus_phasianellus:8.0051472713,Dendragapus_canadensis:8.005147272):69.4832684549,(Chen_caerulescens:24.9133176693,(((Somateria_mollissima:10.9708138561,Mergus_serrator:10.9708138572):1.0245759736,(Aythya_affinis:2.4987644653,Aythya_americana:2.4987644653000003):9.4966253653):0.766564001,(Anas_strepera:6.1341255105000005,Anas_platyrhynchos:6.13412551023):6.627828322):12…
	TREE tree_9299 = ((((Dendragapus_canadensis:6.040342241399999,Tympanuchus_phasianellus:6.0403422408):74.1541203013,(Chen_caerulescens:14.8879353598,(((Aythya_affinis:1.2889601624,Aythya_americana:1.2889601624):5.5512643414700005,(Somateria_mollissima:6.0606326708000005,Mergus_serrator:6.0606326709):0.7795918333):0.4502877823,(Anas_platyrhynchos:3.36232336048,Anas_strepera:3.3623233600000004):3.92…
	TREE tree_1297 = ((((Tympanuchus_phasianellus:7.069253295599999,Dendragapus_canadensis:7.069253296):64.15638523370001,(Chen_caerulescens:15.128742570200002,((Anas_platyrhynchos:3.46905275589,Anas_strepera:3.4690527563):4.707824345500001,((Aythya_affinis:1.4386106009000001,Aythya_americana:1.4386106009):5.78244166344,(Mergus_serrator:6.47613316452,Somateria_mollissima:6.4761331651):0.7449190994):0…
	TREE tree_7796 = ((((Dendragapus_canadensis:9.092463059900002,Tympanuchus_phasianellus:9.09246306092):69.88625771080001,(Chen_caerulescens:14.159181190499998,(((Anas_strepera:3.545731032,Anas_platyrhynchos:3.5457310322299995):3.60353716343,(Aythya_affinis:1.25983167755,Aythya_americana:1.2598316777):5.8894365184):0.19550433964,(Mergus_serrator:5.648612282399999,Somateria_mollissima:5.6486122823):…
	TREE tree_7695 = ((((Dendragapus_canadensis:8.4563145969,Tympanuchus_phasianellus:8.456314596910001):73.2036108312,(Chen_caerulescens:19.0321690299,((Anas_platyrhynchos:5.1372355202,Anas_strepera:5.137235520300001):4.6874360382,((Somateria_mollissima:8.1433847675,Mergus_serrator:8.14338476662):0.8426977845,(Aythya_affinis:1.87237318211,Aythya_americana:1.8723731820999998):7.1137093694):0.83858900…
	TREE tree_5741 = ((((Dendragapus_canadensis:6.72828908,Tympanuchus_phasianellus:6.7282890805):76.6611256388,(Chen_caerulescens:14.3993280206,((Anas_platyrhynchos:3.6258867371100005,Anas_strepera:3.6258867371):4.1944860278,((Somateria_mollissima:6.136658058900001,Mergus_serrator:6.1366580589):0.6701570592999999,(Aythya_affinis:1.1287939262,Aythya_americana:1.1287939261400002):5.6780211918):1.01355…
	TREE tree_4732 = ((((Tympanuchus_phasianellus:4.9788648709,Dendragapus_canadensis:4.978864870100001):70.0110661412,(Chen_caerulescens:21.698556980699998,(((Somateria_mollissima:9.4331917929,Mergus_serrator:9.433191793499999):1.9072593536,(Aythya_affinis:2.2787324619,Aythya_americana:2.2787324615999998):9.06171868491):0.1499208355,(Anas_platyrhynchos:6.130925339719999,Anas_strepera:6.1309253399):5…
	TREE tree_5915 = ((((Dendragapus_canadensis:4.5704179254,Tympanuchus_phasianellus:4.5704179264):70.19738226160001,(Chen_caerulescens:18.825572230080002,((Anas_platyrhynchos:4.60420549057,Anas_strepera:4.604205491):4.8280504709,((Aythya_affinis:1.4575678326000001,Aythya_americana:1.4575678324399999):7.053291926499999,(Mergus_serrator:7.64170540467,Somateria_mollissima:7.6417054045):0.86915435475):…
	TREE tree_6433 = ((((Tympanuchus_phasianellus:7.651770791300001,Dendragapus_canadensis:7.651770791000001):65.47441224900001,(Chen_caerulescens:24.123875140100004,((Anas_strepera:5.5907655786,Anas_platyrhynchos:5.59076557853):7.1999224935,((Aythya_affinis:1.9538735071,Aythya_americana:1.9538735072000002):9.19825648532,(Somateria_mollissima:10.2062196387,Mergus_serrator:10.2062196394):0.9459103515)…
	TREE tree_0071 = ((((Tympanuchus_phasianellus:7.7433366421,Dendragapus_canadensis:7.7433366409):73.4630635564,(Chen_caerulescens:16.13526902968,((Anas_strepera:3.570049658,Anas_platyrhynchos:3.570049657799):4.4542817142,((Aythya_americana:1.2680540153,Aythya_affinis:1.2680540152):5.8573609513000005,(Mergus_serrator:5.907863689,Somateria_mollissima:5.907863688600001):1.2175512773000001):0.89891640…
	TREE tree_2665 = ((((Dendragapus_canadensis:5.846658989,Tympanuchus_phasianellus:5.84665898877):72.84697787422,(Chen_caerulescens:23.251357779,((Anas_platyrhynchos:6.24782987848,Anas_strepera:6.2478298788):7.305232666,((Aythya_affinis:2.6597847332000004,Aythya_americana:2.6597847336):9.654844115600001,(Mergus_serrator:10.6590282961,Somateria_mollissima:10.659028295399999):1.6556005524000001):1.23…
	TREE tree_9000 = ((((Tympanuchus_phasianellus:6.665316061,Dendragapus_canadensis:6.6653160608):79.27616262149999,(Chen_caerulescens:24.157920770449998,(((Aythya_affinis:1.9494640377999999,Aythya_americana:1.9494640377999999):9.0141854296,(Somateria_mollissima:10.0966338841,Mergus_serrator:10.096633883199999):0.8670155844999999):0.34573006369000003,(Anas_platyrhynchos:5.3409417977,Anas_strepera:5.…
	TREE tree_6634 = ((((Dendragapus_canadensis:10.525300773000001,Tympanuchus_phasianellus:10.5253007728):71.12741400713,(Chen_caerulescens:19.058504910899998,(((Aythya_americana:1.52240586357,Aythya_affinis:1.52240586355):6.63983638258,(Mergus_serrator:7.1708550865000005,Somateria_mollissima:7.1708550854999995):0.99138716003):0.8006973681,(Anas_strepera:4.0194532575,Anas_platyrhynchos:4.01945325693…
	TREE tree_1164 = ((((Dendragapus_canadensis:9.05977057132,Tympanuchus_phasianellus:9.0597705721):75.40440269000001,(Chen_caerulescens:29.1711835592,((Anas_platyrhynchos:7.292798010544,Anas_strepera:7.2927980103):7.810237759,((Somateria_mollissima:12.3730882398,Mergus_serrator:12.373088239600001):0.9040465932,(Aythya_americana:2.5634977897000004,Aythya_affinis:2.5634977891000004):10.71363704348):1…
	TREE tree_3677 = ((((Dendragapus_canadensis:6.825307883,Tympanuchus_phasianellus:6.825307882730001):82.20882540689999,(Chen_caerulescens:27.341515290700002,(((Somateria_mollissima:11.0039550703,Mergus_serrator:11.0039550706):2.7870851639,(Aythya_affinis:2.7601270098999997,Aythya_americana:2.7601270098999997):11.030913226100001):1.0491142076300002,(Anas_strepera:6.955974617000001,Anas_platyrhyncho…
	TREE tree_8108 = ((((Tympanuchus_phasianellus:7.2789083238,Dendragapus_canadensis:7.278908323):70.12429530669999,(Chen_caerulescens:21.0588901395,(((Somateria_mollissima:7.871064351700001,Mergus_serrator:7.8710643515):1.8418384571,(Aythya_americana:1.6650379855000002,Aythya_affinis:1.6650379855):8.04786482303):0.03850903716,(Anas_strepera:4.2655502676,Anas_platyrhynchos:4.265550267256):5.48586157…
	TREE tree_8247 = ((((Tympanuchus_phasianellus:7.053825635100001,Dendragapus_canadensis:7.053825636):75.13622956420001,(Chen_caerulescens:21.728051340500002,(((Aythya_affinis:1.8423710505999997,Aythya_americana:1.8423710506000002):8.7143916799,(Mergus_serrator:9.2314432045,Somateria_mollissima:9.2314432055):1.3253195261):0.6124307124,(Anas_strepera:5.3032089315,Anas_platyrhynchos:5.303208930619):5…
	TREE tree_2817 = ((((Tympanuchus_phasianellus:9.7659156865,Dendragapus_canadensis:9.765915686):72.2521500403,(Chen_caerulescens:22.572236809499998,((Anas_strepera:4.804419608,Anas_platyrhynchos:4.80441960827):5.6795915378,((Mergus_serrator:8.7972655616,Somateria_mollissima:8.797265560900001):1.2219208776000001,(Aythya_americana:1.8549398431,Aythya_affinis:1.85493984284):8.1642465963):0.4648247074…
	TREE tree_8754 = ((((Tympanuchus_phasianellus:8.7183504272,Dendragapus_canadensis:8.718350427):67.43274941669999,(Chen_caerulescens:10.832568768899998,((Anas_strepera:2.547145263,Anas_platyrhynchos:2.54714526297):2.6155241292399998,((Mergus_serrator:4.3468657691,Somateria_mollissima:4.3468657693):0.32379985919,(Aythya_affinis:0.9673103338,Aythya_americana:0.9673103338000001):3.70335529495):0.4920…
	TREE tree_0850 = ((((Tympanuchus_phasianellus:5.628838942100001,Dendragapus_canadensis:5.628838942):67.4372411977,(Chen_caerulescens:13.9114806201,((Anas_strepera:2.9867508111000003,Anas_platyrhynchos:2.9867508105400002):3.83406707242,((Aythya_americana:1.2481026096,Aythya_affinis:1.2481026097):4.7377293069999995,(Somateria_mollissima:5.4010943355,Mergus_serrator:5.4010943349):0.5847375806):0.834…
	TREE tree_2401 = ((((Dendragapus_canadensis:5.9385574318,Tympanuchus_phasianellus:5.93855743183):69.4283487573,(Chen_caerulescens:13.904590350000001,(((Aythya_affinis:1.27216923137,Aythya_americana:1.2721692313):4.4977479227,(Mergus_serrator:5.1405377819,Somateria_mollissima:5.1405377817):0.6293793728):0.3051853968,(Anas_strepera:3.2620759044,Anas_platyrhynchos:3.2620759051099997):2.8130266474):7…
	TREE tree_1249 = ((((Dendragapus_canadensis:5.861184153,Tympanuchus_phasianellus:5.8611841524):75.5718469818,(Chen_caerulescens:24.50157290857,((Mergus_serrator:11.1199611085,Somateria_mollissima:11.1199611087):0.72701744077,((Aythya_americana:2.0646842075,Aythya_affinis:2.0646842075):9.1792016154,(Anas_strepera:5.7666281206,Anas_platyrhynchos:5.76662812065):5.477257702999999):0.6030927258800001)…
	TREE tree_6307 = ((((Tympanuchus_phasianellus:7.013135403550001,Dendragapus_canadensis:7.013135403000001):70.69390777710001,(Chen_caerulescens:24.214126070699997,(((Somateria_mollissima:8.7519379567,Mergus_serrator:8.7519379574):1.9421177957,(Aythya_affinis:1.8826463325000002,Aythya_americana:1.8826463326999998):8.811409418998):1.3816525079000002,(Anas_strepera:5.032656431,Anas_platyrhynchos:5.03…
	TREE tree_7366 = ((((Tympanuchus_phasianellus:6.489776076899999,Dendragapus_canadensis:6.4897760762):75.58964079500001,(Chen_caerulescens:16.741452919300002,((Anas_platyrhynchos:4.178051737670001,Anas_strepera:4.1780517365):5.0442723818,((Aythya_americana:1.6082851055,Aythya_affinis:1.6082851054999998):6.449311003469999,(Mergus_serrator:7.629009453299999,Somateria_mollissima:7.6290094554):0.42858…
	TREE tree_1198 = ((((Tympanuchus_phasianellus:5.1376052429,Dendragapus_canadensis:5.1376052435):74.09140391017,(Chen_caerulescens:24.5649938404,(((Mergus_serrator:9.87319574572,Somateria_mollissima:9.87319574523):1.006091835,(Aythya_affinis:2.08880321945,Aythya_americana:2.0888032195):8.79048436087):0.768906888,(Anas_strepera:5.4720651664,Anas_platyrhynchos:5.47206516722):6.1761293026):12.9167993…
	TREE tree_2567 = ((((Tympanuchus_phasianellus:6.873438681600001,Dendragapus_canadensis:6.8734386819):74.69175166059999,(Chen_caerulescens:24.019184949769997,(((Mergus_serrator:9.5977036722,Somateria_mollissima:9.5977036734):0.7276262466,(Aythya_affinis:1.94508587733,Aythya_americana:1.9450858775):8.38024404215):0.862076948,(Anas_platyrhynchos:5.302243364740001,Anas_strepera:5.3022433649):5.885163…
	TREE tree_0945 = ((((Tympanuchus_phasianellus:9.339868765399999,Dendragapus_canadensis:9.3398687668):69.8264337505,(Chen_caerulescens:22.589495509800003,((Anas_strepera:5.5327968805,Anas_platyrhynchos:5.532796880719999):5.96884231422,((Mergus_serrator:8.6322873403,Somateria_mollissima:8.6322873403):1.6033839033,(Aythya_americana:2.0467346606,Aythya_affinis:2.0467346604):8.1889365834):1.2659679513…
	TREE tree_2494 = ((((Tympanuchus_phasianellus:6.3468509257,Dendragapus_canadensis:6.346850925):66.5023505679,(Chen_caerulescens:23.614325680300002,(((Mergus_serrator:9.2982810362,Somateria_mollissima:9.2982810359):1.4858012671,(Aythya_americana:2.082861603,Aythya_affinis:2.0828616032):8.701220700399999):0.8278697233,(Anas_strepera:5.2262920002,Anas_platyrhynchos:5.22629200028):6.38566002497):12.0…
	TREE tree_1152 = ((((Tympanuchus_phasianellus:9.1760263858,Dendragapus_canadensis:9.176026385):67.18249534,(Chen_caerulescens:12.5758332497,(((Aythya_affinis:0.9523679750999999,Aythya_americana:0.9523679750999999):4.45517463351,(Somateria_mollissima:4.4847764127,Mergus_serrator:4.4847764125):0.92276619607):0.4648997979,(Anas_strepera:3.1025062008,Anas_platyrhynchos:3.10250620036):2.76993620529999…
	TREE tree_8751 = ((((Dendragapus_canadensis:7.46155626724,Tympanuchus_phasianellus:7.461556267200001):73.2401767211,(Chen_caerulescens:16.70682061952,(((Aythya_americana:1.5905554029,Aythya_affinis:1.5905554032):5.62942258416,(Somateria_mollissima:6.6049386387,Mergus_serrator:6.6049386383):0.615039349):0.95257465119,(Anas_platyrhynchos:3.67098020314,Anas_strepera:3.6709802039):4.5015724347):8.534…
	TREE tree_9247 = ((((Tympanuchus_phasianellus:6.4320874343000005,Dendragapus_canadensis:6.432087434):71.9359560314,(Chen_caerulescens:10.45841470069,(((Aythya_affinis:0.8895856325,Aythya_americana:0.8895856325):3.5264714912,(Somateria_mollissima:3.8245205041,Mergus_serrator:3.8245205044999997):0.5915366196999999):0.27302508624,(Anas_platyrhynchos:2.0574140029040002,Anas_strepera:2.0574140033):2.6…
	TREE tree_9246 = ((((Tympanuchus_phasianellus:8.17572439509,Dendragapus_canadensis:8.175724395):75.31794659250001,(Chen_caerulescens:16.9781309102,((Anas_strepera:3.3778212752,Anas_platyrhynchos:3.37782127435):5.18128537632,((Aythya_affinis:1.5284182854000001,Aythya_americana:1.5284182853):5.8425427074,(Mergus_serrator:6.578049224599999,Somateria_mollissima:6.578049224200001):0.7929117680400001):…
	TREE tree_2284 = ((((Dendragapus_canadensis:7.887698656,Tympanuchus_phasianellus:7.88769865632):73.52706140309999,(Chen_caerulescens:30.329485969700002,((Anas_platyrhynchos:7.3236058307,Anas_strepera:7.3236058304):7.4172565361,((Mergus_serrator:11.445198662426002,Somateria_mollissima:11.4451986632):1.6487054156999998,(Aythya_affinis:2.2058778346,Aythya_americana:2.2058778346):10.8880262433):1.646…
	TREE tree_1511 = ((((Dendragapus_canadensis:7.4881334264,Tympanuchus_phasianellus:7.488133426199999):68.2606593185,(Chen_caerulescens:27.366238030260003,(((Somateria_mollissima:10.864486824699998,Mergus_serrator:10.8644868246):1.0992448007,(Aythya_affinis:1.9264624388,Aythya_americana:1.9264624393000003):10.037269186600003):0.2590530868,(Anas_strepera:5.8145244668,Anas_platyrhynchos:5.81452446593…
	TREE tree_4290 = ((((Tympanuchus_phasianellus:5.98987948348,Dendragapus_canadensis:5.989879483499999):72.15959928219999,(Chen_caerulescens:15.519886719499999,(((Aythya_americana:1.338532393,Aythya_affinis:1.338532393):5.2660403492,(Mergus_serrator:5.885149938718999,Somateria_mollissima:5.8851499381):0.71942280408):0.76254441494,(Anas_strepera:3.0242991902000003,Anas_platyrhynchos:3.02429919122):4…
	TREE tree_1484 = ((((Dendragapus_canadensis:8.035154384,Tympanuchus_phasianellus:8.0351543837):77.38923447590001,(Chen_caerulescens:21.32612439995,(((Mergus_serrator:9.3061317946,Somateria_mollissima:9.306131795699999):0.8488950273,(Aythya_affinis:2.1133339217,Aythya_americana:2.1133339218):8.041692901542):1.4785414336000002,(Anas_platyrhynchos:4.79588623818,Anas_strepera:4.7958862385):6.83768201…
	TREE tree_6919 = ((((Tympanuchus_phasianellus:6.309575424950001,Dendragapus_canadensis:6.309575426):75.39980596059999,(Chen_caerulescens:14.215891450300001,((Anas_strepera:3.4141692558,Anas_platyrhynchos:3.414169255862):3.9978491692,((Aythya_affinis:1.3160301193,Aythya_americana:1.31603011936):5.287085970800001,(Somateria_mollissima:5.7704714804,Mergus_serrator:5.770471479699999):0.8326446097):0.…
	TREE tree_0390 = ((((Tympanuchus_phasianellus:5.4289269216000005,Dendragapus_canadensis:5.42892692157):74.7398220652,(Chen_caerulescens:14.030810540600001,((Anas_platyrhynchos:2.99492202423,Anas_strepera:2.994922024):4.4540416695000005,((Mergus_serrator:5.919986616899999,Somateria_mollissima:5.919986616699999):0.5735045372299999,(Aythya_affinis:1.3403741715500002,Aythya_americana:1.3403741715):5.…
	TREE tree_6279 = ((((Dendragapus_canadensis:2.6874276767,Tympanuchus_phasianellus:2.68742767676):71.578343010942,(Chen_caerulescens:12.005543521,(((Aythya_affinis:0.9811914656,Aythya_americana:0.9811914657):3.9646936737000003,(Mergus_serrator:4.2800188479,Somateria_mollissima:4.280018848):0.66586629197):0.8057302282000001,(Anas_platyrhynchos:2.6978002268939996,Anas_strepera:2.6978002275999997):3.…
	TREE tree_5940 = ((((Dendragapus_canadensis:8.269563338000001,Tympanuchus_phasianellus:8.2695633392):71.9135232009,(Chen_caerulescens:21.011025210099998,((Anas_strepera:6.2532109459,Anas_platyrhynchos:6.2532109459):5.3725280465,((Aythya_americana:1.9556544622999998,Aythya_affinis:1.95565446227):8.5405995269,(Mergus_serrator:9.4105204828,Somateria_mollissima:9.410520482299999):1.0857335062):1.1294…
	TREE tree_7778 = ((((Dendragapus_canadensis:10.557519601,Tympanuchus_phasianellus:10.5575196017):67.94446704309,(Chen_caerulescens:24.632535029569997,((Anas_platyrhynchos:5.66297365221,Anas_strepera:5.662973653000001):6.522088258,((Mergus_serrator:9.7190731098,Somateria_mollissima:9.7190731086):1.2052046314,(Aythya_americana:2.1344521673,Aythya_affinis:2.1344521673):8.7898255732):1.26078417076):1…
	TREE tree_5387 = ((((Tympanuchus_phasianellus:8.7807000788,Dendragapus_canadensis:8.780700078):72.0187777215,(Chen_caerulescens:26.928516098899998,((Anas_strepera:6.8105521392,Anas_platyrhynchos:6.810552138269999):6.101871408699999,((Aythya_affinis:2.1628060376,Aythya_americana:2.1628060378000002):9.436077411,(Somateria_mollissima:10.7863549404,Mergus_serrator:10.7863549395):0.8125285092000001):1…
	TREE tree_1836 = ((((Tympanuchus_phasianellus:7.2320482426,Dendragapus_canadensis:7.232048242):65.2869695464,(Chen_caerulescens:18.45106280196,((Anas_strepera:4.6899203451,Anas_platyrhynchos:4.68992034475):4.4939591994,((Mergus_serrator:7.6737887442999995,Somateria_mollissima:7.6737887435):0.9538452411,(Aythya_americana:1.6954362047,Aythya_affinis:1.695436204568):6.9321977798):0.55624555911):9.26…
	TREE tree_8963 = ((((Tympanuchus_phasianellus:8.0953254387,Dendragapus_canadensis:8.0953254382):70.69837964653001,(Chen_caerulescens:24.0704433005,((Anas_platyrhynchos:6.294827531592,Anas_strepera:6.294827531299999):6.142654626499999,((Aythya_americana:2.11261704561,Aythya_affinis:2.1126170456):9.3090106514,(Somateria_mollissima:10.0609935214,Mergus_serrator:10.060993521899999):1.36063417552):1.0…
	TREE tree_8175 = ((((Dendragapus_canadensis:8.561484203000001,Tympanuchus_phasianellus:8.561484202599999):70.9117169944,(Chen_caerulescens:42.158438622,((Anas_platyrhynchos:11.70948404562,Anas_strepera:11.7094840458):10.7764645696,((Mergus_serrator:18.81504122516,Somateria_mollissima:18.8150412242):1.468861924,(Aythya_affinis:4.29461246409,Aythya_americana:4.2946124638):15.9892906838):2.202045466…
	TREE tree_4018 = ((((Tympanuchus_phasianellus:3.8268875578500006,Dendragapus_canadensis:3.8268875577):73.3010376518,(Chen_caerulescens:19.1467030709,((Anas_platyrhynchos:4.07039276687,Anas_strepera:4.0703927670999995):4.93420383739,((Aythya_americana:1.4857494955000001,Aythya_affinis:1.4857494957):6.5285286415,(Mergus_serrator:7.4878533582,Somateria_mollissima:7.487853359300001):0.5264247779):0.9…
	TREE tree_1859 = ((((Dendragapus_canadensis:5.1558307636,Tympanuchus_phasianellus:5.1558307634):67.83755692849999,(Chen_caerulescens:24.328814858700003,(((Aythya_affinis:2.2104729116999997,Aythya_americana:2.2104729115):9.049179293900002,(Somateria_mollissima:10.299209942800001,Mergus_serrator:10.299209944):0.96044226195):1.345800379,(Anas_strepera:5.5589532477,Anas_platyrhynchos:5.5589532473):7.…
	TREE tree_4150 = ((((Tympanuchus_phasianellus:9.614100995199998,Dendragapus_canadensis:9.614100995000001):75.3399173349,(Chen_caerulescens:26.8211548102,(((Somateria_mollissima:12.2185257163,Mergus_serrator:12.2185257176):1.2051268400000001,(Aythya_americana:2.5432265148999997,Aythya_affinis:2.5432265146):10.8804260426):1.14311211033,(Anas_platyrhynchos:7.963832954620001,Anas_strepera:7.963832955…
	TREE tree_1332 = ((((Dendragapus_canadensis:9.564691444,Tympanuchus_phasianellus:9.564691444400001):71.85631530219,(Chen_caerulescens:27.8237209902,(((Mergus_serrator:11.37829824534,Somateria_mollissima:11.378298245699998):1.8927454782000002,(Aythya_affinis:2.9202678224,Aythya_americana:2.9202678218):10.3507759022):1.251692532,(Anas_platyrhynchos:6.6091875549,Anas_strepera:6.6091875545):7.9135487…
	TREE tree_2799 = ((((Dendragapus_canadensis:5.055833831,Tympanuchus_phasianellus:5.0558338301):66.4762269554,(Chen_caerulescens:11.5603518295,((Anas_platyrhynchos:2.5300605835499996,Anas_strepera:2.5300605837):3.0800857206999996,((Mergus_serrator:4.7828558709,Somateria_mollissima:4.7828558717):0.5853193818,(Aythya_americana:0.89607848155,Aythya_affinis:0.8960784816):4.47209677041):0.24197105187):…
	TREE tree_3075 = ((((Dendragapus_canadensis:8.893871169699999,Tympanuchus_phasianellus:8.8938711683):69.2959282629,(Chen_caerulescens:19.72043610972,((Anas_strepera:4.8835538672,Anas_platyrhynchos:4.88355386725):4.8733575103,((Aythya_americana:1.6943169716,Aythya_affinis:1.6943169716000002):6.93085919809,(Somateria_mollissima:8.0547919791,Mergus_serrator:8.054791977999999):0.5703841904):1.1317352…
[truncated: 17 more rows]
