# Supplementary material for: Growth rate and locomotor performance tradeoff is not universal in birds
Source: PeerJ. 2020 Jan 23;8:e8423. doi: 10.7717/peerj.8423 (PMC6983296; doi:10.7717/peerj.8423)
Supplement: Supplemental Information 2 [file peerj-08-8423-s002.zip › R code.R]

setwd("D:/growth rate")
library(ape)
library(phytools)
library(car)
library(caper)

library(ggplot2)
library(RColorBrewer)
library(nlme)
###Data preparation

##Dataset 1, including size of pectoral muscles and other parameters
PM=read.csv("Table S1.csv")
rownames(PM)=PM$species
trees1=read.nexus("81 species.nex")
tree1=consensus.edges(trees1,method="least.squares")
PM$latitude=abs(PM$latitude)
PM$pmr=(PM$pectoral.muscles)/(PM$body.mass)

##Dataset 2, including wing span, wing area and other parameters
SA=read.csv("Table S2.csv")
rownames(SA)=SA$species
SA$latitude=abs(SA$latitude)
trees2=read.nexus("125 species.nex")
tree2=consensus.edges(trees2,method="least.squares")
SA$aspect.ratio=(SA$wing.span)^2/(SA$wing.area)
SA$wing.loading=(SA$body.mass)/(SA$wing.area)

###Models with all species included

##Collinearity: VIF

vif(lm(log10(growth.rate)~log10(body.mass)+dev.mode+log10(pmr)+log10(clutch.size)+nest.type+latitude+migration,data=PM))
vif(lm(log10(growth.rate)~log10(body.mass)+dev.mode+log10(aspect.ratio)+log10(clutch.size)+nest.type+latitude+migration,data=SA))
vif(lm(log10(growth.rate)~log10(body.mass)+dev.mode+log10(wing.loading)+log10(clutch.size)+nest.type+latitude+migration,data=SA))

PM.cd=comparative.data(phy=tree1,data=PM,names.col="species")
SA.cd=comparative.data(phy=tree2,data=SA,names.col="species")

mod1=pgls(log10(growth.rate)~log10(body.mass)+dev.mode+log10(clutch.size)+nest.type+latitude+migration+log10(pmr),data=PM.cd,lambda="ML")
mod2=pgls(log10(growth.rate)~log10(body.mass)+dev.mode+log10(clutch.size)+nest.type+latitude+migration+log10(aspect.ratio),data=SA.cd,lambda="ML")
mod3=pgls(log10(growth.rate)~log10(body.mass)+dev.mode+log10(clutch.size)+nest.type+latitude+migration+log10(wing.loading),data=SA.cd,lambda="ML")

mod4=pgls(latitude~log10(body.mass)+dev.mode+log10(clutch.size)+nest.type+migration+log10(pmr),data=PM.cd,lambda="ML")
mod5=pgls(latitude~log10(body.mass)+dev.mode+log10(clutch.size)+nest.type+migration+log10(aspect.ratio),data=SA.cd,lambda="ML")
mod6=pgls(latitude~log10(body.mass)+dev.mode+log10(clutch.size)+nest.type+migration+log10(wing.loading),data=SA.cd,lambda="ML")

mod7=pgls(log10(growth.rate)~log10(body.mass)+dev.mode+log10(clutch.size)+nest.type+migration+log10(pmr),data=PM.cd,lambda="ML")
mod8=pgls(log10(growth.rate)~log10(body.mass)+dev.mode+log10(clutch.size)+nest.type+migration+log10(aspect.ratio),data=SA.cd,lambda="ML")
mod9=pgls(log10(growth.rate)~log10(body.mass)+dev.mode+log10(clutch.size)+nest.type+migration+log10(wing.loading),data=SA.cd,lambda="ML")


###effect size (r or Hedges' d) 95% CI: Equation from Nakagawa and Cuthill, 2007 Bio. Rev 82:591-605

effect.size.r<-function(t,n,df){
  r=t/sqrt(t^2+df)
  zr=atanh(r)
  sezr=1/sqrt(n-3)
  LL<-tanh(zr-1.96*sezr)
  UL<-tanh(zr+1.96*sezr)
  return(data.frame(r,LL,UL))
}

effect.size.d<-function(t,n1,n2,df){
  d=t*(n1+n2)/sqrt(n1*n2*df)*(1-3/(4*(n1+n2-2)-1))
  sed=sqrt((n1+n2)/(n1*n2)+d^2/(2*(n1+n2-2)))
  LL=d-1.96*sed
  UL=d+1.96*sed
  return(data.frame(d,LL,UL))
}

##Figure 1
mod1.1=pgls(log10(growth.rate)~log10(body.mass)+dev.mode+log10(clutch.size)+nest.type+latitude+migration,data=PM.cd,lambda="ML")
mod1.2=pgls(log10(pmr)~log10(body.mass)+dev.mode+log10(clutch.size)+nest.type+latitude+migration,data=PM.cd,lambda="ML")
df1=data.frame(row.names=row.names(mod1.1$residuals),species=row.names(mod1.1$residuals),growth.rate.res=mod1.1$residuals,pmr.res=mod1.2$residuals)
df1.cd=comparative.data(phy=tree1,data=df1,names.col="species")
mod1.3=pgls(growth.rate.res~pmr.res,data=df1.cd,lambda="ML")
summary(mod1.3)
plot(df1$pmr.res,df1$growth.rate.res)
abline(a=0.0042249,b=0.4069007)

mod8.1=pgls(log10(growth.rate)~log10(body.mass)+dev.mode+log10(clutch.size)+nest.type+migration,data=SA.cd,lambda="ML")
mod8.2=pgls(log10(aspect.ratio)~log10(body.mass)+dev.mode+log10(clutch.size)+nest.type+migration,data=SA.cd,lambda="ML")
df8=data.frame(row.names=row.names(mod8.1$residuals),species=row.names(mod8.1$residuals),growth.rate.res=mod8.1$residuals,aspect.ratio.res=mod8.2$residuals)
df8.cd=comparative.data(phy=tree2,data=df8,names.col="species")
mod8.3=pgls(growth.rate.res~aspect.ratio.res,data=df8.cd,lambda="ML")
summary(mod8.3)
plot(df8$aspect.ratio.res,df8$growth.rate.res)
abline(a=0.00055123,b=-0.24292416)

mod9.1=pgls(log10(growth.rate)~log10(body.mass)+dev.mode+log10(clutch.size)+nest.type+migration,data=SA.cd,lambda="ML")
mod9.2=pgls(log10(wing.loading)~log10(body.mass)+dev.mode+log10(clutch.size)+nest.type+migration,data=SA.cd,lambda="ML")
df9=data.frame(row.names=row.names(mod9.1$residuals),species=row.names(mod9.1$residuals),growth.rate.res=mod9.1$residuals,wing.loading.res=mod9.2$residuals)
df9.cd=comparative.data(phy=tree2,data=df9,names.col="species")
mod9.3=pgls(growth.rate.res~wing.loading.res,data=df9.cd,lambda="ML")
summary(mod9.3)
plot(df9$wing.loading.res,df9$growth.rate.res)
abline(a=0.00018849,b=0.24257500)
